# Supplementary material for: The complete mitochondrial genomes of two erythroneurine leafhoppers (Hemiptera, Cicadellidae, Typhlocybinae, Erythroneurini) with assessment of the phylogenetic status and relationships of tribes of Typhlocybinae
Source: Zookeys. 2021 May 17;1037:137–59. doi: 10.3897/zookeys.1037.63671 (PMC8144164; doi:10.3897/zookeys.1037.63671)
Supplement: Supplementary material 1 — Datasets of phylogenetic analysis [file zookeys-1037-137-s001.zip]

Archive with 6 entries (5 files):
- datasets of phylogenetic analysis/13PCGs(10452bp)-21species-alignment .fas
- datasets of phylogenetic analysis/13PCGs+2rRNA(10452+1615bp)-21species-alignment.fas
- datasets of phylogenetic analysis/13PCGs-AA(2666bp)-21species-alignment .fas
- datasets of phylogenetic analysis/13PCGs-P1+P2ú¿34842+3484,6968bp)-21species-alignment.fas
- datasets of phylogenetic analysis/COIú¿573bp)-31species-alignment.fas
- datasets of phylogenetic analysis/
