# Supplementary material for: The complete mitochondrial genomes of two erythroneurine leafhoppers (Hemiptera, Cicadellidae, Typhlocybinae, Erythroneurini) with assessment of the phylogenetic status and relationships of tribes of Typhlocybinae
Source: Zookeys. 2021 May 17;1037:137–59. doi: 10.3897/zookeys.1037.63671 (PMC8144164; doi:10.3897/zookeys.1037.63671)
Supplement: Supplementary material 1 — Datasets of phylogenetic analysis [file zookeys-1037-137-s001.zip › datasets of phylogenetic analysis/13PCGs(10452bp)-21species-alignment .fas]

>1Empoasca_flavescens
TTTTTTATACTAATTGGGTTATTTTTATCTATTAGATCAAATAATTGGATTTTAATTTGATGTGGTTTAGAATTAGTTTTAATTTGTTTTGTTCCTATAATGTGGTCTAAATTTTAGTTCTTCTGAATGTTGTCTTAAATATTTTATTGTTCAAGCTGTTAGCTCCTCTATTTTAATACTATCAGTTATAATAATATTAATAGATTTGGATTTTTATGAATTATTTTTAATATTTCATTAATAATTAAAATGGGAGTTGCCCCCTTTCATGGGTGAGTTTTAAATGTTGTTGAAGGTTTAAAATTTAATTTTATCTTAATTATATTAACTATTTTAAAATTACCCCCATTATATATTTTAAGATATATAGTTTATATTATTTCCTTTTATTTTTATGGGTTTATTGATTGGTTCTGTTATGGGTTTAAATCAAAATTCTCTCCGAAAGGTTTTAGCTTATTCTTCAATTTTTAATATAAGTTTTATTTTATCTTGTTTATTTTTTAATTACGTATGAATGTTTTATTTAATATTTTATCATATTTGTTATATATTTATTCATTAATTATTTTTAATTTAATTATATTAATCAATTTGTTTTTAATAATTTAGAATTTTTAATAAATTTACTTTTCATTAATTTGTTATCTATAGGAGGTATACCTCCTTTGCTAGGTTTTTTAATTAAGTTATTTATTTTAGAATTAATACTTTTTAAAATTTTTATTTATTCTTTTGCTATAATTTTAATATCTTTATTAATTATATTTTTTTATATTCGTGTTACATTTATTACTGTAATAATTTTTACTTTTATATCAAAATTAAATTTAATTTAACCAATTCTTTATTTTATATTTTAAATTTATTAATTATGAATAAATGATTATTTTCTACTAATCACAAGGATATTGGAACTTTATATTTTATTTTTGGTATTTGATCCGGAATAGTTGGTATAATGTTAAGTATATTAATTCGTGTTGAATTAGCTCAACCTGGTTCTTTTTTTAATAATGATCAAATATATAATGTAATTGTCACTTCCCATGCTTTTATTATAATTTTTTTTATAGTTATACCTATTATAATTGGTGGGTTTGGAAATTGACTCTTACCTTTAATAATTGGGGCTCCTGATATAGCTTTCCCACGATTAAATAATATAAGATTTTGATTATTAATTCCCTCTTTATTTTTATTAACTTTAAGTTCATTTGTTGAAGTTGGTGCAGGGACTGGTTGAACAGTATATCCGCCTCTTTCCTCTAATATTGCTCATGGGGGTTCAAGTGTAGATTTAGCTATTTTTTCTCTTCATTTAGCTGGTATTTCCTCTATTTTAGGTGCAGTTAATTTTATCACAACTGTTTTTAATATACGATGTGAGGGTATAAGATTTGATAAAATTCCGTTATTTGTTTGGTCAGTTTTTATTACAGCTATTCTATTATTGTTATCATTACCAGTTTTAGCTGGTGCTATCACGATACTTCTTACTGATCGTAATTTAAATACTTCTTTTTTTGACCCATCAGGTGGTGGGGATCCAATTTTATATCAACATTTATTTTGATTTTTCGGGCACCCTGAAGTGTATATTCTTATTTTACCTGGTTTTGGACTAATTTCACATATTGTTACTCAAGAAAGAGGTAAGAACGAATCTTTTGGCTATATTGGGATAGTTTATGCCATAATGTCTATTGGTTTATTAGGATTTGTAGTTTGAGCTCATCATATATTTACAGTAGGTATAGATGTAGATTCACGAGCTTATTTTACTTCAGCTACAATAATCATTGCTGTACCTACTGGTATTAAAGTTTTTAGATGAGTTGCCACTATACATGGGGTATTAATTAAAAACAGAATTTCAATGATTTGATCTTATGGTTTTGTGTTTCTATTTACTATGGGTGGGTTAACTGGTATTATTTTATCTAATTCTTCTATTGATATTGTTTTACATGATACTTATTATGTTGTTGCTCATTTTCACTATGTTCTTTCAATAGGTGCTGTATTTGCTATTATGGGTGGGTTTATTCATTGATATCCTCTTTTTACAGGTATAACTATGAACCCTAAATGATTAAAAATTCAATTTTTTGTGATATTCTTTGGGGTAAACTTAACTTTTTTCCCTCAACATTTCTTAGGATTGTATGGCTTTCCACGTCGTTATTCTGATTATCCTGACATTTATTCTTTTTGAAATTTTTTATCTTCATTAGGTAGAGTTATTTCTTTATTTAGAGTTTTATTTTTCATATTTATTGTTTGAGAAAGAATGATTTCAAAGCGTTTAGTAATATTTAAGAATAATAACTTAACTTCAATTGAATGATTTCAATTAACACCTCCCAGAGAGCATTCTTATTCTGAACTCCCAATTTTAGTTAAGGTTTATAGGATTAAGATTTCAAGATGCTTCTTCACCAACTATGGAACAACTTATTATATTTCATGATCACACTATAATAATTGTTTTAATTATTACAATTGGGGTTGGATATATAATATCTTCTCTTCTTCTGGTTAAATATGTTAATCGAAATTTGCTTGAAGGTCAAATTATTGAATTAGTATGAACTATTTTACCTGCTGTAATATTAATTTTTATTGCTTTACCATCTTTACAAATTTTATATTTAATGGAAGAAAATAATAATTGTATAATCTCAATCAAGGCTGTTGGTCATCAGTGGTACTGATCTTATGAATATTCTGATTTTAATAAAATTGATTTTGATTCATATATAAAACCTACCCTGACTTAACGATGGTGAATTTCGTTTATTAGAAGTAGATAATTGTTTAGTTCTTCCATTTAATATTCAATCTCGGATTCTAGCTACTTCATTTGATGTTATTCATTCTTGAACTATCCCTTCCCTGGGTGTCAAGGTTGATGCAAATCCAGGTCGAATTAATCAGGGTAATATTTTTATTAATCGCCCCGGTTTATTTTATGGGCAATGTTCAGAAATTTGCGGCTCTAATCATAGTTTTATACCAATTTGTATTGAATCTTTAAATTTAAATTCTTTTTTAAATTGATTAATTAATTATTATAGCACCAGTATGATGATTATCTCTAATATTATTTTTTATCATTATTTTTTTTATTTCTATATGTTATGTTTATTTTAATTTAAGTTATTCTATTAATTATATTAAATCTACTAAAAAAAGTATTTTTATTGGTCATGATAATGAATTTATTTTCTGTTTTTGACCCATGCACTGGTATTTATCATTAAATTGAATAAGATCTTTTTTGTTAATTTTTTTTATTCCATTTAAATTTTAGTTATTAATAATAAAATTGAATTAATTTTTAGAAAATTAATAATAGGTTTAAACTCTGAATAAGTAATTTAACAAATTTAAAGGGTATGACTTTGATTTTAATTTCTTTATTTTTAGTATTTTAATAAATAATATACCTGGATTAATACCTTATATTTATACATCTTCTTCACAACAGTATTTTCATTAGCTTTAGGTTTACCACTTTGGCTATCTTTCATAATTTATGGTTGAATAATAAAACTAACAGTATGTTTAGTCATTTAGTACCTATAGGTACTCCTGGGGTTTTAAACCTTTTATAGTTCTTATTGAGACTATTAGAAATTTAATTCGACCAGGTTCCTTAGCTGTCGTTTAACTGCAAATATAATTGCTGGCCATTTATTAATATCTTTATTAGGTAATATTATGGTTTAATCATAATATATGCTATGGTTGTTTATTTAATTTTAATATTATTTGATTAGCAGTTGCATTAATTCAATCATATGTTTTTATAACATTAACAACTTTATATTCTAGAGAAGTTATGAATAATCATCCATTTCATTTAGTAGACAAAAGACCTTGACCTTTAGTAGGTTCAATTGGTCTTTTAACAATAATATCAGGAATAATTATATGATTTCATCAATTTAATATAATTTTAATGACTTTAGGTTCATTTATTGTAATTTTAACTATAATTCAATGGTGACGAGATGTAGTTCGAGAATCTACGTTTCAAGGATTACACACTTCTACAGTTATAGTAAGTATAAAAGTTGGTATAATTTTATTTATTACTTCGGAAGTTTTATTTTTCTTTTCATTTTTTTGAGCATTTTTTCATAGAAGATTAAGACCTTCAATTGAATTAGGTTTAATTTGACCCCCTGTAGGTATTTTATCATTTAATCCTATTAATATCCCCATATTAAATACAATGGTTTTATTATCTTCTGGTGTTTCTATTACCTGAGCTCATAATTCATTAATTATAATAATTATACACAACAATACATGGCCTTTTAGTAACTGTGATTTTAGGTTTTTATTTTACTTTACTTCAATTATTTGAATATATTGAATCTCCTTTTTGTATCAGTGATTCAGTCTATGGATCAACTTTTTTTTTAACCACTGGTTTTCATGGATTACATGTAATTATTGGTACTATCTTTATTTATGTTTCTTTTATTCGAGTTAAAAATCTCCATTTCCATAAGGACCACCATTTAGGTTTTGAAGCTTCTGCTTGGTATTGACATTTTGTAGATGTAGTCTGATTATTTCTTTATATTTCAATTTATTGATGAGGTAAATTTTTTTTTGTTTTAATTTTTTTAATTTTATTTATTATTAGTTTTTTAATTTTATTAATTAGAAAAAAATCTTTGATAGATTCTCAAAAGAGAAGCCCGTTTGAGTGTGGCTTTAACCCTATAGCTGATAAACGTATACCATTTTCTATTCATTTTTTTTTAATTGCTGTTATTTTCCTAGTATTTGATATTGAAATTATTATTATTCTACCAATAATTTTAACTTTAAATACAACTTTACTCTTTTTTTGATTAACTTCATCATTAATTTTATTTTTATTTTATGTGTAGGCTTATATTATGAATGATTAAATGGTATACTTAATTGAACTAAATAATTATTAGAATCAAATTAAAAATAATTAGTAAAATTTTAAAATTACTAATATAATATAATTGATATTTATTTGATATAGAAATTAATAAATAACTTAACCCACGAGGTCCATAGATTTCACCTCAATTTAATATGTTCTTATATTTAAAAATAAATTTATAAGTTAACTTAAAAATGTAATATGAATAATTAAATATTATTCACATATTAGTATTTCATAATAGTAATTTATTATTATATATTTATTAATTTTTAGATATTCTAATCTTAATTACACCGCTAATAATTATTATTGTGGTTAATAATTTAATATTAAATGTTAATATAATTAAAGTTGTGTTTATTATAGTTAATCACCCTATTATACAACCAAATATAGTGTTAATTACTAAAATTAAAATTCTATATTTTATTATTTAATTTTTCTAAAAATAAATTTATTGATTATCTTTACATTAAATATTAGTCTATAATAAATAAGTCGAATAGATATAAAACTGTTAATCTGAGAGAAATATAAAATAATATATAGATTATACTATTACATATCCCTGATGAGTATAATTCAACAATTAAATCCTTTGAATAAAAGCCCGATAAAAATGGTATTCCAAGGGTAATATTAGAAATTATAAAACATGAAGTGGTATAAGGTATTATAATACAGGTAGGCCCCATACATCGAATATCCTGATTATCATTTATATGAAAAATAAAAATACCTGCACACAAAAATAATAGTGATTTAAATATAGCATGAGTACATAAATGGAAAAATGTTATTTCCCTTAACCCAAAAAATAAAGAACTTATTATTAACCTAGCTGACTTAGGGTAGAAGGGCGATAATTTTTTTCAAATCAAATTCATATAATGCACAAAATGAAGATATTATTATTGTTATTATTCTAATGATAAAATCAGAATTATTAAATTAATTTATTAAAAAATCGAATAAGAAGGTAAACTCCTGCAGTAACTAAAGTTGATGAATGAACAAGGGATGAAACTGGTGGGGCAGCTATAGCTGCCGGAAGTCATATAGAAAAAGGAATTTGTGCTCTTTTAGTAAATGAAGATACAATAATTAATATATATATAATAATTATATTTTTCAAGATAAAATAGGAAGTTTCAACTACCATAACAAGATAACCAACTAACTGAAATAATTAACCCAATATCCCCTAGTCGATTTACCAAACATGTTAATATACCTGCTAAATAACTTTTTAATGAATTATAGTAAAAAACTAAACAATATGATACAAGACCTGACCCTTCTAACCTAATAGATTTCTTATTAAATTTTCTAACAATTTAATATTATTCTAAGAATAAATATTAGTACTAAAAATAAAATCGGTTAGAAGAGAATGATTTAATTCCTATATATTCTGATCTATATAAAATTTATAGATCTAATAATTATCACGCTCTTATAAATATAAGTGAAATTCAATCAAAAAATATAATTAGTTTAAATTAAATGAGTTAATTATAATTGTTCATTCAATAAGAATATTCTTAGATCTATTTAAAAACTAAATTGAATTATAATTAAAATTTATTATTAATAAAATTATTCAATTGGTAAATGTATTATTAATAAATATTCTCGAGTAAACCCTCTAGTGTAAGAGTATATATAGTGGAAATTACCATGTTGAGTAAATCTATAAAAAAAATCTGAAGCAAGCTGATAAAAAAGAAATAAATATAAAAAAGGAATTAAATCAATACGAAATTATTCTAGTTAAAATGAAAATTTCTCTAATAAAATTTAATCTTGGTGGACAGCTTATATTAAAAGCACATATTAAAAACCAGAACATACTATAGAAGGCATAAAATTTTGTAATCCTTTATTAATAAAAAATCTTCGTCTTTTATAGCGTTCGTATCTATGTGATCAGACAGAATAAAGCAGATGAACATAAACCGTGTGAAAGTATTATATATAAGTTCCAAATAAACCTCAATTTGATATTGTTATTATTCTTATAATACATATTGCTATATGGGCAACTAAGAAAATGCAATTATACTTTACATCGGTTTGAGTTAAACAAATAAGACTAACTAAAAATGAACCAATAAGTCTTAATGTAAATCAAATATAATTATACTGTAAAAATAATTCCTCACATATAAATATTAAACGAATAATTCCTAACCTCCAATTTTCAGAAGTAGTCCAGCTAAAATTATTGACCCAAAAACTGGAGCTTGAACATGAGCTTTTGGTAATCAGAAATGAAATATAAATATGGGTAATTTTACTAAAAATGCCAATAATATAACTACATTAAGAAATATAAATTTTTTTAAAACTACATCAACAAATAAGTTACCATTAATTCTAAATATATAAATAAAAAATAATAATAAGGGTAGTGAAGCTATTAATGTGTAAAAAAATAAATAAAGTCCTGCTCTCAACCGCTCAGGTTGATAACCTCAACCAAAAACCATAATTAAAAGTGGAATAAGTCTAAATTCAAAGAATATATTATATATATTAAATTTGTAACTATAAAAATTAACTAAACATAAACATAAGATTAAATTTACTAAAAATAAATTTATATAAATTATATTTTTGACTCTAATAATTATTAATCTAATAATATAAATAGTTAAAATAATTAACCCATAAGATATAAAGTCGGCCCAAACAATAAGAAACTGATGAAAAAAAAATAGTAGAGTTTATTAATATGTACATAATCATAATTAAAATTATTAAGAACTGAATTTATCAATAAATATAGAATTTAAATAATCATTACCTGAGATCGAATTATACGAACTAAAATACCTAAGCCTATAACACCTTCACATACATAAAAGGTTATTATGATTAGATATAAATATAAAGAATGATTAAATAATAAACAGTAACCTATAATTATTAGTAACAATGATATAACAATGAATTCAAAACTTATAAGACATAATAAAATATGCTTTCGAATAATAGCTAAACAAAGGATGTTTATAGTAAAAATATAATAATTATAAAATTTATAATTCTAGTTTCTATTATAATTAATTTTATTAAAAATCCCATATCTATGGGATTAATACTCCTATTTCAAACTTTGATATCAATTATTTTTATTAATTTAATTTTAAAATCTTCCTGATTTACAATAATTACATTTCTTATAATGATTGGAGGTTTATTAATTTTAATTATATATTTAAGAAGAATTGCATCAAATGAAAAATTTAAATTAAATATTAATTTAACTATAATTTTATTTATGTTAATGTTTATAAGAGATGAGATATTAAGTGATTGAGTAATTACTGAGAATCAAAATTTAATAGACAAGAGAATTAATATTTCTTTACTAAAAATTTATAATTTTAAATCAATTTATGTTACTTTAATATTGGTTATTTATTTATTAATTACTATAGTATCTGTGTCAAAAATTGTTAAATTTTTTGAAGGGCCTTTACGAATATTTTCTCCGTAAATTTAATCCTTTAATTAAAATTATTAACTATTCAGTTATTGACTTACCAGCTCCAATTAATTTATCAGCTTGATGAAATTTTGGTGTAATTTTAGGAAGTTGCCTTACTATTCAACTTATTTCAGGTATTTTATTGTCTATACACTATTCAGCCAACATTGAATTAGCATTTTATACAGTTAGTCATATTACTCGAGATGTAAATTACGGTTGGTTAATACGAACAATTCATGCAAATGGAGCTTCTTTATTTTTTATTTGTTTATATCTTCATGCTGGTCGGGGTATATACTATGGCTCTTACAAGTTTATTAAAACCTGAATTACTGGTGTAATTTTAATATTAATCACAATAGGTACAGCTTTCTTAGGGTATGTATTGCCCTGAGGGCAAATATCATTTTGAGGGGCTACTGTTATTACTAATTTATTATCAGCCTTTCCATATATTGGATCAATATTAGTTAATTGAATTTGAGGTGGGTTCGCAGTGGATAATGCCACACTTTCACGATTTTTTAGATTACATTTTATACTACCTTTTGTTATTTTAATAATGTCAGTAATTCATATTTTTTTTTTACATATAACTGGGTCTAATAACCCAATTGGGGTTAATTCAGACATAGATAAAATTCCGTTTCATCCTTATTTTTCTATTAAAGATGTAATAGGTTTAATTTTAATTTTAACATCATTATTAATTTTAAATTTAGCAGAACCATTTATATTAGGGGATCCTGACAATTTTACCCCTGTTAACCCAATGGTGATTCCAATCCATATTCAACCAGAATGATACTTTTTATTTGCTTATGTTATTTTGCGATCAATTCCCAATAAATTAGGGGGGGTATTAGCTTTATTTCTTTCAATTTTAATTTTAATAATTTTACCATTTTCTATAAAAATAAAATTTAAGGGATTGTCATTTTATCCTATTAGTCAATTTAACTTTTGGTTTTTTGTATCCATTGTAATTTTATTAACTTGAATTGGAGCTCGACCTGTAGAGGACCCTTATGTAACTGTTGGGATAATTTTGACTTTTTTATATTTCAATTATTTTATTATTGACCCTATTATTACAAAAATTTGAGATTTAATTATTAAAAAAAAATTATTTTAATTAAAATAAATAAAAATTTTAACGCTATTGGGAGGTAAACTTTCAAGCAATATATTAATTTGTCATAACGGTACCGAGGGAGGGAGCACCGAACTCAAACAAAAAAAAAACACAAAAATATAATTTTTATAAAAAATATAAATGAATAATAATCACCACCTATAAAAATTAGTCTTGTTAATAATGATATAAAAATAATTCTACCATACTCAGCAATAAATAACAAAGCAAAACCACCTCTCATATTCAATGTTAAAACCACACTAATTCTCTTTCCCCCTCAGCGAAATCAAAAGGTGATCGATTTGTTTCTGCTAAACAACAGGAAAGTCACAAAAAAAAATCGGAATAGAATAAAAAATAAATCAATTATTAAATTGTATAAAATTAATATTAATAAAATTATATCTATCACAAATAAAAAAAAATCTTAATAAAATTAGAGACAATGAAACTTCATAAGAAATGGCCTGAGAAATTCTTCGTAAACATCCAAGTAAGGCATATATTCTATTAGAAGATCAACCACAAATAATTAGCCCATCACCCAATCTAGAAACTCTTAAAAAAAATAAAAATCCATATTCAAATTCTAAGAATTTACAAAAAAAGGGAATAAGGCTCATATAAATAAAGATTGAATTAATACAATAACTGGGCAAATGAAATAAATTATATAATTAGCATTTATAATAAATACTTGCTCCTTTAAAAATAATTTTGCACCATCTCTAGGCTGCAAGATACCTATAATACCAACTTTATTTGGGCCTTTACGATTATGTATTAAACCTATAATTTTACGCTCTAATAATGTAAAAAAACCTACCGCAACTATAATACACAGAACCAAAATTATATTACAATAAATAAAAT
>1Empoasca_onukii
ATTTTAATACTAATTGGGTTATTTTTATCTATTAGATCAAATAATTGGATTTTAATTTGATGTGGTTTAGAATTAGTTTTAATTTGTTTTGTTCCTATAATGTGGTCTAAATTTTAGTTCTTCTGAATGTTGTCTTAAATATTTTATTGTTCAAGCTGTTAGCTCCTCTATTTTAATACTATCAGTTATAATAATATTAATAGATTTGGATTTTTATGAATTATTTTTAATATTTCATTAATAATTAAAATGGGAGTTGCCCCCTTTCATGGGTGAGTTTTAAATGTTGTTGAAGGTTTAAAATTTAATTTTATCTTAATTATATTAACTATTTTAAAATTACCCCCATTATATATTTTAAGATATATAGTTTATATTATTTCCTTTTATTTTTATGGGTTTATTGATTGGTTCTGTTATGGGTTTAAATCAAAATTCTCTCCGAAAGGTTTTAGCTTATTCTTCAATTTTTAATATAAGTTTTATTTTATCTTGTTTATTTTTTAATTACGTATGAATGTTTTATTTAATATTTTATCATATTTGTTATATATTTATTCATTAATTATTTTTAATTTAATTATATTAATCAATTTGTTTTTAATAATTTAGAATTTTTAATAAATTTACTTTTCATTAATTTGTTATCTATAGGAGGTATACCTCCTTTGCTAGGTTTTTTAATTAAGTTATTTATTTTAGAATTAATACTTTTTAAAATTTTTATTTATTCTTTTGCTATAATTTTAATATCTTTATTAATTATATTTTTTTATATTCGTGTTACATTTATTACTGTAATAATTTTTACTTTTATATCAAAATTAAATTTAATTTAACCAATTCTTTATTTTATAATTTTAATTTAATAATTATGAATAAATGATTATTTTCTACTAATCACAAGGATATTGGAACTTTATATTTTATTTTTGGTATTTGATCCGGAATAGTTGGTATAATGTTAAGTATATTAATTCGTGTTGAATTAGCTCAACCTGGTTCTTTTTTTAATAATGATCAAATATATAATGTAATTGTCACTTCCCATGCTTTTATTATAATTTTTTTTATAGTTATACCTATTATAATTGGTGGGTTTGGAAATTGACTCTTACCTTTAATAATTGGGGCTCCTGATATAGCTTTCCCACGATTAAATAATATAAGATTTTGATTATTAATTCCCTCTTTATTTTTATTAACTTTAAGTTCATTTGTTGAAGTTGGTGCAGGGACTGGTTGAACAGTATATCCGCCTCTTTCCTCTAATATTGCTCATGGGGGTTCAAGTGTAGATTTAGCTATTTTTTCTCTTCATTTAGCTGGTATTTCCTCTATTTTAGGTGCAGTTAATTTTATCACAACTGTTTTTAATATACGATGTGAGGGTATAAGATTTGATAAAATTCCGTTATTTGTTTGGTCAGTTTTTATTACAGCTATTCTATTATTGTTATCATTACCAGTTTTAGCTGGTGCTATCACGATACTTCTTACTGATCGTAATTTAAATACTTCTTTTTTTGACCCATCAGGTGGTGGGGATCCAATTTTATATCAACATTTATTTTGATTTTTCGGGCACCCTGAAGTGTATATTCTTATTTTACCTGGTTTTGGACTAATTTCACATATTGTTACTCAAGAAAGAGGTAAGAACGAATCTTTTGGCTATATTGGGATAGTTTATGCCATAATGTCTATTGGTTTATTAGGATTTGTAGTTTGAGCTCATCATATATTTACAGTAGGTATAGATGTAGATTCACGAGCTTATTTTACTTCAGCTACAATAATCATTGCTGTACCTACTGGTATTAAAGTTTTTAGATGAGTTGCCACTATACATGGGGTATTAATTAAAAACAGAATTTCAATGATTTGATCTTATGGTTTTGTGTTTCTATTTACTATGGGTGGGTTAACTGGTATTATTTTATCTAATTCTTCTATTGATATTGTTTTACATGATACTTATTATGTTGTTGCTCATTTTCACTATGTTCTTTCAATAGGTGCTGTATTTGCTATTATGGGTGGGTTTATTCATTGATATCCTCTTTTTACAGGTATAACTATGAACCCTAAATGATTAAAAATTCAATTTTTTGTGATATTCTTTGGGGTAAACTTAACTTTTTTCCCTCAACATTTCTTAGGATTGTATGGCTTTCCACGTCGTTATTCTGATTATCCTGACATTTATTCTTTTTGAAATTTTTTATCTTCATTAGGTAGAGTTATTTCTTTATTTAGAGTTTTATTTTTCATATTTATTGTTTGAGAAAGAATGATTTCAAAGCGTTTAGTAATATTTAAGAATAATAACTTAACTTCAATTGAATGATTTCAATTAACACCTCCCAGAGAGCATTCTTATTCTGAACTGCCAAATTTACTAAAGATCTATAGGATTAAGATTTCAAGATGCTTCTTCACCAACTATGGAACAACTTATTATATTTCATGATCACACTATAATAATTGTTTTAATTATTACAATTGGGGTTGGATATATAATATCTTCTCTTCTTCTGGTTAAATATGTTAATCGAAATTTGCTTGAAGGTCAAATTATTGAATTAGTATGAACTATTTTACCTGCTGTAATATTAATTTTTATTGCTTTACCATCTTTACAAATTTTATATTTAATGGAAGAAAATAATAATTGTATAATCTCAATCAAGGCTGTTGGTCATCAGTGGTACTGATCTTATGAATATTCTGATTTTAATAAAATTGATTTTGATTCATATATAAATCGTACCCTGACTTAACGATGGTGAATTTCGTTTATTAGAAGTAGATAATTGTTTAGTTCTTCCATTTAATATTCAATCTCGGATTCTAGCTACTTCATTTGATGTTATTCATTCTTGAACTATCCCTTCCCTGGGTGTCAAGGTTGATGCAAATCCAGGTCGAATTAATCAGGGTAATATTTTTATTAATCGCCCCGGTTTATTTTATGGGCAATGTTCAGAAATTTGCGGCTCTAATCATAGTTTTATACCAATTTGTATTGAATCTTTAAATTTAAATTCTTTTTTAAATTGATTAATTAATTATTATAGCACCAGTATGATGATTATCTCTAATATTATTTTTTATCATTATTTTTTTTATTTCTATATGTTATGTTTATTTTAATTTAAGTTATTCTATTAATTATATTAAATCTACTAAAAAAAGTATTTTTATTGGTCATGATAATGAATTTATTTTCTGTTTTTGACCCATGCACTGGTATTTATCATTAAATTGAATAAGATCTTTTTTGTTAATTTTTTTTATTCCATTTAAATTTTAGTTATTAATAATAAAATTGAATTAATTTTTAGAAAATTAATAATAGGTTTAAACTCTGAATAAGTAATTTAACAAATTTAAAGGGTATGACTTTGATTTTAATTTCTTTATTTTTAGTATTTTAATAAATAATATACCTGGATTAATACCTTATATTTATACATCTTCTTCACAACAGTATTTTCATTAGCTTTAGGTTTACCACTTTGGCTATCTTTCATAATTTATGGTTGAATAATAAAACTAACAGTATGTTTAGTCATTTAGTACCTATAGGTACTCCTGGGGTTTTAAACCTTTTATAGTTCTTATTGAGACTATTAGAAATTTAATTCGACCAGGTTCCTTAGCTGTCGTTTAACTGCAAATATAATTGCTGGCCATTTATTAATATCTTTATTAGGTAATATTATGGTTTAATCATAATATATGCTATGGTTGTTTATTTAATTTTAATATTATTTGATTAGCAGTTGCATTAATTCAATCATATGTTTTTATAACATTAACAACTTTATATTCTAAGAAGATTATGAATAATCATCCATTTCATTTAGTAGACAAAAGACCTTGACCTTTAGTAGGTTCAATTGGTCTTTTAACAATAATATCAGGAATAATTATATGATTTCATCAATTTAATATAATTTTAATGACTTTAGGTTCATTTATTGTAATTTTAACTATAATTCAATGGTGACGAGATGTAGTTCGAGAATCTACGTTTCAAGGATTACACACTTCTACAGTTATAGTAAGTATAAAAGTTGGTATAATTTTATTTATTACTTCGGAAGTTTTATTTTTCTTTTCATTTTTTTGAGCATTTTTTCATAGAAGATTAAGACCTTCAATTGAATTAGGTTTAATTTGACCCCCTGTAGGTATTTTATCATTTAATCCTATTAATATCCCCATATTAAATACAATGGTTTTATTATCTTCTGGTGTTTCTATTACCTGAGCTCATAATTCATTAATTATAATAATTATACACAACAATACATGGCCTTTTAGTAACTGTGATTTTAGGTTTTTATTTTACTTTACTTCAATTATTTGAATATATTGAATCTCCTTTTTGTATCAGTGATTCAGTCTATGGATCAACTTTTTTTTTAACCACTGGTTTTCATGGATTACATGTAATTATTGGTACTATCTTTATTTATGTTTCTTTTATTCGAGTTAAAAATCTCCATTTCCATAAGGACCACCATTTAGGTTTTGAAGCTTCTGCTTGGTATTGACATTTTGTAGATGTAGTCTGATTATTTCTTTATATTTCAATTTATTGATGAGGTAAATTTTTTTTTGTTTTAATTTTTTTAATTTTATTTATTATTAGTTTTTTAATTTTATTAATTAGAAAAAAATCTTTGATAGATTCTCAAAAGAGAAGCCCGTTTGAGTGTGGCTTTAACCCTATAGCTGATAAACGTATACCATTTTCTATTCATTTTTTTTTAATTGCTGTTATTTTCCTAGTATTTGATATTGAAATTATTATTATTCTACCAATAATTTTAACTTTAAATACAACTTTACTCTTTTTTTGATTAACTTCATCATTAATTTTATTTTTATTTTATGTGTAGGCTTATATTATGAATGATTAAATGGTATACTTAATTGAACTAAATTATTATTAGAATCAAATTAAAAATAATTAGTAAAATTTTAAAATTACTAATATAATATAATTGATATTTATTTGATATAGAAATTAATAAATAACTTAACCCACGAGGTCCATAGATTTCACCTCAATTTAATATGTTCTTATATTTAAAAATAAATTTATAAGTTAACTTAAAAATGTAATATGAATAATTAAATATTATTCACATATTAGTATTTCATAATAGTAATTTATTATTATATATTTATTAATTTTTAGATATTCTAATCTTAATTACACCGCTAATAATTATTATTGTGGTTAATAATTTAATATTAAATGTTAATATAATTAAAGTTGTGTTTATTATAGTTAATCACCCTATTATACAACCAAATATAGTGTTAATTACTAAAATTAAAATTCTATATTTTATTATTTAATTTTTCTAAAAATAAATTTATTGATTATCTTTACATTAAATATTAGTCTATAATAAATAAGTCGAATAGATATAAAACTGTTAATCTGAGAGAAATATAAAATAATATATAGATTATACTATTACATATCCCTGATGAGTATAATTCAACAATTAAATCCTTTGAATAAAAGCCCGATAAAAATGGTATTCCAAGGGTAATATTAGAAATTATAAAACATGAAGTGGTATAAGGTATTATAATACAGGTAGGCCCCATACATCGAATATCCTGATTATCATTTATATGAAAAATAAAAATACCTGCACACAAAAATAATAGTGATTTAAATATAGCATGAGTACATAAATGGAAAAATGTTATTTCCCTTAACCCAAAAAATAAAGAACTTATTATTAACCTAGCTGACTTAGGGTAGAAGGGCGATAATTTTTTTCAAATCAAATTCATATAATGCACAAAATGAAGATATTATTATTGTTATTATTCTAATGATAAAATCAGAATTATTAAATTAATTTATTAAAAAATCGAATAAGAAGGTAAACTCCTGCAGTAACTAAAGTTGATGAATGAACAAGGGATGAAACTGGTGGGGCAGCTATAGCTGCCGGAAGTCATATAGAAAAAGGAATTTGTGCTCTTTTAGTAAATGAAGATACAATAATTAATATATATATAATAATTATATTTTTCAAGATAAAATAGGAAGTTTCAACTACCATAACAAGATAACCAACTAACTGAAATAATTAACCCAATATCCCCTAGTCGATTTACCAAACATGTTAATATACCTGCTAAATAACTTTTTAATGAATTATAGTAAAAAACTAAACAATATGATACAAGACCTGACCCTTCTAACCTAATAGATTTCTTATTAAATTTTCTAACAATTTAATATTATTCTAAGAATAAATATTAGTACTAAAAATAAAATCGGTTAGAAGAGAATGATTTAATTCCTATATATTCTGATCTATATAAAATTTATAGATCTAATAATTATCACGCTCTTATAAATATAAGTGAAATTCAATCAAAAAATATAATTAGTTTAAATTAAATGAGTTAATTATAATTGTTCATTCAATAAGAATATTCTTAGATCTATTTAAAAACTAAATTGAATTATAATTAAAATTTATTATTAATAAAATTATTCAATTGGTAAATGTATTATTAATAAATATTCTCGAGTAAACCCTCTAGTGTAAGAGTATATATAGTGGAAATTACCATGTTGAGTAAATCTATAAAAAAAATCTGAAGCAAGCTGATAAAAAAGAAATAAATATAAAAAAGGAATTAAATCAATACGAAATTATTCTAGTTAAAATGAAAATTTCTCTAATAAAATTTAATCTTGGTGGACAGCTTATATTAAAAGCACATATTAAAAACCAGAACATACTATAGAAGGCATAAAATTTTGTAATCCTTTATTAATAAAAAATCTTCGTCTTTTATAGCGTTCGTATCTATGTGATCAGACAGAATAAAGCAGATGAACATAAACCGTGTGAAAGTATTATATATAAGTTCCAAATAAACCTCAATTTGATATTGTTATTATTCTTATAATACATATTGCTATATGGGCAACTAAGAAAATGCAATTATACTTTACATCGGTTTGAGTTAAACAAATAAGACTAACTAAAAATGAACCAATAAGTCTTAATGTAAATCAAATATAATTATACTGTAAAAATAATTCCTCACATATAAATATTAAACGAATAATTCCTAACCTCCAATTTTCAGAAGTAGTCCAGCTAAAATTATTGACCCAAAAACTGGAGCTTGAACATGAGCTTTTGGTAATCAGAAATGAAATATAAATATGGGTAATTTTACTAAAAATGCCAATAATATAACTACATTAAGAAATATAAATTTTTTTAAAACTACATCAACAAATAAGTTACCATTAATTCTAAATATATAAATAAAAAATAATAATAAGGGTAGTGAAGCTATTAATGTGTAAAAAAATAAATAAAGTCCTGCTCTCAACCGCTCAGGTTGATAACCTCAACCAAAAACCATAATTAAAAGTGGAATAAGTCTAAATTCAAAGAATATATTATATATATTAAATTTGTAACTATAAAAATTAACTAAACATAAACATAAGATTAAATTTACTAAAAATAAATTTATATAAATTATATTTTTGACTCTAATAATTATTAATCTAATAATATAAATAGTTAAAATAATTAACCCATAAGATATAAAGTCGGCCCAAACAATAAGAAACTGATGAAAAAAAAATAGTAGAGTTTATTAATATGTACATAATCATAATTAAAATTATTAAGAACTGAATTTATGTATAAATATAGAATTTAAATAATCATTACCTGAGATCGAATTATACGAACTAAAATACCTAAGCCTATAACACCTTCACATACATAAAAGGTTATTATGATTAGATATAAATATAAAGAATGATTAAATAATAAACAGTAACCTATAATTATTAGTAACAATGATATAACAATGAATTCAAAACTTATAAGACATAATAAAATATGCTTTCGAATAATAGCTAAACAAAGGATGTTTATAGTAAAAATATAATAATTATAAAATTTATAATTCTAGTTTCTATTATAATTAATTTTATTAAAAATCCCATATCTATGGGATTAATACTCCTATTTCAAACTTTGATATCAATTATTTTTATTAATTTAATTTTAAAATCTTCCTGATTTACAATAATTACATTTCTTATAATGATTGGAGGTTTATTAATTTTAATTATATATTTAAGAAGAATTGCATCAAATGAAAAATTTAAATTAAATATTAATTTAACTATAATTTTATTTATGTTAATGTTTATAAGAGATGAGATATTAAGTGATTGAGTAATTACTGAGAATCAAAATTTAATAGACAAGAGAATTAATATTTCTTTACTAAAAATTTATAATTTTAAATCAATTTATGTTACTTTAATATTGGTTATTTATTTATTAATTACTATAGTATCTGTGTCAAAAATTGTTAAATTTTTTGAAGGGCCTTTACGAATAAATTGTCCGTAAATTTAATCCTTTAATTAAAATTATTAACTATTCAGTTATTGACTTACCAGCTCCAATTAATTTATCAGCTTGATGAAATTTTGGTGTAATTTTAGGAAGTTGCCTTACTATTCAACTTATTTCAGGTATTTTATTGTCTATACACTATTCAGCCAACATTGAATTAGCATTTTATACAGTTAGTCATATTACTCGAGATGTAAATTACGGTTGGTTAATACGAACAATTCATGCAAATGGAGCTTCTTTATTTTTTATTTGTTTATATCTTCATGCTGGTCGGGGTATATACTATGGCTCTTACAAGTTTATTAAAACCTGAATTACTGGTGTAATTTTAATATTAATCACAATAGGTACAGCTTTCTTAGGGTATGTATTGCCCTGAGGGCAAATATCATTTTGAGGGGCTACTGTTATTACTAATTTATTATCAGCCTTTCCATATATTGGATCAATATTAGTTAATTGAATTTGAGGTGGGTTCGCAGTGGATAATGCCACACTTTCACGATTTTTTAGATTACATTTTATACTACCTTTTGTTATTTTAATAATGTCAGTAATTCATATTTTTTTTTTACATATAACTGGGTCTAATAACCCAATTGGGGTTAATTCAGACATAGATAAAATTCCGTTTCATCCTTATTTTTCTATTAAAGATGTAATAGGTTTAATTTTAATTTTAACATCATTATTAATTTTAAATTTAGCAGAACCATTTATATTAGGGGATCCTGACAATTTTACCCCTGTTAACCCAATGGTGATTCCAATCCATATTCAACCAGAATGATACTTTTTATTTGCTTATGTTATTTTGCGATCAATTCCCAATAAATTAGGGGGGGTATTAGCTTTATTTCTTTCAATTTTAATTTTAATAATTTTACCATTTTCTATAAAAATAAAATTTAAGGGATTGTCATTTTATCCTATTAGTCAATTTAACTTTTGGTTTTTTGTATCCATTGTAATTTTATTAACTTGAATTGGAGCTCGACCTGTAGAGGACCCTTATGTAACTGTTGGGATAATTTTGACTTTTTTATATTTCAATTATTTTATTATTGACCCTATTATTACAAAAATTTGAGATTTAATTATTATTAAAAAATTAATTTAATTAAAATAAATAAAAATTTTAACGCTATTGGGAGGTAAACTTTCAAGCAATATATTAATTTGTCATAACGGTACCGAGGGAGGGAGCACCGAACTCAAACAAAAAAAAAACACAAAAATATAATTTTTATAAAAAATATAAATGAATAATAATCACCACCTATAAAAATTAGTCTTGTTAATAATGATATAAAAATAATTCTACCATACTCAGCAATAAATAACAAAGCAAAACCACCTCTCATATTCAATGTTAAAACCACACTAATTCTCTTTCCCCCTCAGCGAAATCAAAAGGTGATCGATTTGTTTCTGCTAAACAACAGGAAAGTCACAAAAAAAAATCGGAATAGAATAAAAAATAAATCAATTATTAAATTGTATAAAATTAATATTAATAAAATTATATCTATCACAAATAAAAAAAAATCTTAATAAAATTAGAGACAATGAAACTTCATAAGAAATGGCCTGAGAAATTCTTCGTAAACATCCAAGTAAGGCATATATTCTATTAGAAGATCAACCACAAATAATTAGCCCATCACCCAATCTAGAAACTCTTAAAAAAAATAAAAATCCATATTCAAATTCTAAGAATTTACAAAAAAAGGGAATAAGGCTCATATAAATAAAGATTGAATTAATACAATAACTGGGCAAATGAAATAAATTATATAATTAGCATTTATAATAAATACTTGCTCCTTTAAAAATAATTTTGCACCATCTCTAGGCTGCAAGATACCTATAATACCAACTTTATTTGGGCCTTTACGATTATGTATTAAACCTATAATTTTACGCTCTAATAATGTAAAAAAACCTACCGCAACTATAATACACAGAACCAAAATTATATTACAATAAATAAAAT
>1Empoasca_vitis
TTTTTTATACTAATTGGGTTATTTTTATCTATTAGATCAAATAATTGGATTTTAATTTGATGTGGTTTAGAATTAGTTTTAATTTGTTTTGTTCCTATAATGTGGTCTAAATTTTAGTTCTTCTGAATGTTGTCTTAAATATTTTATTGTTCAAGCTGTTAGCTCCTCTATTTTAATACTATCAGTTATAATAATATTAATAGATTTGGATTTTTATGAATTATTTTTAATATTTCATTAATAATTAAAATGGGAGTTGCCCCCTTTCATGGGTGAGTTTTAAATGTTGTTGAAGGTTTAAAATTTAATTTTATCTTAATTATATTAACTATTTTAAAATTACCCCCATTATATATTTTAAGATATATAGTTTATATTATTTCCTTTTATTTTTATGGGTTTATTGATTGGTTCTGTTATGGGTTTAAATCAAAATTCTCTCCGAAAGGTTTTAGCTTATTCTTCAATTTTTAATATAAGTTTTATTTTATCTTGTTTATTTTTTAATTACGTATGAATGTTTTATTTAATATTTTATCATATTTGTTATATATTTATTCATTAATTATTTTTAATTTAATTATATTAATCAATTTGTTTTTAATAATTTAGAATTTTTAATAAATTTACTTTTCATTAATTTGTTATCTATAGGAGGTATACCTCCTTTGCTAGGTTTTTTAATTAAGTTATTTATTTTAGAATTAATACTTTTTAAAATTTTTATTTATTCTTTTGCTATAATTTTAATATCTTTATTAATTATATTTTTTTATATTCGTGTTACATTTATTACTGTAATAATTTTTACTTTTATATCAAAATTAAATTTAATTTAACCAATTCTTTATTTTATATTTTAAATTTATTAATTATGAATAAATGATTATTTTCTACTAATCACAAGGATATTGGAACTTTATATTTTATTTTTGGTATTTGATCCGGAATAGTTGGTATAATGTTAAGTATATTAATTCGTGTTGAATTAGCTCAACCTGGTTCTTTTTTTAATAATGATCAAATATATAATGTAATTGTCACTTCCCATGCTTTTATTATAATTTTTTTTATAGTTATACCTATTATAATTGGTGGGTTTGGAAATTGACTCTTACCTTTAATAATTGGGGCTCCTGATATAGCTTTCCCACGATTAAATAATATAAGATTTTGATTATTAATTCCCTCTTTATTTTTATTAACTTTAAGTTCATTTGTTGAAGTTGGTGCAGGGACTGGTTGAACAGTATATCCGCCTCTTTCCTCTAATATTGCTCATGGGGGTTCAAGTGTAGATTTAGCTATTTTTTCTCTTCATTTAGCTGGTATTTCCTCTATTTTAGGTGCAGTTAATTTTATCACAACTGTTTTTAATATACGATGTGAGGGTATAAGATTTGATAAAATTCCGTTATTTGTTTGGTCAGTTTTTATTACAGCTATTCTATTATTGTTATCATTACCAGTTTTAGCTGGTGCTATCACGATACTTCTTACTGATCGTAATTTAAATACTTCTTTTTTTGACCCATCAGGTGGTGGGGATCCAATTTTATATCAACATTTATTTTGATTTTTCGGGCACCCTGAAGTGTATATTCTTATTTTACCTGGTTTTGGACTAATTTCACATATTGTTACTCAAGAAAGAGGTAAGAACGAATCTTTTGGCTATATTGGGATAGTTTATGCCATAATGTCTATTGGTTTATTAGGATTTGTAGTTTGAGCTCATCATATATTTACAGTAGGTATAGATGTAGATTCACGAGCTTATTTTACTTCAGCTACAATAATCATTGCTGTACCTACTGGTATTAAAGTTTTTAGATGAGTTGCCACTATACATGGGGTATTAATTAAAAACAGAATTTCAATGATTTGATCTTATGGTTTTGTGTTTCTATTTACTATGGGTGGGTTAACTGGTATTATTTTATCTAATTCTTCTATTGATATTGTTTTACATGATACTTATTATGTTGTTGCTCATTTTCACTATGTTCTTTCAATAGGTGCTGTATTTGCTATTATGGGTGGGTTTATTCATTGATATCCTCTTTTTACAGGTATAACTATGAACCCTAAATGATTAAAAATTCAATTTTTTGTGATATTCTTTGGGGTAAACTTAACTTTTTTCCCTCAACATTTCTTAGGATTGTATGGCTTTCCACGTCGTTATTCTGATTATCCTGACATTTATTCTTTTTGAAATTTTTTATCTTCATTAGGTAGAGTTATTTCTTTATTTAGAGTTTTATTTTTCATATTTATTGTTTGAGAAAGAATGATTTCAAAGCGTTTAGTAATATTTAAGAATAATAACTTAACTTCAATTGAATGATTTCAATTAACACCTCCCAGAGAGCATTCTTATTCTGAACTCCCAATTTTAGTTAAGGTTTATAGGATTAAGATTTCAAGATGCTTCTTCACCAACTATGGAACAACTTATTATATTTCATGATCACACTATAATAATTGTTTTAATTATTACAATTGGGGTTGGATATATAATATCTTCTCTTCTTCTGGTTAAATATGTTAATCGAAATTTGCTTGAAGGTCAAATTATTGAATTAGTATGAACTATTTTACCTGCTGTAATATTAATTTTTATTGCTTTACCATCTTTACAAATTTTATATTTAATGGAAGAAAATAATAATTGTATAATCTCAATCAAGGCTGTTGGTCATCAGTGGTACTGATCTTATGAATATTCTGATTTTAATAAAATTGATTTTGATTCATATATAAAACCTACCCTGACTTAACGATGGTGAATTTCGTTTATTAGAAGTAGATAATTGTTTAGTTCTTCCATTTAATATTCAATCTCGGATTCTAGCTACTTCATTTGATGTTATTCATTCTTGAACTATCCCTTCCCTGGGTGTCAAGGTTGATGCAAATCCAGGTCGAATTAATCAGGGTAATATTTTTATTAATCGCCCCGGTTTATTTTATGGGCAATGTTCAGAAATTTGCGGCTCTAATCATAGTTTTATACCAATTTGTATTGAATCTTTAAATTTAAATTCTTTTTTAAATTGATTAATTAATTATTATAGCACCAGTATGATGATTATCTCTAATATTATTTTTTATCATTATTTTTTTTATTTCTATATGTTATGTTTATTTTAATTTAAGTTATTCTATTAATTATATTAAATCTACTAAAAAAAGTATTTTTATTGGTCATGATAATGAATTTATTTTCTGTTTTTGACCCATGCACTGGTATTTATCATTAAATTGAATAAGATCTTTTTTGTTAATTTTTTTTATTCCATTTAAATTTTAGTTATTAATAATAAAATTGAATTAATTTTTAGAAAATTAATAATAGGTTTAAACTCTGAATAAGTAATTTAACAAATTTAAAGGGTATGACTTTGATTTTAATTTCTTTATTTTTAGTATTTTAATAAATAATATACCTGGATTAATACCTTATATTTATACATCTTCTTCACAACAGTATTTTCATTAGCTTTAGGTTTACCACTTTGGCTATCTTTCATAATTTATGGTTGAATAATAAAACTAACAGTATGTTTAGTCATTTAGTACCTATAGGTACTCCTGGGGTTTTAAACCTTTTATAGTTCTTATTGAGACTATTAGAAATTTAATTCGACCAGGTTCCTTAGCTGTCGTTTAACTGCAAATATAATTGCTGGCCATTTATTAATATCTTTATTAGGTAATATTATGGTTTAATCATAATATATGCTATGGTTGTTTATTTAATTTTAATATTATTTGATTAGCAGTTGCATTAATTCAATCATATGTTTTTATAACATTAACAACTTTATATTCTAGAGAAGTTATGAATAATCATCCATTTCATTTAGTAGACAAAAGACCTTGACCTTTAGTAGGTTCAATTGGTCTTTTAACAATAATATCAGGAATAATTATATGATTTCATCAATTTAATATAATTTTAATGACTTTAGGTTCATTTATTGTAATTTTAACTATAATTCAATGGTGACGAGATGTAGTTCGAGAATCTACGTTTCAAGGATTACACACTTCTACAGTTATAGTAAGTATAAAAGTTGGTATAATTTTATTTATTACTTCGGAAGTTTTATTTTTCTTTTCATTTTTTTGAGCATTTTTTCATAGAAGATTAAGACCTTCAATTGAATTAGGTTTAATTTGACCCCCTGTAGGTATTTTATCATTTAATCCTATTAATATCCCCATATTAAATACAATGGTTTTATTATCTTCTGGTGTTTCTATTACCTGAGCTCATAATTCATTAATTATAATAATTATACACAACAATACATGGCCTTTTAGTAACTGTGATTTTAGGTTTTTATTTTACTTTACTTCAATTATTTGAATATATTGAATCTCCTTTTTGTATCAGTGATTCAGTCTATGGATCAACTTTTTTTTTAACCACTGGTTTTCATGGATTACATGTAATTATTGGTACTATCTTTATTTATGTTTCTTTTATTCGAGTTAAAAATCTCCATTTCCATAAGGACCACCATTTAGGTTTTGAAGCTTCTGCTTGGTATTGACATTTTGTAGATGTAGTCTGATTATTTCTTTATATTTCAATTTATTGATGAGGTAAATTTTTTTTTGTTTTAATTTTTTTAATTTTATTTATTATTAGTTTTTTAATTTTATTAATTAGAAAAAAATCTTTGATAGATTCTCAAAAGAGAAGCCCGTTTGAGTGTGGCTTTAACCCTATAGCTGATAAACGTATACCATTTTCTATTCATTTTTTTTTAATTGCTGTTATTTTCCTAGTATTTGATATTGAAATTATTATTATTCTACCAATAATTTTAACTTTAAATACAACTTTACTCTTTTTTTGATTAACTTCATCATTAATTTTATTTTTATTTTATGTGTAGGCTTATATTATGAATGATTAAATGGTATACTTAATTGAACTAAATAATTATTAGAATCAAATTAAAAATAATTAGTAAAATTTTAAAATTACTAATATAATATAATTGATATTTATTTGATATAGAAATTAATAAATAACTTAACCCACGAGGTCCATAGATTTCACCTCAATTTAATATGTTCTTATATTTAAAAATAAATTTATAAGTTAACTTAAAAATGTAATATGAATAATTAAATATTATTCACATATTAGTATTTCATAATAGTAATTTATTATTATATATTTATTAATTTTTAGATATTCTAATCTTAATTACACCGCTAATAATTATTATTGTGGTTAATAATTTAATATTAAATGTTAATATAATTAAAGTTGTGTTTATTATAGTTAATCACCCTATTATACAACCAAATATAGTGTTAATTACTAAAATTAAAATTCTATATTTTATTATTTAATTTTTCTAAAAATAAATTTATTGATTATCTTTACATTAAATATTAGTCTATAATAAATAAGTCGAATAGATATAAAACTGTTAATCTGAGAGAAATATAAAATAATATATAGATTATACTATTACATATCCCTGATGAGTATAATTCAACAATTAAATCCTTTGAATAAAAGCCCGATAAAAATGGTATTCCAAGGGTAATATTAGAAATTATAAAACATGAAGTGGTATAAGGTATTATAATACAGGTAGGCCCCATACATCGAATATCCTGATTATCATTTATATGAAAAATAAAAATACCTGCACACAAAAATAATAGTGATTTAAATATAGCATGAGTACATAAATGGAAAAATGTTATTTCCCTTAACCCAAAAAATAAAGAACTTATTATTAACCTAGCTGACTTAGGGTAGAAGGGCGATAATTTTTTTCAAATCAAATTCATATAATGCACAAAATGAAGATATTATTATTGTTATTATTCTAATGATAAAATCAGAATTATTAAATTAATTTATTAAAAAATCGAATAAGAAGGTAAACTCCTGCAGTAACTAAAGTTGATGAATGAACAAGGGATGAAACTGGTGGGGCAGCTATAGCTGCCGGAAGTCATATAGAAAAAGGAATTTGTGCTCTTTTAGTAAATGAAGATACAATAATTAATATATATATAATAATTATATTTTTCAAGATAAAATAGGAAGTTTCAACTACCATAACAAGATAACCAACTAACTGAAATAATTAACCCAATATCCCCTAGTCGATTTACCAAACATGTTAATATACCTGCTAAATAACTTTTTAATGAATTATAGTAAAAAACTAAACAATATGATACAAGACCTGACCCTTCTAACCTAATAGATTTCTTATTAAATTTTCTAACAATTTAATATTATTCTAAGAATAAATATTAGTACTAAAAATAAAATCGGTTAGAAGAGAATGATTTAATTCCTATATATTCTGATCTATATAAAATTTATAGATCTAATAATTATCACGCTCTTATAAATATAAGTGAAATTCAATCAAAAAATATAATTAGTTTAAATTAAATGAGTTAATTATAATTGTTCATTCAATAAGAATATTCTTAGATCTATTTAAAAACTAAATTGAATTATAATTAAAATTTATTATTAATAAAATTATTCAATTGGTAAATGTATTATTAATAAATATTCTCGAGTAAACCCTCTAGTGTAAGAGTATATATAGTGGAAATTACCATGTTGAGTAAATCTATAAAAAAAATCTGAAGCAAGCTGATAAAAAAGAAATAAATATAAAAAAGGAATTAAATCAATACGAAATTATTCTAGTTAAAATGAAAATTTCTCTAATAAAATTTAATCTTGGTGGACAGCTTATATTAAAAGCACATATTAAAAACCAGAACATACTATAGAAGGCATAAAATTTTGTAATCCTTTATTAATAAAAAATCTTCGTCTTTTATAGCGTTCGTATCTATGTGATCAGACAGAATAAAGCAGATGAACATAAACCGTGTGAAAGTATTATATATAAGTTCCAAATAAACCTCAATTTGATATTGTTATTATTCTTATAATACATATTGCTATATGGGCAACTAAGAAAATGCAATTATACTTTACATCGGTTTGAGTTAAACAAATAAGACTAACTAAAAATGAACCAATAAGTCTTAATGTAAATCAAATATAATTATACTGTAAAAATAATTCCTCACATATAAATATTAAACGAATAATTCCTAACCTCCAATTTTCAGAAGTAGTCCAGCTAAAATTATTGACCCAAAAACTGGAGCTTGAACATGAGCTTTTGGTAATCAGAAATGAAATATAAATATGGGTAATTTTACTAAAAATGCCAATAATATAACTACATTAAGAAATATAAATTTTTTTAAAACTACATCAACAAATAAGTTACCATTAATTCTAAATATATAAATAAAAAATAATAATAAGGGTAGTGAAGCTATTAATGTGTAAAAAAATAAATAAAGTCCTGCTCTCAACCGCTCAGGTTGATAACCTCAACCAAAAACCATAATTAAAAGTGGAATAAGTCTAAATTCAAAGAATATATTATATATATTAAATTTGTAACTATAAAAATTAACTAAACATAAACATAAGATTAAATTTACTAAAAATAAATTTATATAAATTATATTTTTGACTCTAATAATTATTAATCTAATAATATAAATAGTTAAAATAATTAACCCATAAGATATAAAGTCGGCCCAAACAATAAGAAACTGATGAAAAAAAAATAGTAGAGTTTATTAATATGTACATAATCATAATTAAAATTATTAAGAACTGAATTTATCAATAAATATAGAATTTAAATAATCATTACCTGAGATCGAATTATACGAACTAAAATACCTAAGCCTATAACACCTTCACATACATAAAAGGTTATTATGATTAGATATAAATATAAAGAATGATTAAATAATAAACAGTAACCTATAATTATTAGTAACAATGATATAACAATGAATTCAAAACTTATAAGACATAATAAAATATGCTTTCGAATAATAGCTAAACAAAGGATGTTTATAGTAAAAATATAATAATTATAAAATTTATAATTCTAGTTTCTATTATAATTAATTTTATTAAAAATCCCATATCTATGGGATTAATACTCCTATTTCAAACTTTGATATCAATTATTTTTATTAATTTAATTTTAAAATCTTCCTGATTTACAATAATTACATTTCTTATAATGATTGGAGGTTTATTAATTTTAATTATATATTTAAGAAGAATTGCATCAAATGAAAAATTTAAATTAAATATTAATTTAACTATAATTTTATTTATGTTAATGTTTATAAGAGATGAGATATTAAGTGATTGAGTAATTACTGAGAATCAAAATTTAATAGACAAGAGAATTAATATTTCTTTACTAAAAATTTATAATTTTAAATCAATTTATGTTACTTTAATATTGGTTATTTATTTATTAATTACTATAGTATCTGTGTCAAAAATTGTTAAATTTTTTGAAGGGCCTTTACGAATATTTTCTCCGTAAATTTAATCCTTTAATTAAAATTATTAACTATTCAGTTATTGACTTACCAGCTCCAATTAATTTATCAGCTTGATGAAATTTTGGTGTAATTTTAGGAAGTTGCCTTACTATTCAACTTATTTCAGGTATTTTATTGTCTATACACTATTCAGCCAACATTGAATTAGCATTTTATACAGTTAGTCATATTACTCGAGATGTAAATTACGGTTGGTTAATACGAACAATTCATGCAAATGGAGCTTCTTTATTTTTTATTTGTTTATATCTTCATGCTGGTCGGGGTATATACTATGGCTCTTACAAGTTTATTAAAACCTGAATTACTGGTGTAATTTTAATATTAATCACAATAGGTACAGCTTTCTTAGGGTATGTATTGCCCTGAGGGCAAATATCATTTTGAGGGGCTACTGTTATTACTAATTTATTATCAGCCTTTCCATATATTGGATCAATATTAGTTAATTGAATTTGAGGTGGGTTCGCAGTGGATAATGCCACACTTTCACGATTTTTTAGATTACATTTTATACTACCTTTTGTTATTTTAATAATGTCAGTAATTCATATTTTTTTTTTACATATAACTGGGTCTAATAACCCAATTGGGGTTAATTCAGACATAGATAAAATTCCGTTTCATCCTTATTTTTCTATTAAAGATGTAATAGGTTTAATTTTAATTTTAACATCATTATTAATTTTAAATTTAGCAGAACCATTTATATTAGGGGATCCTGACAATTTTACCCCTGTTAACCCAATGGTGATTCCAATCCATATTCAACCAGAATGATACTTTTTATTTGCTTATGTTATTTTGCGATCAATTCCCAATAAATTAGGGGGGGTATTAGCTTTATTTCTTTCAATTTTAATTTTAATAATTTTACCATTTTCTATAAAAATAAAATTTAAGGGATTGTCATTTTATCCTATTAGTCAATTTAACTTTTGGTTTTTTGTATCCATTGTAATTTTATTAACTTGAATTGGAGCTCGACCTGTAGAGGACCCTTATGTAACTGTTGGGATAATTTTGACTTTTTTATATTTCAATTATTTTATTATTGACCCTATTATTACAAAAATTTGAGATTTAATTATTAAAAAAAAATTATTTTAATTAAAATAAATAAAAATTTTAACGCTATTGGGAGGTAAACTTTCAAGCAATATATTAATTTGTCATAACGGTACCGAGGGAGGGAGCACCGAACTCAAACAAAAAAAAAACACAAAAATATAATTTTTATAAAAAATATAAATGAATAATAATCACCACCTATAAAAATTAGTCTTGTTAATAATGATATAAAAATAATTCTACCATACTCAGCAATAAATAACAAAGCAAAACCACCTCTCATATTCAATGTTAAAACCACACTAATTCTCTTTCCCCCTCAGCGAAATCAAAAGGTGATCGATTTGTTTCTGCTAAACAACAGGAAAGTCACAAAAAAAAATCGGAATAGAATAAAAAATAAATCAATTATTAAATTGTATAAAATTAATATTAATAAAATTATATCTATCACAAATAAAAAAAAATCTTAATAAAATTAGAGACAATGAAACTTCATAAGAAATGGCCTGAGAAATTCTTCGTAAACATCCAAGTAAGGCATATATTCTATTAGAAGATCAACCACAAATAATTAGCCCATCACCCAATCTAGAAACTCTTAAAAAAAATAAAAATCCATATTCAAATTCTAAGAATTTACAAAAAAAGGGAATAAGGCTCATATAAATAAAGATTGAATTAATACAATAACTGGGCAAATGAAATAAATTATATAATTAGCATTTATAATAAATACTTGCTCCTTTAAAAATAATTTTGCACCATCTCTAGGCTGCAAGATACCTATAATACCAACTTTATTTGGGCCTTTACGATTATGTATTAAACCTATAATTTTACGCTCTAATAATGTAAAAAAACCTACCGCAACTATAATACACAGAACCAAAATTATATTACAATAAATAAAAT
>1Ghauriana_sinensis
TTTTTTATATTAATTGGGATTTTAATTTCTATTAGATCAAACAATTGAATTTTAATTTGATGTGGTTTGGAGGTTAGATTAATTTGTTTTATTCCTTTAATGTAATAAAAATTATATTTCTTCTGAGTGTTCTATAAAATATTTTATTATTCAAAGAATTAGTTCTTCTATTTTAGTTTTATCTTTTTTATTTATATTAATAAATGTTAATTTTTTTGAATTATTATTAATATTTCAATGATAATTAAAATAGGTGTGGCTCCATTTCATAATTGGGTTTTAAATGTAATTGATGGGTTAGATTTTTTTTTTTTGTTTATTTTGTTAACTTTATTAAAAATTCCTCCTCTTTGTATTTTAACTTATATAGTTTATATTAAATATTTTTGTTTTAATAAGATTAATTATTGGTTCTATTTCAGGGTTGAATCAAAATTCTTCAATTAAAATTTTAGGTTATTCTTCCATTTTTAATATAGGTTTTATTTTGTCTTGTTTGTGCATTAATCAAATTTGATTATTTTATATATTATTTTATCTATTATTTTATTTTTTTATTTGTTAAAATCAATAAATTTATATATATTAATCAAATAATTATAAATGATTTTCAATTAATATGAAGTTTATTTTTTATTAATTTATTATCTATAGGGGGTATACCTCCACTTTTAGGTTTCATAATTAAATTAATTATTTTAGAATTTATATTTATATTAAGTTATATTTCTTCTTTTGTTATAATCATGATATCTTTAATTGTGATATATTTTTATATTCGTTTAAGTTTTGTTTCTGTTATAATATATACATTTATATTAAAAAATATATTTATAATATCAATTCTTTATTATTAATATTAAATTTATTTTTAATGAATAAATGATTATTTTCTACTAATCATAAAGATATTGGAACTATGTATTTTATTTTTGGTATTTGATCTGGGATAGTTGGTATAATATTAAGTATATTAATTCGTGTTGAACTCGCTCAACCTGGTTCTTTTTTTCAAAATGATCAGATATATAATACTATTGTAACTTCTCATGCTTTTATTATGATTTTTTTTATAGTTATACCTATTATAATTGGTGGTTTTGGAAATTGATTATTACCTTTAATAATTGGTGCTCCTGATATAGCATTTCCTCGTTTGAATAATATAAGATTTTGGTTGCTTATTCCTTCTTTATTTTTATTAACTTTAAGTTCATTTGTTGAAATAGGGGCAGGTACTGGTTGGACAGTTTATCCACCTTTATCTTCTAATATTGCCCACTCTGGCCCTAGTGTTGATTTAGCTATTTTTTCACTTCACTTGGCTGGTATTTCATCTATTTTAGGTGCAGTTAATTTTATTACAACTGTAATTAATATACGTTGTATAGGTATAACTTTTGATAAAATTCCTTTATTTGTTTGATCTGTTTTAATTACTGCTATTTTATTATTGTTGTCTTTACCTGTTTTAGCAGGTGCTATTACTATATTATTAACTGATCGTAATATTAATACATCTTTCTTTGATCCTTCAGGTGGGGGGGATCCTATTTTATATCAACATTTATTTTGGTTTTTTGGTCATCCTGAGGTTTATATTTTAATTTTACCTGGATTTGGAATAATTTCTCATATTGTAACTCAGGAGAGAGGTAAAAATGAATCTTTTGGATATATTGGTATAGTTTATGCAATAATATCTATTGGATTATTAGGATTTGTGGTTTGAGCACATCATATATTCACAGTTGGTATAGATGTTGATTCTCGAGCTTATTTTACTTCAGCTACTATAATTATTGCTGTACCTACTGGTATTAAGGTTTTTAGTTGAGTTGCAACAATACATGGTGTTTCTATTAAAAATAGAATTTCTATAATTTGATCATATGGATTTGTATTTTTATTTACAATTGGGGGTTTAACTGGTATTATTCTTTCTAATTCTTCCATTGATATTGTTCTTCATGATACTTATTATGTTGTGGCTCATTTTCATTATGTTTTGTCAATAGGTGCTGTTTTTGCTATTTTTGGGGGATTTATTCATTGATATCCATTATTTACAGGTTTATCTTTAAATCCTAAATGATTAAAGATTCATTTTTTTGTTATATTTTTTGGGGTTAATTTAACATTTTTTCCTCAGCATTTCTTAGGTCTTTCTGGGTTTCCTCGTCGTTATTCAGATTATCCTGATATGTATACTTTATGAAATGTAATTTCTTCTGTAGGAAGTTTAATTTCATTAATTAGAATTTTATTTTTTATATTTATTGTTTGAGAAAGTATAATTTCTAATCGTTTGGTTTTATTTAAAAATAATAATTTAATATCTATTGAATGATTTCAACTTACTCCCCCTGAAGAACATTCTTATAGTGAATTACCTTTATTAATTTCAGGCTATAGATTTCAAATTTCAAGATTCTGTTTCTCCTACTATAGAGCAGTTGATTATATTTCATGACCATACTATAATAATTGTAATTATTATTACTGTTGGTGTTATGTATATAATAATGTCTTTAATATTAACTAATTTTATTAATCGCAATTTATTAGAAGGTCAAACTATTGAATTGGTATGAACAGTACTTCCTGCATTTATATTAATTTTTATTGCATTACCTTCTTTGCAAATTTTATATTTAATAGAAGAAAATAATAATTGTTCAATTTCTATTAAAAGAATCGGTCATCAATGATATTGATCTTATGAATATTCAGATTTTATAAAAATTGATTTTGATTCGTATATAAAACCTACATTGATTTAGATCTAATGAATTTCGTTTACTAGAAACGGATAACCGTTTAGTTTTACCCTTTAATATTCAATCTCGAATTCTTGTTACATCATCTGATGTAATTCATTCTTGAACTGTACCTTCTTTAGGGGTAAAAGTTGATGCTTCACCAGGTCGTATTAATCAAGGTAATATTTATATTAATCGTCCTGGTTTATTTTATGGTCAATGTTCAGAAATTTGTGGGGCAAATCATAGTTTTATACCTATTTTAATTGAATCTGTAAATTTAAATTCATTTTTAAATTGATTAGTTAATTATTATAGCACCAATTTGATGATTAAGACTTTCTTTAATTTTCATTTTTAGATTAATTATATTTTTTGCTTTTATTTATTTTTTAAAGATTTATAATTTTGATATTCAAACAAATATTCAATTAAGTAATATAAATGATTATGATAATAAATTTATTTTCTGTTTTTGATCCATCTACTGGTTTATATCATTAAATTGATTTAGATGTTTTTTGTTTATTATTTTTTTTCCAATGAATTATTAATTGTTATAAATAATTTAATACTAATTTTTAATAAGTTAATTATTTACCTTAATTTTGAATAAAAAATTTAATTAATTATAAGGGTGTAACTTTAATTATATTATCATTATGTATAATATTTTATTTAATAACTTGCTTGGTTTATTACCTTATATTTTTACTTCTTCTTCACATTAGTTTTTTCTTTGTCTTTAGCATTTCCTATATGATTATGTTTTATAATTTACGGTTGGTTAATAAAACAAATTATATGTTTTCACATTTAGTTCCTATTGGAACTCCTGGTATTCTTAACCTTTTATAGTTCTAATTGAAACTGTTAGAAATTTTATTCGTCCTGGTTCTTTAGCAGTCGATTAACAGCTAATATAATTGCTGGTCATTTATTAATATCATTGTTAGGAAATATAGAAGAATATTAATAATTTATACTATAATTATTTATTTAATGTTAATATTATTTGATTAGCTGTTGCATTAATTCAATCTTATGTGTTTATAACATTAACAACTTTATATTCTAGAGAAGTAATGAATAATCATCCATTTCATTTAGTTGATAAGAGTCCTTGACCATTAATTGGTTCACTTGGTTTAATAACTTTAACTTCTGGGTTAATTATATGATTTCATCAATTAAATATTTTATTGATAATTTTAGGTATTTCAATTGTTTTATTAACTATAATTCAATGATGACGTGATGTAGTTCGTGAATCTACCTATCAAGGATTACATACATGTAAGGTTGTAATTAGAATAAAGTTAGGTATAATTTTATTTATTGTTTCAGAAATTTTGTTTTTTTTATCTTTTTTTTGAGCTTTTTTTCATAGAAGTTTAAGTCCTAGAGTTGAAATTGGAATAGTTTGACCACCTTTTGGTATTATCTCTTTTAATCCTATTAATATTCCTTTATTAAATACAATAATTTTATTATCATCTGGTGTTACTATTACTTGAGCTCATAACTCTTTATTAATAATAATTATAGACATGTATTCAAAGTATATTTTTAACCATTATCTTAGGTATTTATTTTACATTATTGCAATTATATGAATACATTGAATCTCCATTTTGTATTAGAGATTCAGTTTATGGATCAACATTTTTTATAGCAACTGGATTTCATGGTTTACATGTAATTATTGGTACTATTTTTATTTACATTTCTTTTATTCGTATTATTAAATTACATTTTTCTAAGAATCATCATTTTGGATTTGAGGCTTCAGCTTGATATTGACATTTTGTTGATGTAGTGTGATTATTTTTATATATTTCAATTTATTGGTGAGGTAAATAATTATTAATTGTTATTATTTTATTAAATTTTATTATTTTATTTTTAATTTCTTTAATTAGAAAAAAATCTTTAATTGATACTCAGAAAAGAAATCCTTTTGAGTGTGGATTTAATCCTATTTCTAATAAGCGGATACCATTTTCTATCCATTTTTTTTTAATTGCTGTTATTTTTTTAGTATTTGATATTGAAATCATTATTATTTTGCCTATAATTTTATCAATTAATTTTTCTTTTATTTATTTTTGAATTTTAACTTCAATATTTTTATTATAATTTTAATTATTGGGTTATACCATGAATGATTTAATGGTTTACTAAATTGAACTAAGTAGAAATAAAAATCAAATTAAAAATAATTAGTATAATTTTAAAATTATTAATTGAATAATTTTGAATAAAATTTGAAATTTTAATTAAAAATAATGATATACCTATAGGTCCATATAATTCTCCTCAATTTAATAATTTTTGATACTTATATGTAAATTTATATGTAATTATGTATACATAGTATGATAAGTTATATATTAATCATATATTAGTAATTTATAATAATTAAACGATATTAAGTAATTTTTGATTATTAAATTTTCTTTTCTATATAATACCTAATAAAATTATAATAAATGTTATTAATTTTATATTTAATGTTAAGATTAATAAATTGTTGTTTAAATTTAAGATCCATATTATATAACATCCAAAAATAATACATAAAGTAAGTATAGTAATTCTTAATTTTATAATATAAGGACTCAAAATTTAAATTTATTGTTAATCTTTATATTAAAAATTAATGAATAATATATTAAACGAATAGGTAAATTACTGTTAATGATAAAGATAAATAAAATATTAAATAAATAATTAAGTTAAATATATCATAGGAACTTGACTCTATAATTAAATCTTTAGAATAAAACCCAGAAAGAAATGGAATTCCAAATGCTATATTTGAAATTATAAAACATCTACTAGTAAATGGTATTATTAAGGAAATTCTTCTTATATATCGAATATCTTGGTTATCATTTATATAGAAAATATAAATTCCAGCACATAAAAATAATAATGATTTAAATATAGCATGAGTACATAAATGAAATAAAGATAGATCCTTTAATCCTAAAAATAAAGAAGTTATTATTAACCTAATTGTCTTAAAGTTGAAAAGCAATAATTTTTTTTAAATCAAATTCGTAAATTGCTGACAAAGATGACATTAATAATGTTATTAGTCTAATAAAAAAATATTCATTTTTAAAATATTAAATTAAAGAATCGAATTAAAAGATATACACCTGCTGTTACTAAAGTTGAAGAATGAACCAGTGCTGAAACTGGTGGAGCTGCTATAGCAGCTGGAAGTCATATAGAAAATGGAATTTGTGCTCTTTTTGTAAATGATGAAATAATTACTAAAATAAATATATTCATTATAATAATTTAAGTAAAATATAAAGTGTCATCTTCCATAAGAAGATAATCATCTAACTGAAATAATTAATCCAATGTCACCCAATCGATTTACTAAACAAGTTAATATACCTGCTAGGTATCTTTTTATTGAATTATAGTAAATAACTAAGCAATAAGAAATAAGACCTAAACCATCTATCCTAATAAAATTCTGATTATATTTTCTTATAATTTATTAATATTCTAATTACAAATATAATTACTAAAAATAGAAACGATTAGAAGAAAAATTTTTAATTCCTATATATTCTGATCTGTAAAATACATATTGATCTAATAAAACAAACTCTCCTCTAAAATTTATTGAAGTAGAGTCTATTATAATAGGTAAATTAAATTAAATGAATTTAATATTAATGACCATTCAATAAAAATAAATAATTATTTATATAAAAATATATTAAAAAAGAGGTTAATATTTATAATAATAATTAATATACTGTTGGAAAATGTATAATTAATAAATATTCTCGACAATAACCTGTACTACAACAATAAAGATAATGAAAATTACCATGTTGTGTAAATCTATAAATAATAACTAAAACATGCTGATAAAAATGAAATTAATACAAAAGCTGAATTTATTCAATAGAATAATATTCTAACTAAAATGTAAATTTCTCTGATAAAATTTAATCTAGGTGGACATCTTATATTAAAAGAACATGATAAAAATCAAAATATAGTATAGAGGGTATTATATTCAATAATCCTTTATTTAAAAAAAATCTACGTCTATGATATCGATCATATGAATCTAATTAAACAGAATAAAGCAGATGAACATAAACCATGTGACAATATTATATATAAATTCCAAATAAACCTCATTTTGTTATTGTTATTAATCCTATAATACATAATCCTATATGTGAAATTAAGAGTAAGCAATTATATTTTACATCTATTTGAGTTAAACAAATTAATCTAACCAGTATAGATCCAATAATTCTGAATGAATATCAAATATATGAATAATTTAAATATAAATATTTTCTTAGAAATATAATTCGAATAATTCCTATCCCCCAATTTTTAATAATAATCCGGCTAAGATTATTGAACCAAATACTGGAGCTTGGACATGAGCTTTAGGTAATCAAAAATGAAATATATATATGGGAAGTTTAACTAAAAATGCTATTATTATAGAAATATTAATAAATTTAAAATTTATTAAAATTTCGTTTATATTCAAATTGCCTACTGTTATATAAAAAAATATTATAAATAATAATAATGGTAATGAAGCAAATAATGTATAAAATATTAAATATAATCCTGAAATTAATCGTTCAGGTTGGTATCCTCAACCAAATACTATTACTAATATAGGAATTAATCTAAATTCAAAAAAAATATTATTAATAATAAATTTATTCTTGAAAAAATTAAATAAACAGAAACTTAATATTAAGTTTATTAAAAATAATCTTTTATTAAAAAAAAATCAGATTCTTATAGTTATTAATCTAATAATAAATAATCTTAAAACAATTAATCCATAAGATATACAATCTATCTATAAAATACGAAATATTAGATATAAAAATTCTTGAATAATTTGTTATAAAAGTTATTATAAATATAATAATACAAATTTGAAATTATCAATGAATATTGAATTTAAATAATCATTACCTGTGATCGAATTATTCGAACTAAAATACCTAATCCCATAACTCCCTCACATACATAGAATGTTATTATTATTAAGTAAATATATATTGAATAATTAAAATTTAAACAATAATTTATTGAAATTAATAGTAATGAAATAACAATAAACTCAAATCTTATTAAGCATATTAAAATATGCTTTCGAATTAAAATTAATGATATTATTCTTATTATATATATAATATAATTATTAAATTAATATTTTTTGTGTCAATCATAATCCAATTTTTTAATAACCCTATATGTATAGGTTTATTCCTATTTATTCAAACATTTTTAGCTATTTTATATATTAATATAATTATATTAAATTCTTGATTTATAATAATTTCATTTTTAATATTAATTGGTGGATTATTAATTTTAATTATATATATAAATGGAATTGCTTCTAATAAAATATTTACATTAAATATTAATTTTATTATAATTATATTAATCCTAATAATATTAAATGATGATTTTATTAATAGATATATAATAAAAGAGAATGATAATTTAATAAAAAGAAAAATTAACTTATCATTTATAAAAATTTATAATTTTAAATCTATATTTATTACCATTATGTTAGTTATTTATTTACTTTTAACTATAATTTCAGTTTCAAAATGTGTTAAAATTAATGAAGGTCCATTACGAATATTTTTTACGAAAATCAAATCATATAATTAAAATTATTAATTATTCAATCATTGATTTACCAGCTCCTATTAATTTATCATCATGATGAAATTTTGGAGTATTATTAGGAACTTGCTTAACTATTCAATTATTAACAGGTATTTTATTATCAATACATTATTCAGCTAATATTGAATTAGCTTTCATAAGAATTAGACATATTACACGAGATGTAAATTATGGTTGATTAATTCGAACATTACATGCAAACGTAGCATCATTGTTCTTTGTCTGTTTATATATACATGTTGGTCGAGGTATATATTATGGTTCATATAAGTTTATCAATACATGATTTACAGGAGTTATTATTATATTATTAGTTATAGCAACGGCATTTCTAGGTTATGTATTACCCTGAGGTCAAATATCATTTTGAGGAGCGACAGTAATTACTAACTTATTATCAGCATTTCCTTACATTGGTCCTATACTTGTAAATTGAATTTGAGGTGGGTTTGCTGTTGATAATGCTACATTATCACGATTTTTTAGATTACATTTTATGTTTCCATTTATTATTGCATTAATATCAATTATTCATATTTTTTTCTTACATATAACAGGTTCTAACAATCCTATTGGGATTGATTCTAATATTGATAAAATTCCCTTTCACCCTTATTTTTCTATTAAAGATATTATAGGATTAATAATTATTATAATAATTTTGTTAATTATAAATTTAGCAGAACCTTATTTACTTGGTGATCCAGATAATTTTATTATGGCTAATCCCATGGTAACTCCTGTTCATATTCAGCCTGAATGATATTTTTTATTTGCATATGCAATTCTACGGTCTATTCCTAATAAATTAGGTGGGGTTTTAGCTTTATTCTTATCTATTTTAATTTTATTAATCTTACCATTTTCAATAAAAATAAAATTTAAGGGATTAAGATTTTATATTATAAATCAAGTTAATTTTTGATTTTTTTTTATTATTGTTTTAATACTAACTTGAATTGGAACTTGTCCAGTTGAAATACCTTATGTAAGTACTGGAATAATATTAACTTATTTGTATTTTGGTTATTTTATTTTAGATCCATTAATTGCTAAGTTATGGGATTTAATTATTACTAAATAATTAATTTAAATAAAATAAAAAAAAATTTTAAAGTTATAGGGAGATAAATTTTCAAGCTATATATGAGTTTATCATAACGATATCGGGGTAATGAACAACGTACTCAAACAAAAAAAAAACATATAATTAAAATATAAAAAAAAAAAATTATTTCATAATAATTTCCTCCTATGAAAATTAATCTAGTAATAAGACTTATAAAAATAATTCTTGCATATTCAGCAATGAATAAAAAGGCAAAACCCCCTCTCATATTCAATATTAAATCCATACTAATTCTCTTTCTCCCTCAGCAAAATCAAATGGAGATCGATTTGTTTCTGCTAAACAACAAGATAATCACAAAAAAAAATAGGTAATGAATAAAATATATATCATGATATTATTTGTATATTTAATATATAAATTAAATTGTATCTTTCAGATAATAAGAAATATCTTAATATAATTAATGATAAAGAAACTTCATAAGAAATAGCTTGAGAGATTCTTCGAATACACCCTAATAATGAATAAATTCTATTAGAAGATCAACCACAAATAATTAAACCATCTCTTAATCTTGATATACATAAAAAAAATAAAAATCCAAATCTAAATTCTGTGAATTTACATAAAATGGAAATAATGATCATATAAATAATGATTGAATCAAAATAAAACATGGGCAAATCAAATAAACAAAATAATTAGAATTCATTAAGAAGATTTGTTCTTTAACAAAAAGTTTAATACCATCTCTAGGTTGTAAAATTCCTATATATCCAACTTTATTTGGTCCTTTACGATTGTGACAAAATCCTATAATTTTTCGTTCAATTAATGTAAAAAAACCGACAGAAATTATAATGAATAAAATTAAAATATAAAAATAATAAATAAAAT
>2Bolanusoides_shaanxiensis
TCAATAATAATAACGGGGATCATAATAACTATTAGAGCAAATAATTGAATTATAATGTGATGTGGATTAGAAATTTCACTAATCTCTTTTATACCATTAATAATTTCAAAATTAAATTTCATCAGAATCAAGAATAAAATATTTTATTGTACAGAGAATCAGATCATCAATATTAATGTTAAGAATATTAATTATAGTTATAAGGGGAGATTATTATAATTATTTATTCACACTGCAATACTAATCAAAACAGGAGTACCACCTTTCCATAATTGAGTACTAACTGTAATTGAAGGATTAGAACTAAAATCAATATTCATACTTTTAACCATTAATAAAATTGCCCCACTAACTTTAATAAGATACCTTATTTAACATTACAATCATTATTTTAATAACGATTATGGTAGGTGCTACTATAGGACTAAATCAAAATTCAGTAAAAAAACTTATAGGTTACTCATCAATTTTTAATATAGGATTAATTTTGTCGGTTATTAAAATTAATACAATGTGAATAGTATACCTACTAATTTATCAAATTTATGATATATAATAATCGTTAAAAAAACAATAAGATGTATGTTAATCAAATAATTTTCTCAGAAACTATTTTAAATAAAATAAATATTTGAATTTCAATACTATCAATAGGAGGTATACCTCCTTTAATAGGATTTTCAATTAAATATATAGTATTAATGCAATTGATTCAATAAAAATAATCTTACACCTCAATCATAATCATTACATCATTAATTATGATATTTATGTACTTACGAATTACATTCATATCAATCATATCAAATTCAATTACAAGAAAAATAAAATTTTCAAACAAATATCAATATGAGACACAATTAACATGACTTAAATGAATAAATGATTATTCTCAACCAATCATAAAGATATTGGGACAATATATTTCATTTTTGGAATTTGAGCAGGAATACTAGGAATAATATTAAGAATACTGATTCGAGTAGAATTAGCTCAACCAGGACCATTTATAAATAATGATCAAATATATAATGTTATTGTTACATCACATGCATTTGTAATAATTTTTTTCACAGTTATACCAATTATAATCGGTGGATTTGGAAATTGACTTGTCCCTTTAATAATAGGAGCCCCTGATATGGCATTCCCACGAATAAATAATATAAGATTTTGGTTATTACCTCCATCACTAACACTACTTATTATAAGATCCATAATTGAAATAGGAGCAGGAACTGGATGAACAGTATATCCACCATTATCAAGTAATATTGCTCACTCAAGTGTGAGTGTTGATTTAACAATTTTTTCATTACATTTAGCTGGTATTTCATCAATTTTAGGTGCAGTAAATTTCATTACAACAGTACTAAATATACGACCTTCATATATAAGAATAGATCGAATGCCTCTATTTGTATGATCAGTATTTATTACAGCAATCCTACTGCTATTATCACTACCTGTATTAGCAGGAGCTATCACTATATTATTAACAGACCGAAATTTTAATACATCATTTTTTGACCCAGCAGGAGGGGGTGATCCTATTTTATATCAACATTTATTTTGATTCTTTGGACACCCTGAAGTATATATTTTAATTCTACCAGGATTTGGATTAATTTCTCACATCATTACACAAGAAAGAGGAAAAAATGAATCATTTGGTTATATTGGAATAGTGTATGCTATACTATCAATTGGGTTATTAGGATTCGTAGTGTGAGCTCATCACATATTTACAATTGGAATAGATGTTGATACTCGTGCATATTTTACATCAGCAACAATAATTATTGCAGTACCAACAGGTATTAAGGTATTTAGATGAATGGCTACAATAAACGGAATTGTTATAAAAAAAAGAGTAGCCATACTATGAGCTTACGGATTTGTTATATTATTTACAATAGGAGGATTGACTGGAATTATTTTATCAAATTCATCTATTGATGTAGTACTACATGATACTTATTACGTAGTAGCACACTTCCATTATGTTTTATCTATAGGAGCAGTATTTGCTATTATAGCAGGATTAGTACACTGATACCCATTATTTACAGGAATAACAATAAACCCAAAATGAATAAAAATTCAATTTGCAATAATATTTATTGGAGTAAACATAACTTTTTTCCCACAGCACTTCTTAGGATTAAGAGGAATACCTCGACGATATTCAGATTACCCTGACATATATACATCATGAAATATGATATCATCACTAGGTAGAATAATATCATTATTAAGAGTAATTTTAATAATATATATTGTTTGAGAAAGAATAATAACAAAACGATTAACAATATATACATATAGACACCAAATATCAATTGAATGATTTCAACAAAACCCACCTAAGGAACACTCATATAGAGAATTACCACTATTTAAGCTATGCATCTAATTTAAATTTACAAAATGCTAATTCACCTAATATAGAACAATTAATTATATTTCATGACCACACAATAATAATTGTATTAATAATTACTATTACTGTTAGTTACATTATATACTTAATAATAATTAATAAAATTAATGAACGATTTATAATAGAAAATCAAATAACTGAATTTATATGAACAATCTTACCAGCAATTATATTAATTTTTATCGCATTACCATCACTAAAAATTCTATATATGCTAGAAGAATCTAAGAAACCACTAATCACAATTAAAACAATTGCTCACCAATGATTCTGATCGTATGAATATTCTGACTTCTCAAAAATTGAATTTGATTCATATATAAAACCATCTAATCAATTAAAGAGAAGAATTTCGATTAATAGAAACAGATAACAAAATCAATTTACCATATAATACTCAAGTACGAGTCATAATTACATCATCAGATGTAATTCACTCATGAACCATCCCAGTTTTAGGTATTAAAGTAGATGCATCGCCAGGACGAATTAACCAAGGAAATTTATTAACAACACGACCTGGGCTATTTTATGGTCAATGTTCAGAAATTTGTGGAGCAAATCACAGATTTATGCCAATTATACTCGAAAGTACTAAAATAAATTCATTTATTAACTGAATTAAAAACTACTATATCACCAATATGATGAACAATACTAATATTAATATTTAATATTACACTAATTTCATCAATAGCAATTACATACTTTAACTACAAAAAATTAATAATAAAAAATTCATTAAAGTTAAAAAAAAAAATAAATGAACATGATAAATAATCTATTTTCAGTATTTGATCCATCAACAGGAATAAATCAATAAATTGAATAAGAACATTCATTATTTTATTATTTACACAATATAAATTATAATTTCAGAAAACAAAAAGAGAATTTTATTAAAAATAATAACAATAAACTTAAATAAAGAATATCAATAATTATAAAATATAAGGGAACAAACATAATAATAATAAGTTTATTTATATTATTTTATATAACAACTTAATAGGTTTATTACCTTATGTATTTACATCATCATCACATCAACATTCTCACTAGCAATAGCTTTACCTATATGAATAGCACTAATAATGTACGGGTGATTAAAAAAACAAATATAATATTTTGTCATCTAGTACCTACAGGTACTCCAAGAGTTTTAAACCATTTATAGTTATTATCGAAACAATCAGTAATATAATTCGACCAGGTTCATTAGCTGTCGATTAACAGCTAATATAATTGCGGGACACTTACTAATATCACTATTAGGGAATTATCAACAATAATATTAAGATCATTAATAATTATTTTTATAATATTAATAATATTTGATTAGCAGTAGCTATAATTCAATCATATGTATTTATAACACTAATAAATTTATATTCTAGAGAAATTATGAATAATCACCCATTCCATTTAGTAGATAAAAGACCTTGACCAATTACAGGATCAATTGGACTACTAATAGCAACATCAGGAATAATTACATGATTTAATATAAAAAATAACAATGTAATAATAATAGGAACATTAATTATTATTTTAACTATAATTCAATGATGACGGGATGTGATACGAGAAGCAAGATTTCAAGGATTACATACAAATAAAGTAATATTATCAATAAAAATAGGAATATTAATGTTTATTCTATCTGAAGCATTATTTTTCATAAGTTTTTTTTGAGCATTTTTCCATAGAAGATTAAGACCTTCTATTGAAATAGGAATAATATGACCACCTTTAGGGATTCACCCATTTAACCCAGTTAATATTCCAATACTAAATACAATAATTTTAATTAGATCAGGAGTATCTATTACATGAGCCCATAACGCATTAATTACAAAAATTTTACAAAATAAATCAAGCAATATTAATTACAATCATATTAGGAATATATTTTTCATTAATACAACTATATGAATATCTAGAAGCCCCATTCTGTATAGCAGATTCAGTTTATGGGTCAACATTTTTCCTAACAACAGGATTCCATGGATTACATGTAATTATCGGAACAATTTTCATTTCAGTATCAATATTACGAGGTAATAAATTACATTTTTCTGAAAATCACCATGTAGGATTTGAAATATCAGCTTGATATTGACATTTTGTAGACGTAGTATGACTAATATTATACTTAAGAATATATTGATGAGGTAAATAACACATATTTATTATTTGCATATTAATTATTATTATTATAATATTAATTATAACAATTAGAAAAAAAACTATTATAGACTGACAAAAATCTAGACCATTTGAATGTGGATTTAATCCAATATCTAAAAAACGAATGCCATTTTCAATACACTTCTTTTTAATTGCAATTATTTTCTTAATTTTTGATATTGAAATTATTATTATTATACCAATAACTTTAACAATCAAAAGATCAATAATAAATACATGATTAATGACATCTACAATTTCCTATTAATTTTAATTATAGGACTATATCATGAATGATATAATGGAATATTAAACTGAACTAAATAATAAAAAATTACAAGTAGAAAAATAATAAAAATACCTTTATGTTACTAAATATATAGTATTGAAAATAATTAGACAAACTAAGTAAATAGTAAGAAGAACCTATAGAACCATAAAATTCACCCCAATTAACATTAAATCTATAATTATAACAAAATGAATATAATAATTCATATAAATAATTTATATAACTATATATAAATCATATATTAGTAATAAATAATAATAAAATCTTAATAAATAAAACTTTATAGAAAATAATTCAGAACCTTAAAAATCCTAAAATTACAAAAACAAATCTCATTAATTTTAAATATATAGGAATAAAAACATAAAACAAATCTAATCTTAATAATCATATTATTAAACAACCAAAAAACACAAAAAATGAAAGAAAAAAAATTCTAAAATTCATAAATAAAATCTTCAAAAATTATACCAAAACTTTTTGATTATCCTATAAAAAACAGAATAATAAAATAAACGAATTCATAACAAACTGTTAAACCTAAGCATAAATAAAATATAATAAAAACTAAAAAATTTAATAAATTTATACTTATTAATTCAACAATTAAATCCTTAGAATAAAACCCAGATAAAAATGGAAAACCAAAAGCTAAAGAAGAAATATTAAAACAAGAAGTAGTAAAAGGTAAAAAATTACAAACCAACCCTATAAAACGAATATCCTGATTATTATTTATATAATAAATCATAATACCAGCACAAAGAAAAAGTAAAGATTTAAAAACAGCATGAGTTAATAAATGATAAAAAGATAAATCAACTATTCCCAAAAATAAAGAACTTATTATTAACCTAACTGACTCAAAGTTGAAATGCAATAATTTTTTTTAAATCAAATTCATAATTAGCACAAAATGAAGATATGAATATAGTTATTAAACTTAAAAATAAAAAATAATTATTAAAATAACTGATTAAAAAACCGAATTAATAAATAAACACCAGCAGTAACCAGAGTAGAAGAATGAACTAAAGAAGAAACTGGAGGTGCTGCTATAGCAGCAGGAAGTCAAGAAGAAAAAGGAATTTGTGCTCTTTTTGTAAAAGAAGAAATAATAATTATATAAAATGTAACTTTCATAAAAATCTAAATAAAAAATAAAATGTCATCTTCCATAAGACATTAATCAACAAATAGAAATTAATAAACCAATATCACCTAAACGGTTAGTTAAACAAGTAATTATTCCAGATAAATAACTCCTTACAGAGTTATAATAAATTACTAAACAATAAGAAATTATCCCCAAACCATCTAACCTAATAAAATTCTAAGTAAATTAACTAATAATTCAAAACCATTCTTATAATAAATAACAAAATTAAAAACAAAATCGATTTCTAGAAAAAGTTTTGATACCCATATAATCCGAACTATATAAAATTTATTGAAGAAATAAATAATACCAAGAAATAAATACTAAAGAAATTCAATCTAAAATTAATAGTAAAAAATACCGAACGAATTTAATAAAATTTCTCACTCCAAAAAAAAGAATAATTATTAATAAAAATATAAAAAAAAAAAAAAAAAAAAATTAATTATTAAAACCAAAATACCAACGGAAAATGTACAGCTAATAGATACTCCCGAACAACCCCCAATGAATAACAATAAAATAAATGAGGTATACCATGTTGAATATAACTATAAATAATAACTAAAACAAGCTGAAAAAAGCGAAATAAAAAAGAAAAAAGATATATGTCAATATATTATTATACTATTAATAATAAGAATTTCGCTTAGAAAATTCAAACTAGGAGGACAACTTATATTAAAGCAACAAAATACAAACCAAAATAAAGAATACTTGGTATAAAATTAATTAAACCCTTTCCCAGGAAAAAGCTACGTCTTGAAAAACGTTCATAAGAAATTTGCTAAACAAAAAAGAGCTGACGAACAAAAACCATGTGAGATTATTTTAAGTAAGAACCAAAAAGACCTCAATTAAATATTCTTATTAGGCCAATTAAACATATTCCTATATGTGCAACAACGAATAAGCAATTAGATTTAATATCTCCTTGTAATAAACAAATTAATCTAACTAAAACACAACCAATAATAGATAAAGAATATCAAATATATCCATAATTAACAAATATTAATTCATTAATACTTAAAAACCGAATGAAACCTAACCTCCAATTTTTAATATTAACCCAGCTAAAATTATAGATCCTGAAACAGGAGCTTGAACATGAGCTTTTGGTAATCAAAAATGAACTATAAATATAGGTAATTTAACAACAAAAGCAAAAATTATAAAAACATGCATAAATCTGTGTAATATAAAATTAGTGTCAAAAAACATGCTTATATTATTGTTATTAAAATAAATAATAACTAAAAGAAAAGGTAATGAAGCAAATAAAGTATAAAATAATAAATATAAACCAGAAATCAAACGTTCAGGTTGATAACCTCATGTATAAATCAAAATTAATAAAGGTAATAATCTAAATTCAAAATATAAATTAATATTAATATATTTATAGTTCTAAACAATAACTAATCTAACACATAAAATTAAATTTACTAAAAAATAATTCATCAAATTCTTAATTAAACTAGAAATAATTATTAAGCAAATAATTAATATGCTTAAAACAATTAATCCATAAGAATAAAAATCTAACACAATTATAAGAAATTAATGAAAAAAAATTAAATTTAGAAAAAAAAAAAATAATTAAAGAAATAAATAAAATTATAAATTGGAATTATCAAAAAATATTCTTATTAAATAATCATTTCCTGACTACGAATTATATAAACAAGAACTCTTAAACCCGTAACACCCTCACATACATAAAAAGTTATTATAATAATATATATATAAAATGTATATCTAAACAATAAACAAAAAAATATAATTAATATTAATAAAAATAAAACTACAAATTCAAGTCTCATTAAACATAATAAAATATGTTTACGAATTAAAATTAAACTTAATAATCTAACAAAAAATATATATTATTAATTAAATTAATAACTATATTTTCGTTAATTACACTAATTGTCAAAAATCCTATGTCAATAGGTATAATACTAATAATTCAAACAATAATAGTAATTATATTTATAAATACAATTTTGCCTTCATCATGATTTGCTATAGTATCATTCATAATAATAGTAGGAGGATTATTAATTATATTTATATATATAAGAAGTATTGCATCAAATGAAAAATTTAAAATAAAAATTAATTTAATATTAATATTTGCCTTATTTATTATAATTTATGATGAAATAATATTTGAAAATCAAATTGATGAAAATCAAGAGTGTTATAACAAGTAATATAATTTATCCCTAACAAAAATTTATAATCAAAAGTCAATAATATTAACTATATTAATAGTACTATATTTACTTCTTACAATAATTTCAGTAACTAAATTTGTAAAACATCATCAAGGGCCACTCCGTGAAATAAATTCGAAAAAATGAACAATTAATTAAAATTATTAATTTTTCAATTGTAGATTTACCAGCACCAATTAATTTATCAGCATGATGAAACTTCGGAGTCATATTAGGAACTTGTTTAATAATCCAGATTATTTCAGGATTATTTTTATCAATACATTACACAGCTAATATTGAATTATCATTTAACATAATTAGACATATTACACGAGATGTAAATTATGGTTGATTAATGCGAACAATTCACTCAAATGGAGCATCATTATTTTTTATTTGCTTATACATTCATACAGGGCGTGGAATTTATTATGGATCATATAAATATAAAAAAACATGAATTTTGGGAGTTATTATTATATTATTAACCATAGCAACAGCATTTTTAGGATATGTACTACCTTGGGGACAAATATCATTCTGAGGAGCAACAGTTATTACTAATTTATTATCAGCAATTCCATATATTGGAAGAATATTAGTGAGATGATTATGAGGTGGGTTTTCAGTTGATAATGCTACTTTATCGCGATTTTTTTCCCTTCACTTCCTACTTCCATTTGTAGTATTAATAGCAAGAGTAATTCACATTTTTTTTCTTCACTTAACAGGATCTAATAATCCAATTGGATTAAATTCAAACTTTGACAAAGTACCTTTTCACCCATATTTTTCAATTAAGGATATTATAGGAGTAGTAATAATTATAACATTATTATTAATATTAAATTTAGCAGAACCTTATATATTAGGTGACCCAGACAATTTTATTGCAGCTAATCCTATAGTAACTCCAGTACATATTCAACCAGAATGATATTTTTTATTTGCTTATGCTATCTTACGATCAATTCCTAATAAATTAGGAGGGGTATTAGCATTATTTATATCAATTCTAATTTTAATAATTCTACCATTTTCAATAAAAATAAAATTTAAAAGAACTTCTATATACCCAATTAATCAATATATATATTGAATTTTCATTATAACAGTAATTCTATTAACCTGAATTGGTGCTAAACCAGTTGAAGACCCATACATCATAACTGGTGCAATCTTAACAATAATTTACTTTTCTTATTTTTTTATAAGACCAATAACAACAAAATTATGAGATGTAATTATTAAAAAAATGTCAACTTTAATGAAATAAAAAAGAATTTTAAAGATATAGGTAAATAGATTTTCAAGCCATATATAAGCTTATCATAACGATAACGAGGTAAAGAACAACGAACTCAAACAAACAAAAAACAAATTATAATTAATTTTAAATAAAAAAAAAATGAATAAAAATCACCACCTAAGAAAATAATACAAGAAATTAATCTTATAAAAATAATTCTTGCATATTCAGAGATAAATAATAAAGCAAAACCCCCAGACATATTCAATATTAAACCCAAACTAACTCTCTTTCACCCTCAGAAAAATCAAAAGGAGACCGATTAGTTTCAGCCAATCTACAAGAAAATCACAAAAAAAAATAGGGAAAGAAAGACAAATAAATCAATTAAAATCCTGAAATAAATAAAAAATAATTAAATTGTAACTATCACATAATAAGAAAAATCCTAGCAAAATTAAAGACAAAGAAACTTCATAGGAAATAGCTTGAGAAACACTTCGAATACACCCTAACATTGAATAAATTCTATTAGAAGATCAACCACAGACAATTAATCTGTTACCAATACTAGAAATACATAAAAAAAATAAAAACCCAAGATCAAAATTTAACAATTAACATAATAAGGAAATAAAAGTCAAATAAATAAAGATTGAATTAAACCTAAAAAAGGACAAAGATAATACATTAAAACATTAGAATTTTTTGGTAAAAAATGTTCCTTAATAAACAACTTAGAGCCATCTCTTGGTTGTAATAATCCTAAATAACCTAGTTTATTAGGACCACGACGAATATGAATATAACCTATAATTTTACGCTCTAACAAAGTAAAAAACCCAACCGAAACTATAACTAAAACAATTAACATTAACAAGTTATATAATAAAT
>2Eupteryx_minuscula
ACCACCATATTGATAGGGGTCACTATATCAATTAGATCAAATAATTGAATCATAATATGATGTGGATTAGAAATTTCATTAGTATCATTTATTCCATTAATAGTTTCTAAATTATATATCGTCAGAGTCCTCTATTAAATACTTTATTGTTCAAAGAATTAGATCATCTATATTAATGCTGGGAATTACATTCATAATTATAAAGGGAGATTATTATGAATACGCAATAATACCGCTTTATTGATCAAAACAGGGGTTTGCCCTTTCCATAATTGAGTACTAACAGTACTTGAGGGATTAGATTTCTATATAATCTTGATTATGCTGACAATTAATAAAATTGCACCATTAACTATAATGAGATACATTATAGCTCATAGTTTTAATTATTTACTTAACCACTATGATGGGAGCAATCATAGGTCTAAATCAAAATTCATTAAAGAAATTAATAGGTTATTCATCGATTTTTAATATAGGGTTAATTATAGCAGCCTTAAAAATAAATTGAATGTGAATATTATACCTACTAATCTATCACCTTTATTATCTACAATATTTATAAATATAAACAATTTAACCTTATTAATCAAATTATATTCTCAAGATCTATATTAATATCTATATGTTTATGAATTAACGTATTATCTATAGGTGGTATACCCCCTTTAATAGGATTCTCAATTAAATATTTAGTAGTAATATTTTTGGTGAGAATAAAATAAATTGATATTTTTGTTATAATGATTTCATCATTATTAGTAATATTCTTTTACTTACGACTAACATTTATTAGATCAATAAATAATTTTATTACAAATAAAATAAAATTTTCAATTTGAAAGAAATTTCGCTATGAATAATTGTGGTCCAAATGAAAAAATGATTATTTTCTACTAATCATAAAGACATTGGAACGATATATTTTGTCTTCGGGGTATGAGCTGGAATATTAGGAATAATATTAAGAATATTTATTCGAATTGAATTAGCTCAACCAGGAGCTTTTTTAAATAATGACCAAACATACAATGTAATTGTTACTTCACATGCATTTATTATAATTTTCTTTATAGTTATACCAATCATAATTGGTGGTTTTGGAAATTGACTTCTTCCATTAATAATTGGTGCACCAGACATAGCTTTCCCACGAATAAACAATATAAGATTTTGATTACTACCACCATCACTAACATTGCTTTTAATTAGATCAGTAGTTGAAATAGGGGCAGGGACTGGATGAACAGTTTATCCTCCTTTAGCAAGTAATATTGCACACTCAGGAGCTAGAGTTGATTTAACTATTTTTTCATTACACTTAGCAGGTATTTCATCAATTTTAGGAGCAGTAAATTTTATTACAACAGTAATTAATATACGTACTAGATTAATAACATTAGATTCAACTCCATTATTTGTTTGATCAGTATTTATTACAGCTATTCTGTTATTATTATCATTACCTGTTCTAGCAGGTGCAATTACAATACTATTAACTGACCGAAATATTAATACTTCTTTCTTTGACCCATCAGGAGGAGGGGACCCGATTTTATATCAACATTTATTTTGATTCTTTGGTCACCCAGAAGTTTATATTTTAATTTTACCAGGATTTGGATTGATTTCACATATTGTAACCCAAGAAAGAGGTAAAACACAATCCTTTGGATATATTGGGATAGTGTATGCTATATTATCAATTGGTTTATTAGGGTTTGTAGTTTGAGCCCACCATATATTTACTGTTGGTATAGACGTTGACACACGTGCATATTTTACTTCAGCAACTATAATTATTGCAGTACCTACAGGTATTAAGGTATTTAGATGAATGGCTACAATAAATGGAATTGTAATCAAAAAAAGAATATCATTAATCTGATCATATGGGTTTGTGTTTTTATTCACAATAGGAGGATTAACAGGAATTATTTTATCTAATTCATCTATTGATATAGTATTACATGATACATATTATGTAGTAGCTCATTTTCATTACGTTTTATCAATAGGAGCTGTATTCGCTATTATAGCAGGTTTTATTCAATGATACCCTTTATTTACAGGTTTAACACTAAATCCTAAATTATTAAAAATTCAATTTGTAATAATATTTATTGGAGTTAATATAACATTTTTTCCTCAACATTTCTTAGGATTAAGAGGATTCCCACGACGATACTCTGATTACCCAGACGTATACTTGTCATGAAATATAGTTTCATCTATAGGAAGAAATATATCACTAATTAGAGTTTTAATAATAATATATGTTATTTGAGAAAGAATAGTAGTCAAACGGACTGTAATATTTAGAATGAATAATATTTCATCAATTGAATGACTTCAAGAAATGCCACCTAAGGAACATTCTTATAATGAATTACCATTTCATAAAGTATTCAATTGGGTTAAATTTACAAAATGCTAATTCATCAATTATAGAGCAACTAATTATATTTCATGACCACACAATAATAATTGTGTTAATTATTACTATTATAGTAGGGTATATAATAATATTAATTATGATTAAAAGATTTAATAGACGATTTACTATAGAAAATCAAATAATTGAATTTACATGAACTGTATTACCAGCAGTGATACTTGTATTTATTGCATTACCATCTCTTAAAATTTTGTATATAATTGAAGAAACAGGTAAACCTTTAGTTTCAATTAAAACAATTGGTAATCAATGATTTTGATCCTATGAATATTCAGATTTTTCAAATATTATGTTTGATTCTTACATATCACCAATTAAGAATTCAAAATAAACAAATTCGATTACTAGAAACAGATAATAAATTAGTAATTCCATATAATACTCAAACACGAATTTTAATTACATCTTATGATGTAATTCATTCTTGAACTATCCCAGTTTTAGGAATTAAAATTGATGCAGCTCCAGGACGAATTAATCAAGGAAATTTAATTATAACACGACCAGGATTATTCTTTGGTCAATGCTCAGAAATTTGTGGTGCAAACCATAGATTTATACCAATCATACTAGAAAGAGTTGGAATTAAATCATTTATTAACTGAATTAAAAATTATTATATCTCCAATATGATGAATATCATTAATAATAATATTTATTATTACTATAATGATTTGTATTAACATAAATTACTTCAATTACAACAAAATATTAAAAATAAAAAAAATTGGTTACAAAAAAATAATAAATGAATATGATAAATAATTTATTTTCCGTATTTGATCCATGTACAGGAATACATCAATAAATTGATTAAGAACAATTATTTTTATAATAATAATGCCTTATAGAATATAATTACAAATAATAAAATTTCATTCTTATTTAAAACAATTTTAAATAGACTTCATACAGAATAAGTATATTAATAAAATTTAAAGGAACAACTCTAATCACAATCACATTGTTTACATTATTTTTTATAATAATATTATAGGATTATTACCCTACATTTTTACTTCTTCAGCACACTAGTTTTCTCATTAACAATAGCATTACCTATATGATTAGGGTTTATACTATATGGATGGATAATAAAACTAATTATATGTTAACACATTTAGTACCAACTGGTACACCAGGAGTGTTAAACCATTTATAGTTTTAATTGAAACAATTAGAAACATTATTCGACCTGGGTCATTAGCTGTCGATTAACAGCCAATATAATTGCTGGGCATCTATTAATATCATTATTAGGAAACACTCAATAATTATATTTATAATAACATTAACTGTTTTTATTATACTTATAATGTTTGACTAGCAGTTGCACTAATTCAATCTTATGTATTTATAACACTAACTACATTGTATTCTAGAGAAATTATGAATAATCATCCATTTCATTTAGTAAATAAAAGACCTTGACCAATTACGGGGACTATTGGAATAATGTCAATATTATCCGGAATAGTTATATGATTTAGTAAACAACAAAATATCTTTATAATAGTAGGAATATTAATTGTTATTTTAACAATAATTCAATGATGACGAGACGTAACACGAGAAGCTAGATTCCAGGGACTTCACACTAGTAAAGTAATTTCATCTATAAAAATAGGTATAATTATATTTATTTTATCTGAAGTATTATTTTTCATAAGATTTTTCTGAGCATTTTTTCATAGAAGATTAGCACCACAAATAGAACTTGGTATACAATGACCACCTATAGGCATTGCAAGTTTTAACCCCATTAATATCCCCATGCTTAATACAATAATTCTGCTAAGATCAGGGATTACAATTACATGAGCTCATAATGCTTTAATTATAAAAACTATACAAAATAAATCAAGCAATAGTTATAACAATTGCATTAGGGATTTATTTTTCTATTCTTCAATTATATGAATATATTGAAGCACCATTTTGTATATCAGATTCAGTATACGGGTCAACATTTTTTTTAGCAACAGGTTTTCATGGTTTACATGTAATTATTGGTACAATTTTTATTGTTGTATCTGCACAACGACACTTAAAACTTCACTTTTCAAAGGAACACCATGTAGGATTTGAAGCTTCAGCATGATACTGACACTTTGTAGATGTAGTCTGATTATTTTTATACACAAGAATTTATTGATGAGGAGGATAACATTTAGTTGTAATTATAGTTATTATAATAGTTCTAATAGCCTTAATAATATTTGTTAGAAAAAAAACAATTCAAGATTGACAAAAATCTAACCCATTTGAATGTGGATTTAATTCAATAAGAATAAAACGATTACCATTCTCTATTCACTTCTTCTTGATTGCAGTTATTTTTCTTATTTTTGACATTGAAATCATTATTATTTTACCAATAACATTAACTTTAAAAAGATCATTTATAAGAATTTGAGTAATAACGTCAACATTTTTATTTTAATTTTATTAATAGGATTATACCATGAATGATTAAATGGAATACTAAAATGAACAACATAATAAAAAATAACCAATTATAAAATAATAAAAATATTTTTATATTTCCAAATATATAAAACTGTAATAGATTAGAAATTTTTAATAAATAAAAAGAAAAACCAGAAGAACCATAAAATTCCCCTCAATTTAAAGAATAGTTATACTTATAACTAAATAAATAAAAATTTATAAATAAGTAATAAGAATATCTGTATATTAATCATATATTAGAAATAAATAATAAGAGTAATTAAATAGGTAGCCCTTTATTATAGATAATTCAGAACCAAAAAAGACCTAAAAATACTAAAACTAATGATATCAACTTAATATAAAAAGGTAATATAATAAAAGAAAGATCTAAGGATATAATTCATATTGTTGTACAACCAAAAAAAACAAACAAGGTTAAAAAATAAATACTCATATTTATTAAAAAAATTTTCAAAGATAATACATAAAGGCCATGCTTATCTTAAAAAGAACAGAATAATAAAATAACCGAATTCATAACAACAGGTTAAGCCCAAACACAAATAAAAAATAATGAAAACGAAAAAATTAACAAAATTTATTCTAATAAGTTCTACAATTAAATCCTTTGAATAAAATCCAGAAAGAAAAGGAAATCCAAAAGCTATAGATGAAATATTAAAACAAGAAGTAATATAAGGAATATAGTTTCTAATTAAACCTATTATACGAATATCTTGATTATTATTTATGTAATAAATCATAATACCAGAACAAAGAAATAATAAAGATTTAAACACAGCATGAGTTAATAAATGATAGAATGCTATGTTTACTATTCCTAAAAATAAAGAACTTATTATTAACCTAATTGTCTCAAAGTAGAAAAGCAATAATTTTTTTTAAATCAAATTCATAATTAGCACAAAAAGAAGACATAAATATAGTTATTAAACTTAAAAACAAATAATTATTATTAAAATAACTGGTTAAAAAAACGAATAAGCAAATAAACCCCAGCAGTTACTAATGTAGAAGAGTGGACTAATGAAGAAACAGGTGGTGCAGCTATTGCTGCAGGAAGTCAAGAAGAAAAAGGAATTTGAGCTCTTTTAGTAAAACAAGAAATAATTAATAAATAAAATTGACTCATGATAAAAATCTAAGTAAAATATAAAATGTCAACTCCCATAACTTATTAATCAACAAATAGAGATTAACAAACCAATATCTCCTAAACGATTTGTTAAACAAGTGATTATACCAGATAAATAACTTTTTATTGAATTATAATAAATTACCAAACAATATGAAACCATTCCTAATCCATCTAACCTAACAAAATTCTTAACAAGTTTTCTAATAATTTATTACTATACTTAAAATAAATAAAACAACCAAAAAAGAAATCGATTTCTAGAGTAAGTATTTACCCCCATATAATCAGAACTATATAAGATTTATAGATGAAATAAATAAAACTCTGAAATAAATATTAAAGAAATTCAATCCAACAAAATAACTAATAGACTCCAAAGGAGTTAACTAAAATCTCTCACTCTAAAAAAAACAATAACCATTAATTGAAATATAAAAAAAAAAAAAAAAAATAATTTAAACATAATATAATAATAATAGTGGTAGATGGGTAAACAACAAAAACTCACGAGTAAACCCTAATGAATAACAATAAAATTGATGTGGCACCCCATGCTGTATATAACTATAAAAAATAACTGAAACATGCTGAAAAAAATGAAATAAATAAAAAAAAAGAAATTGATCAATATATTATTATTCTATTAATAATAAGAACTTCTCTAAAAAAATTTAGACTTGGAGGGCATCTTATATTAAAACAACAAAAAATAAATCATAAAGAAGAACTCTAGGTATTAAATTAATTAATCCTTTGTTGATAAAAAATCTACGTCTTGTATAACGTTCATAAGAAATTTGCTAAACAAAATAAACCAGAAGAACAAAGACCATGAGAAATTATCTAAAGTAAGCTCCTATAATTCCCCACTTTGTTATAGAACACAATCCTAATAAACAAACACCTATGTGAGCAACGAAGAATAAGCAATTAAACTTAACATCAGATTGTATTAAACAAACAATCCCTACTAAAATACAACCAATAATAGACAAGGAGTATAAAATATAGCTATATAAAAAGAAAGAATATTCATATAAAGGTATAAAACGAATAAATCCTAGCCTCCAATTTTAAGTAATAACCCAGCCAAAATTATAGAACCAGAAACCGGAGCTTGAACATGAGCTTTGGGGAGCCAATAGTGAACTATGAATATTGGTAATTTAACTAAAAAAACCAAAAACATAAATATAAAAATGAATCTACAAGGGATGTATTTTATGTCAAAGTACAAAGTTATTTCATTATTTAACAAATAGATAATAATTAAAAAAAAAGGTAATGAAGAAAACAAAGTATAAAAAAATAGGTATAAACCAGAGATTAACCGTTCAGGTTGATAACCTCAAGTATAAATTAAAATTAATAAAAAAATTAGTCTAAATTCAAAAAATAAATTATAATAAGTATATTTAATGTAGAAAAAACTAACTAAATTTAAACACAATATAAAACTTACTAAAAAAAGATTTTCTAAACCTTTAACAGAACTAGAAATAATTATTAAAGAAATAATTACTATTCTTAAAATGATTAAACCATAAGAATAATAATCAATCATAATTATAAGAAATACAACAGAAAAAAGGAAACTTGTTAAATATAACAAATATTAATATTAATAATAAAATTATAACTTGAAATTATCAAAAAATATACTTGATAAATAGTCATTGCCTGACAACGAATTATATAAACTAAAATTCTTAAACCTAAAACACCTTCACAAACATAAAAAGTTATTATAATTAAATATATATAAAAAATATGTCTAAATATAAGACAATATCTTATAATAATTAAAAGAAGAGTAATAATGATAAATTCTAGTCTAATTAAACATAATAAGATATGCTTACGAATTAAAACAAGACAAAATAATCCTATAAAGAATATATAATTTTAATTAAATTAATAATAATTTTGTCATCATCTACTTTATTTTTAACTAATCCTATATCAATAGGACTAATTTTAATAACACAAACTATTATGATAATTATTTATATAAACCTAATTATAACATCATCCTGATTTGCTATAGCAACATTCATAATAATAATCGGAGGATTATTAATTATATTCATATATATAAGAAGAATCGCTTCTAATGAAAAATTTAAAATTAATATCAATATTGTCCTAGTTATAGTTATTATATTAATAATTTATGATGAAATAATAATTCAACATCAAATTAATGAAAATCAAGAATTAATTTACAAATAATATAATTTCTCTCTAACTAAAATTTATAATAAAAAATCAATAATAATTACAATTATGCTAGTTCTATACTTACTTTTAACAATAATTTCAGTTACCAAAATAGTTAAACATCATAAAGGACCTCTGCGAGCTATTAATACGAAAAACTAATCAAATAATTAAAATTATTAATTATTCAATTATTGACCTTCCAGCTCCTGTAAATTTATCAGCTTGATGAAACTTCGGGGTATTACTTGGTATATGTCTTGTAATACAAATTTTATCAGGAATTCTACTTTCAATACACTATACTGCTGACATTCAAATAGCATTTGATAGAGTAAATCATATTACACGTAATGTTAATTATGGGTGATTAATGCGTACTTTACATTCTAATGGGGCATCTTTGTTTTTTATTTGTTTGTATATTCATACTGGTCGAGGTATTTATTATGGGTCATATAAATATTCAAAAACATGAATGTTAGGTGTTATTCTTATATTATTAACTATAGCAACAGCATTCTTGGGGTATGTATTACCATGAGGGCAAATATCATTCTGAGGAGCTACAGTTATTACTAACCTACTTTCAGCAATCCCTTATATTGGGGGTATAATTGTAAACTGATTATGAGGTGGGTTTGCAGTTGATAATGCAACCCTTTCACGTTTTTTTAGACTACACTTTTTAATACCTTTTGTTATTTTAATAATAACTGTAATTCACATTTTTTTTCTTCACACAACTGGATCTAACAACCCAATTGGTTTAAAATCTGATATTGATAAAATTCCTTTCCATCCATATTTCTCAATTAAGGATATTATAGGGGTTTGTATAATTATAATAGCACTACTAATAGTAAATTTAAGAGCCCCATATATATTATCAGACCCAGACAATTTTATTAATGCAAACCCAATAATTACACCAGTACACATTCAACCAGAATGATATTTTTTATTTGCTTATGCAATTTTACGATCAATTCCTAACAAATTAGGAGGGGTAATAGCATTATTTTTATCAATTTTAATTTTAATTATTTTACCAATTTCAATAAAAATAAAATTTAAAAGAATTTCATTTTATCCATTAAGACAATATATATACTGAATATTTGTAATAACAATAATATTATTAACTTGAATTGGGGCACGACCAGTAGAATTGCCTTACACTTTCATTGGAGTAGTACTAACAATTATATATTTTATATACTTTATTATAGACCCAATTATAGTTAAAACATGAGACATAATTATTAAAAAAATGTTAACTTTAATAAAACAAAGAATAACTTTAGAGATAAAGGTAAATAAACTTTCATGCTATATATTAGTTTGTCATAACGATAACGTGGTAATGAACAACGAACCCAAATAAACAAAAAACAAACTAAAATAATCTTAATAAAAAATATGAAGGAATAGTAATCCCCACCTACAAAGATTATGCAAGTTAATAATCTTATAAAAATAATTCTAGCATATTCAGAAATAAATAATAAAGCAAAACCACCAGACATACTCAACATTAAATCCAAACTAGTTCTCTTTCTCCTTCAGAAAAATCAAATGGTGATCGATTTGTTTCGGCTAATATACAAGAAAACCACAAAAGAAAATAGGCAGTGAAAAGAAAATAAATCAACTTAAATTTTGGATTATAATAAAATTAATTATATTGTAACTATCACATAACAAAAAAAAACCTAACAAAATAATAGATAATGAAACTTCATAAGAAATAGATTGAGAGACACTTCGAATACAGCCAAGAATTGAGTATACTCTATTAGATGATCAACCACAAATGATTAAAGAATCACCTAACCTTGAAACACACAAGAAAAATAAAAACCCAAAATCAAAATTAAACAATTTACATAAAAAGGAAATAAAAGTCAAATAAATAAAGATTGAATAAGACCAAGACAAGGACAAATATAGTAAATTAAAAAGTTAGAATTAACAGGAAAAAATTGTTCCTTTAGAAATAACTTTTCACCATCTCTAGGTTGTAATAGACCTATAAATCCAACTTTATTCGGGCCTTTTCGAATGTGTATATAACCTATAATATTTCGCTCCAATAAAGTAAAGAACCCAACAGAAACTATAATTAATGCTAATATAATTAACTAGTAATATAATAAAT
>2Typhlocyba_sp
ATAACAATAATCTTAGGGATTATTTTATCCATTAGATCTAATAACTGAATTACTATTTGATGTGGATTAGAAATTTCATTAGTTTCTATTATCCCATTAATAATTTCAAAATTAAATTTCGTCAGAATCCACAATAAAATATTTTATTATTCAAAGAATTAGATCATCAATATTAATGCTAGGTATAATAATCATAATTATAAAGGGAGATTATTATGATTACATATTAATGCAGCAATTCTAATCAAAATAGGGGTAGCCCCCTTCCACAATTGGGTTTTAACTGTAATTGAAGGATTAACATTTTCAATAGTAATCATTATGCTAACAATTAATAAAATTGCACCATTAGTGTTAATAAGTTATTTAATACAAAATCAGAATAATCATTATTTTAACAATTGCAATTGGCGCCATTTTGGGGTTAAACCAAAACTCAATTAAAAAAATAATTGGGTATTCATCTATTTTTAATATAGGTTTCATTTTATCTATTATAAAATATAATTTAATGTGAATTGTTTACTTAATGCTATATCAATTTTATTATCTTCTTAATTCTTAAAACAGAGAATAATAAATATATCAACCAAATAGTATTCTCAGGAATATTAAATAATAAAATAACCTTATGAATCACGCTTCTTTCAATGGGAGGTATGCCTCCATTAGTAGGATTTTCAATTAAATACATAGCTATATGATATATAATTAACATAAAGCTTTTTTATTTTTCAATAATAATTATGTTATCTTTATTAGTTATATTTATATATCTACGTATGACATTCTTATCAATTATAAGAAATTCATTAACAAATAAAAATAAATTTTTAATTAAATTTCTATTGAATACAATTTCAATATATTTGGTATGAATAAATGACTATTCTCTACAAATCATAAAGATATTGGGACAATATACTTTATCTTCGGAATTTGATCTGGAATCTTAGGAATAATACTAAGTATACTAATTCGAATTGAACTAGCACAGCCAGGGCCATTTCTTAATAATGATCAAATATATAATGTAATTGTTACATCTCATGCATTTATCATAATTTTCTTCATAGTAATACCAATCATAATTGGAGGATTTGGTAATTGACTTCTACCCTTAATAATTGGAGCTCCTGATATAGCCTTCCCACGAATAAATAATATAAGATTTTGGTTATTACCCCCTTCACTAACACTTCTTTTAACTAGCTCAATAGTAGAAATAGGAGCAGGAACAGGATGAACAGTTTACCCACCCTTATCAAGTAATATTGCTCATTCAGGAAGAAGAGTAGATTTAACAATTTTTTCACTACACATAGCAGGTATTTCATCAATTTTAGGAGCAGTAAATTTTATTACTACAGTAATTAATATACGACCTAATACTATAACAATAGACCGAACACCATTATTTGTTTGATCAGTATTTATCACAGCAATTTTATTATTACTTTCACTTCCTGTTTTAGCAGGTGCTATTACAATATTATTAACAGACCGAAATATTAATACATCATTTTTTGATCCATCAGGAGGGGGTGACCCAATTCTATACCAACATTTATTCTGATTCTTCGGACACCCTGAAGTGTATATTTTAATTTTACCAGGATTTGGATTAATCTCTCATATTGTTACACAAGAGAGAGGAAAAAACGAATCATTTGGTTACATCGGAATAGTATACGCAATAATATCAATTGGATTACTTGGATTTGTAGTATGAGCTCACCACATATTTACTGTAGGTATAGATGTAGACACACGAGCTTACTTTACTTCAGCAACAATGATTATTGCTGTACCAACTGGTATTAAAGTATTCAGATGACTAGCAACAATAAATGGAATTACTCTAAAAAAAAGTGTATCTCTACTATGAGCCTATGGCTTTGTGTTCCTATTTACAATAGGAGGATTAACAGGAATTATTCTTTCTAACTCTTCAATTGATGTTATTTTACATGATACATATTATGTAGTAGCTCACTTTCATTATGTTCTTTCTATAGGTGCAGTATTTGCTATTATAGCAGGATTCGTACAATGATACCCATTATTTACAGGTTTAATAATAAACCCTAAATGACTAAAAATTCAATTTACTATAATATTTTTAGGAGTAAATATAACATTCTTTCCACAACATTTCTTAGGTTTAAGTGGATTCCCTCGACGATACTCAGATTACCCTGACATCTACACCTCATGGAATATTGTATCTTCTTTAGGAAGAACTATATCTCTTATTAGTGTATTAATAATAATATACATTATTTGAGAAAGAATAATTGCTAAACGAATAATTATATTTAATATTAATAACAATAGATCAATTGAATGATTCCAAAAAACACCCCCTGAAGAACACTCATATTCAGAATTACCATATTACTAATTATGCAACAAATTTAAATTTCCAAAATGCAAACTCACCAATTATAGAACAATTAATTATATTTCATGACCATACAATAATAATTATCTTAATAATTACTATTATAGTAGGATATATAATGTCATTAATTATAATTAAAAGATTCAACAACCGATTCATATTAGAAAACCAAATAATTGAACTTATTTGAACAATCCTGCCAGCAATTATATTAATTTTTATTGCATTACCATCTATTAAAATTCTTTATATACTTGAAGAAACAAGTAAGCCCATGATTTCGATTAAAACAATTGGTCATCAATGATATTGATCTTACGAATATTCTGACTTTAAAAATATTGAATTCGACTCATATATAAAACCCTCAAAGATATCGAATAAATCAATTTCGATTACTAGAAACAGACAATAAAGTAGTATTACCATATAATACACAAACACGAGTATTAATAACATCATCTGATGTTATTCACTCATGAACAGTACCAGTACTTGGAATTAAGGTAGATGCATCACCAGGACGAATCAATCAAGGAAACTTATTAATAAACCGACCTGGGCTATTTTATGGTCAATGTTCTGAAATTTGTGGAGCAAATCACACTTTTATACCTATTCTATTAGAAAGAATTAATATAAGATCATTCATTAATTGAATTAAAAAATACTATATCGCCTATATGATGAACTATACTTATGATAATATTTATTATAAGATTTATTATATGTATGTATATTATATATTTTAATAGAAATAAGTATTCCACAATAACAAAAAAAATAGTTAAAAAAAATTTAAATGAACATGATATATTATCTATTTTCAGTATTTGATCCATGCACAGGTATATATCACTAAACTGATTAAGAACTATAATTTTTATTATTATAATACCATATAAAATATGATCACAGAAAATAAAATTAGATTAATATTAAAATTAATTTCAAAAACCCTTAACAAAGAATATCAATATTAATAAAATACAAAGGAACAAACTTAATTATAATTAGAATATTTATACTATTTTATTTAATAATTTAATAGGTCTTATACCATATGTATTTACTTCATCAGCCCATTAACATTTTCACTAACTCTTGCATTACCAATGTGGATATCACTAATGTTATTTGGATGAATAACAAAACAAACAGAATATTTTGTCATCTTGTACCAACAGGTACTCCTGGTATTTTAAACCATTTATAGTAATAATTGAAACAGTAAGAAATATTATTCGACCAGGATCTCTTGCTGTCGTTTAACAGCTAATATAATTGCAGGACACTTATTAATATCACTATTAGGAAATTATCAGCAACTGTTCTAATTATAACTTTTATTATTTTTATTACACTAATACTATTTGACTAGCAGTAGCAGTTATTCAATCATATGTGTTTATAACACTTATAACCTTATATTCTAGAGAAATTATGAATAATCACCCATTTCATTTAGTTGATAAAAGACCATGACCAATCACAGGAACTATCGGAGTAATAACAACACTAACAGGTATAGTAATATGATTCCATAATTCATTTATAGCTGGAATACTTATGGGAAATATTATCATTATTATAACCATAATCCAATGATGACGAGATGTAATTCGAGAAGCTAGATTCCAAGGTATTCATACCTATAAAGTTATTTTATCAATAAAAATCGGTATAATAATATTTATCTTATCAGAAATTTTATTTTTCATAAGATTCTTTTGATCATTTTTCCACAGAAGATTAGCACCTACTATAGAAATTGGTATAAAATGACCTCCATTAGGAATTATTACTTTTAACCCAATTAATATCCCAATACTAAACACAATAATTTTATTAGGATCAGGGATTTCAATTACATGAGCTCATAATGAACTAATTATAAAAATTACTCAAAATAAATCAAGCCATAATTATTACTGTAATATTAGGAATATATTTCACCTTAATACAGTTATATGAATATATTGAATCTCCCTTTTGTATTTCAGATTCAGTATATGGGTCAACATTTTTTATAGCAACAGGGTTCCACGGACTACATGTAATTATTGGAACAATTTTTATTCTTGTATCCACATCACGAAATTATAAGTTGCATTTCTCTGATAATCACCACGTAGGATTTGAAGCATCAGCATGATACTGACACTTTGTTGATGTAGTATGACTATTTTTATACATAAGAATCTACTGATGAGGAGGTTAACATTTATTAATAATTTTAATTATTGTTATTGCAATCATAATTCTAGTATTAGCAATCAGAAAAAAAACAATTGTAGATTTACAAAAATCAACACCCTTTGAATGTGGATTTAATCCAATAACATTTAAACGTCTTCCATTTTCTATTCACTTTTTCTTAATCGCAGTAATTTTTTTAATTTTTGACATTGAAATTATTATTATTTTACCAATAACATTAACATTAAAAAGTTCACTTATTAAAATATGAATGTTAACAGGAACAATTTCATAATTATTTTAGTTATTGGGTTATACCACGAATGAACTAATGGTATACTAAATTGAACAATTTAATAAAAAAAAACAGACTATAAAACAATAAGAAAATCTTCATATTCCCTAATATATAATATTGAAATTTATTAGAAATCTTTAATAAATAATAGGAAACCCCTATTGAACCATAAAATTCACCTCAATTAATTCTAGAAGAATACTTAAAAGAAAATAAATAAAATAATATAAATAAATAATAAGAATATCTATACATAAATCACATATTAGAAATATATAAAAATACATCTTTATTAAATATGATTTTATTAAAGATAATTCAGTACCATCAAAATCCTATAAGGACAAAAATCAAAGAACTTAATTTAAGATAAGAAGGAATGATAATGTAAACTAAATCCAATCTAATCAATCATATTATCATACAACCAAATAAAACAAAAAAACTCAGAAAAAAAATTCTATAACTTATGAATGAAATTTTCAAAAACCAAACATAAAGAATATGCTTATTTTGAATAAAACGGAATAATAAAATAAACGAATACATAACAAGCGGTTAACCCTAAACAAAAATAAAAAATTATAAACAAAAAAAAATTTAAAAAATTTATTCTTATCAACTCAACAATTAAGTCCTTAGAATAAAAACCAGATAAAAAAGGAAAACCAAGAGCTAAAGAAGAAATATTAAAACAAGAAACAGTATAAGGAATATAATTTCTCATCAAACCTATAAAACGAATATCTTGGTTGTTATTTATGTAATAAATTATAATACCAGCACAAAGAAATAAAAGAGACTTGAAAACTGCATGTGTTAACAAATGATAAAAAGATAAATTTACTATACCCAAAAATAGTGATCTCATTATTAACCCAATTGTCTTAAAGTAGAAGGGCAATAATTTTCTTTAAATCAAATTCATAATTAGCACAAAAAGAAGATATTAATATTGTTATTAAGCTAAAAAAAAGATATTAATTATTAAAATAACTGGTCAAAAAATCGAATTAATAAATAAACCCCAGCAGTTACTAGAGTAGAAGAATGAACCAAGGAAGATACAGGAGGAGCAGCTATAGCTGCTGGTAGTCAAGAAGAAAAGGGAATCTGAGCTCTCTTAGTAAAAGAAGAAATAATAAGTATATAAAATAGAATGATAATAATAATCTAAATAAAATATAAAATGTCAACTACCATAAGATATAAGTCAACAAATAGAAATTAATAAGCCAATATCACCTAAACGATTTGTTAAACAAGTAATTATCCCAGATAAATAACTTTTTATAGAATTATAATAAATTACTAAACAATAAGAAACTATACCTAAACCATCCAACCTAATAAAATACTCAACAAATTATCTAATAATTTAAAACCATTCTCATAATAAAAAGAACCACTAAAAAAGAAAACGATTACTAGAATAAGTGTATAAACCCATATAATCAGAACTATATAAAATATATAGAGGAAATAAATAACACTCTGAAATAAATATTAAAGAAATTCAATCAAAAACTAATAATAAAAAACACCGAATGAATTGATTAAAATTTCTCACTCCAAAAAAAACAATAATTGTTAATAAAAATACAAAAAAAAAAAAAAAAAAAAATTTAAACCTAAAATTAAGAAGGTAGGGGTAAGTGAATTAACAATAAGAACTCCCGAGCCATCCCTGATGAATAAGAGTAAAATAAATGAGGAATACCATGCTGAATATAACTATAAAAAATATCTGAAACAAGCAGAAAAAAAAGAAATAAAAATAAAAAAAGAATTATACCAATACATTATTATTCTATTAATAATAAATACTTCTCTAAAAAAATTTAAACTCGGTGGGCAACTTATATTAAAACTACAAAATATAAACCACAAAAATGAATTCTAGGTATAAAATTAATTAAACCTTTATTAAGAAAGAATCTTCGTCTACCATAACGCTCATAAGAAATTTGCTAGGCAAAATAAGCCTGATGAACAAAGACCATGAGAAAGTATTTTAAATAAGCACCTAATATTCCTCATGAAGTTATTGTTAATAAACCAATTAAACACATCCCTATATGAGCAACAATGAATAAGCAATTAAACTTTACATCCCCCTGAATTAAACAAACTATTCTCACTAAAATACAACCTATTAAAGATAAAGAATATAAAATATATCTATAACTTAAGAAAGGCAATTCATAAATAGTTATAAAACGAATAAAACCTAACCTCCAATTTTTAAAAGTAATCCTGCCAAAATTATTGAACCTGAAATAGGAGCTTGAACATGAGCCTTAGGCAATCAAAAATGAAGTATAAATATAGGTAATTTAACCATAAAAGCAAAAAATATAAATAAATAAATAAAACTGTAAGGAACAAATTCTATACAAAAATATAAAGTTATATCATTAATTAAAAAGTAAATAATAATTAAAAGAAAAGGTAGAGAAGCAAATAAAGTATAAAAAAATAAATACAAACCAGAAATCAGGCGTTCCGGCTGGTACCCTCAAGTATAAATTAAAATTAATAAAGGAATTAATCTAAACTCAAAAAATAAATTATAATTAATATATTTAAAGAACAAAAAACTAATCAAAGAAAAACACAAAACTAAATTTACTAAAAAAAAATTATTCAAATTTTTAATTGAGCTTGAAATAATCATTAATGAAATAATCAATAATCTTAAAATAATTAAACCATAAGAATAATAGTCAATCGTAATTATACGAAATTAGAGAAAAAAAGGAAAACCCAGAAAAACTAATAAATATAATTATTATTAATAAAATTATAAACTGAAATTATCAAAAAACATTCTTCTTAAATAATCATTACCTGGCACCGAATCATATAAACAATTACTCTTAAACCTAATACAGCTTCACACACGTAAAAAGTCATTATAACTAAATACAAATAAAAAGAATAATCATATATTATACAATATATAAGAATTATTAAAAGAAGAGAAAGAACTACAAATTCTAATCTAATTAAGCATAATAAAATATGTTTACGAATTAAAATTAAACAAAGCATACCTATAAAAAATATATAATAACAATTAAAATAATAATAATTTTTTCTTCAGTGATTATAATTATAAACAACCCTATATCAATAGGATTAATACTGCTATTACAAACTATTACAGTAATTATATTTTTTAATAAAATCTTAACCTCATCTTGATTTGCTATAATTACATTCATAATGATAATTGGAGGATTACTAATTATATTTATATATATAAGAAGAATCGCTTCAAATGAAAAATTTAAAATTAATATTAATATAATTTTTATTATATTAATTATACTGATCATTTCAGATGAAATATTAATCTCAAGACAAATTAATGAAAAGCAGGAAATTACAGACAAGAAATTTAACTTCTCTCTAACCAAAATTTACAATGAAAAATCAATAATGTTTACAGTATTATTAGTATTATATTTGTTATTAACAATAATTTCAGTTACAAAAATAGTAAAACACAATAAAGGACCCCTACGAGCAATTAACACGAAAAGGAAATCAATTGTTAAAGATTGTAAACTATGCAATCATTGACTTACCAGCACCCATTAATCTATCAGCTTGATGAAACTTTGGAGTACTACTTGGGATGTGTTTAGTCATACAAATCTTGTCAGGAATTATATTATCAATACATTACACCGCAGACGTTGAAATGGCATTTAATACTGTTAATCATATTACTCGAGATGTAAATTACGGATGATTAACACGCACACTACATTCAAATGGAGCCTCATTATTTTTTATTTGTTTATACATTCATACTGGGCGAGGAATTTACTATGGTTCATATAAATACACTAAAACATGATTAATTGGAGTAGTAATTATATTACTAACTATAGCAACAGCATTCTTAGGTTATGTTTTACCATGGGGACAAATATCATTTTGAGGGGCAACAGTTATTACCAACCTACTATCAGCTATCCCTTATATTGGTAATATATTAGTAAACTGATTATGGGGGGGTTTTGCAGTAGACAATGCAACTCTCTCACGATTTTTTAGATTACACTTCTTATTACCTTTTGTTATTTTAGCTATAACAGTTATTCATATTTTCTTTTTACACACAACTGGATCAAATAACCCCATTGGACTAAACTCAAATATAGACAAAATCCCATTTCACCCATATTTTTCAATTAAGGATATTATAGGAGTAATAATAATTTTAACAGGACTATTAGTTTTAAACTTAGCAGAACCCTTCATACTATCTGACCCAGATAACTTTATTAATGCCAACCCTATAGTAACACCAGTTCATATTCAACCCGAATGATACTTTCTATTTGCATACGCAATTTTACGATCAATCCCTAATAAGCTGGGAGGTGTAATAGCTCTTTTCTTATCAATTTTAATTTTAATAGTATTACCTTTTTCTATAAAAATAAAATTTAAAAGAATTTCATTTTATCCTATTAGCCAATACATATACTGAACATTCATTATCTTAGTAGTGTTACTAACATGAATTGGAGCACGACCAGTAGAATTACCATTTACACAAACAGGAGTAATTTTAACTATAATATATTTTATATATTTTATTTTGGATCCTATATTAGCAAAAATATGAGATATTGTCGGTAAAAAAATGACAGCTTCATTAAAATGAAAAAAAATTTAAGAGACAAAGGTAAATAAATTTTCAAGCCATATATAAGTTTGTCATAACGATAACGAGGTAAAGAACAACGAACTCAAACAAATAAAAAACAAATTATAATTAATTTAATAAAAAAGAAAAAAGAAAAAAAATCACCCCCCAAGAAAATTAAACAAGAAATTATTCTTATAAAAATAATACTCGCATATTCAGCAATAAAGAGTATTGCAAACCCACCTGACGTACTCAACATTAAAACCAAACTAATTCTCTCTCACCCTCAGAAAAATCAAAGGGGGAGCGATTAGTTTCTGCTAAACTACAAGAAAATCACAAAAGAAAATAGGAAACGAAAAAAAAATAAATCATCTAGTATCTTGTATCAAATTAAAATTAACTAAATTATATCTATCACATAATAAAAAAAAGCTCAATAAAATTAGTGATAATGAAACTTCATAGGAAATAGCTTGAGACACTCTACGAATACACCCTAAAACAGCATAAATTCTATTAGAAGATCAACCACAAATAATTAAACTATCACCTAATCTAGAAACACACAAAAAAAATAAAAACCCAAAATTAAAATCAAACAATTGATATAATAAGGAAATAAAAGCCAAATGAATAAAGCCTGAATTAAACCTAATGAAGGACAAATATAATAAACTAAAAAATTAGAATTCCTAGGAAAAAACTGCTCCTTTAAAAACAACTTTATACCATCTCTAGGTTGGAGGAGACCAGAATAACCAACCTTATTAGGACCCTTACGAATATGTGAATAACCTATAATCTTGCGTTCTAATAAAGTAAAAAACCCTACAGAAACCAACACTAGAACTATTAAAAATAACCAGTAATGTAAAAAAT
>3Limassolla_lingchuanensis
TTCACATTCATAATTGGATTATTAATTTCAATTAGATCTAATAATTGAATTTTAATTTGATGTGGTTTAGAAATTTCAATAATGTCATTCATTCCAATAATAACATCAAATCTATATTACATCAGAATCAACTATTAAATACTTTATTGTACAAAGAGTGAGATCCTCATTATTAATATTAGGTATATTAATCATAATTATAAAAGGAGAGTATTATGATTATTTAGTAAATCCTCATTATTAATTAAAATAGGAGTAGCTCCATTTCACAATTGAGTTTTAACAGTTATTGAAGGAATAACACCTCAAATTATATTTATTATACTGACAATTAATAAAGTAGCACCTATTACCATTATGTCTTATATATTGCATCTTAATTTTATTAATCTGTTTAAATGCTTTAATAGCATCTATTATAAGAATTAATCAAAACTCAGTTAAAAAGTTATTAACATATTCATCAATTATAAATATATCTTTCGTGTTAATTATTATTAAATTAAATTTAATGTGAACTATATATTTTTTCTTATATCATTTTTGTGATATACCGTGTTAATAATTAATTTCAAGATATTTATATAAATCAAATTATTATAACTAAAATAAAATAAGAAGAAATATTTTTTTGAATAATTATATTATCAATGGGGGGAATGCCCCCATTAGTAGGGTTTTCAATTAAATATATAGCCTTACAAGCTATAATTAACAAAAAATATATTTACATATCAATTATAATTTTAGCTTCATTAACCATAATAATGGTATATCTTCGATTAACATTTATTTCTATAATAAATAGATCATTAAGACTGAAACTTGAAGTTACAATAACTCTAGAACATAATAAATTATAAATATTAGTTAAATGAATAAATGATTATTCTCTACTAATCATAAAGATATTGGAACAATATATTTTATCTTAGGAATTTGGGCAGGATTACTAGGAATAATAATAAGAATCTTAATTCGAATTGAACTTACACAACCAGGACCATTTTTAGGTAATGATCAAATCTATAATGTTGTAGTTACAGCTCATGCATTTATTATAATTTTTTTCATAGTTATACCAATTATAATTGGTGGGTTTGGAAACTGACTTGTTCCACTAATAATTGGGGCACCAGATATAGCGTTTCCTCGAATAAATAATATAAGATTTTGATTATTACCCCCGTCATTAACTTTATTAACAATAAGATCAATAATTGAAATAGGTGCTGGGACAGGATGAACTGTCTATCCTCCTTTATCTTCTAATATTGCACATTCAGGAGCTAGTGTCGACTTGGCAATTTTTTCATTACATTTAGCAGGTATCTCTTCAATTTTAGGGGCAGTAAATTTTATTACAACAATTATTAATATACGACCAATAGGAATAAAGATAGATCAAATTTCATTATTTGTATGATCAGTCCTAATTACTGCAATTTTACTATTATTATCATTACCAGTTTTAGCTGGGGCTATTACTATATTATTAACAGACCGAAATCTTAATACATCTTTTTTCGATCCAGCAGGTGGGGGAGACCCTATTTTATACCAACATTTATTTTGATTTTTTGGACATCCCGAAGTTTATATTCTTATCTTACCAGGATTTGGTTTAATTTCACACATTGTAACTCAAGAAAGAGGAAAAATTGAGGCATTTGGGTACATTGGTATAGTATACGCAATAGCATCAATTGGATTATTAGGATTTGTTGTGTGAGCACACCATATATTTACTGTAGGAATAGATGTAGACACACGAGCATACTTTACCTCAGCCACTATAATTATTGCAGTACCTACTGGTATTAAAATTTTTAGTTGATTAGCAACTATATATGGGATCATCATCAAAAAATCAGTTTCACTATTATGATCTTATGGTTTTGTATTTTTATTTACAATGGGGGGTTTAACAGGTATTATATTATCAAATTCATCTATTGATATAGCCCTTCATGACACTTACTATGTAGTAGCACACTTTCATTATGTTTTATCTATAGGAGCAGTATTTGCTATTATAGCAGGATTTATTCAATGATATCCACTGTTTACAGGACTATCAATAAATCAAAAATGATTAAAAATTCAATTTTCAGTAATATTTATTGGTGTAAATTTAACATTTTTCCCACAACACTTTTTAGGATTGGCAGGGTTCCCACGACGATATTCAGATTACCCTGATGCATTTATATCATGAAATCTAATTTCATCATTAGGGAGACTTATATCATTAATTAGAATTCTATTAATAATATTTATTATGTGAGAAAGAATAATATCTAAACGATTATGTCTAACATCTATTTATAATCAAACATCTATTGAATGATTACAAAGTACACCACCAGAAGAACACTCATATAGAGAATTACCATTAAAAATTCTATGCATCTAATTGAAATTTCCAAAATGCAAATTCTCCTGTAATAGAACAATTAATTTTCTTCCACGATCATACAATAATAATTATTGCTATTATTACAGTAATAGTAGGGTATATGTTAGTGTCACTTATAGTTAAAAGATTTAACAACCGAATATTAATAGAAAACCAAATAATTGAATTAATTTGAACTATTATCCCAGCAATTATATTAATCTTTATTGCTATACCCTCCATTCAAGCATTATACATAATTGAAGAAACTAATAAACCTATATTAACTATCAAAACAGTAGGTCATCAATGATACTGATCATATGAATATTCAGACTTCAAGAAAATTGAATTTGATTCATATATGAAACCAACAGTGAAATTAGAACAGAGAATTTCGAGTTTTAGAAACAGATAATAAACTTGTAATCCCTTATAAAACTCAAACTCGAATATTAATAACATCTACTGATGTTATTCATTCATGAGCAATACCAACATTAGGTATTAAAGTAGACTCATCACCAGGACGAATTAATCAAGGAAACTTTATAGCAAACCGACCAGGTTTATTTTATGGTCAATGTTCAGAAATTTGTGGAGCAAATCATAGATTTATACCAATTATATTAGAAAGAGTAAATTCCCAGACATTTATTAAATGAATCAAAAACTTTTATATCACCAATATTATGAGTATACCTATCTATACTATTTATCTTAACAATAATTATATCAATTAACATTATATATTTTAATTATTCAAATCAAATTAATAAAGATATTAAAACTCATAAAAAGATAATAAATGAGTATGATAAATAATTTATTTTCAGTATTTGACCCGACTACAGGATCATATCAATAAATTGACTAAGATCATTAATTTTAATCATTTTAATACCATATAAAATATATTTATAAAAAATAAAATTATAATTATATTCAACTTAATAATTGATTCACTAAAAAAAGAATATTTATATTAATACCATATAAAGGTATAACCTTACTTATAATTAGATTATTTATACTATTTTAATTAACAATTTAATAGGATTAGTACCATATGTATTTACTTCATCAGCACATTAGTATTTTCATTAACCATTGCGTTGCCTATATGGATAGGATTTATATTATTTGGATGAATAATAAGACTAAAATAATATTTAATCATTTAGTTCCCGTAGGAACACCATATATTTTAAACCATTTATAGTTATTATTGAAACAATTAGAAATTTAATTCGGCCAGGATCATTAGCAGTCGATTAACTGCTAATATGATTGCAGGACATTTATTAATATCATTACTAGGAAACAAACATCAATAGTTTTAATTTCGACACTAATAATTTTTTTATTCCTAATATTATTTGACTTGCAGTAGCTATAATTCAATCATACGTTTTTATAACTTTAACTACATTATACTCTAGAGAAATTATGAATAATCACCCATTCCACCTAGTAGATAAAAGACCTTGACCATTATCAGGGTCAGTAGGATTATTAACATTAACTTCAGGATTAGTAATATGATTCCATAAATTAAGAATAAGATTAATATTAACAGGGGTAATAATTATCTTATTAACTATAATTCAATGATGACGGGATGTCATTCGAGAGTCCTCATTTAAGGGGCTCCATACAATTAAAGTAACATTAACAATAAAAATTGGTATAATAATATTTATCACATCTGAAGTACTATTCTTTTTAAGATTTTTTTGAGCATTTTTCCATAGAAGATTATCACCAAGAGTAGAAATTGGATTAAAATGACCACCAATAGGAATTATTAGATTTAACCCAATAAATATCCCATTATTAAATACTATAATTTTATTAAGTTCAGGTATTACAATTACATGAGCACATAATGCTATTATTATAATAATCATTCACAAGTATGCAATCTATAATTTTAACTGTAATTTTAGGGTTATATTTTTCTATGCTCCAATTATATGAATATATTGAAGCACCATTTTCTATCGCAGATTCAGTATACGGGGCTACATTTTTTTTAGCTACAGGGTTTCATGGTTTGCATGTAATTATTGGTACAATTTTTATTGCAATTTCAATACTACGAATTTTAAGTTTACATTTTTCTTCTAAACATCATGTAGGATTTGAAGCATCAGCCTGATACTGACACTTTGTTGATGTAGTTTGGTTATTTCTATATGTTTCAATTTACTGATGAGGTGGATTTAGATTAATTATAATCATTATAATTTCATTTATTATTGTAATATTAATTAATTTAATAAGAAAAAAACCTATTTCAGATTCGCAAAAATCTACCCCATTCGAATGTGGATTTAATCCACTAACTATAAAACGATTACCGTTTTCAATTCACTTTTTTCTTATTGCAGTTATTTTCTTAATTTTTGATATTGAAATTATTATTATTTTACCTATAACATTAACATTAAAAACAAGAACAATATATACTTGAATAACAACAAGATCAATTTTATTATTATTTTAATTATAGGATTATATCATGAATGAAAATATGGTATATTAAACTGAACTAAATAATAAAAAAAAACAAATAATAAAATATAAAAAATATCTTTATATTTCTAAATATATAATTTTGAAGATAAAAAGAAATCATAGAAAAATAATAATAAATTCCTATAGGACCATAAAATTCACCTCAATTTAATCTATAAGAATAATTATAAGAAAAAGAGTAACAGATGTTATATAAGTAATTAAAATAACTTATCATAAATCATATATTAGTAAAAAGTAATAATTTAAAGTTATAAAATAACTTCTTATTAAAGTCAATTCAGAACCTAAATAAACCAAAAATAACAAATAATAAAGTTATAATTTTAATATAAAAAGGAAGTATCACAAAGTAAAATTCAATTATTATTACTCATATAAAAACACACCCTAATAAAACAAAAAAAGTAAGAATAAAAATTCTAAATTTTATAAATGAGTCCTTCAGAAAACAATGACATAGAGAACCAGAATCCCTTTAATTAAAGAATAATAAAATAGACGAATTCATAGCAAGAAGTTAACCCTAAACAAACATAAAATAATAAATAAACAAAGAAATTTGTTATATTTATATTTATAGACTCCACAATTAAATCCTTTGAGTAAAACCCAGAAAGAAAGGGAAATCCAAATGCTATTCTTGAAATGTTAAAACAAGAACAAGTATAGGGTATAAACTTTGATACTGACCCTATTATACGAATATCCTGGTTATCATTTATTTGGAAAATTAAAATCCCTGCACATAAGAATAATAAAGACTTAAAAATAGCATGAATAATAAGATGAAAAAATGCCAAATTAACTAATCCTAAAAATAATGAACTCATTATTAACCTAATTGACTAAGGGTTGAAAAGCAATAATTTTTTTTAAGTCAAATTCATAATTTGCACAAAAAGAAGATATAAATATAGTTAATATACTTAAAAATAAAAATATATTTAAAAAATAACTGATTAAAAAATCGAATTAATAAATAAACACCTGCGGTTACTAATGTTGAAGAGTGTACTAATGAAGAAACAGGAGGTGCTGCTATAGCGGCAGGAAGTCAAGAAGAAAAAGGAATCTGAGCTCTTTTAGTAAAAGAAGAAATAATAATTAAATAAAATATAAGAATTATATAGATCTAAATAAAATATAAAATGTCATCTACCGTATGATATTAATCAACATAGAGAAATTAATAATCCAATATCACCTAAACGATTAATTAAACAAGTAATTATTCCAGCAAGATAACTTTTTATAGAATTATAATAAATTACTAAACAATAAGAAACCAACCCTAAACCATCTAACCAAGTAAAATTCTTAAAAGATTGACTCAAAATTTAATAATATTCTAAAAACAAATATAATAACCAAAAATAAAAACGATTTCTAGAATAAAAATATAATCCCATATAATCAGAGCTATATAAAATTTAAAGAAGAAATCAATAAAACACAGAAATAAAAATTATAGAAATTCAATCAAAAACTAATAATAAGAAATTAAAAAAGAATTGATCAAAATATTTCACTCTAAAAAAAACAATAATCATAAATAAAAATATAAAAAAAAAAAAAAAAAAAAATTTAAAATTAGAATAATTAAAATAAAGGAAAATGAATAATTAATAAAAATTCTCGAACAGAACCTATTATATAGGAGTATAAAAAATGAGGAACTCCATGTTGAATAAAACTATAAATAGTATCTAAAACAAGCAGAGAAAAAAGAAATAAATAAAAAAAAAGAATTACATCAATATATTATTATACTATTAATAATAAATACTTCTCTTAAGAAATTCATTCTAGGGGGACATCTTATATTAAAAGCACAAAAAATAAATCAAATAAAAGAATTCTAGGTATTAAATTAATTAAACCCTTATTTAAAAAGAAACTACGGCTACTAAAACGTTCATAAGAAGTTTGCTAAACAAAATAAACCAGAAGAACATAGACCATGAGAAATTATTTTAAATAAGAACCTCAGATACCTCACTTTCTTATTGAAACAATTCCAATTATACATATAGATATATGTGCTACAAAGAATAAGCAATTAATCTTCAAGTCACCTTGAATTAAACAAATTAATCTAACTAAAATACACCCTATAATTGCAAAAGAAAATCAAATAAAGCTATACTTTAAAAAAGAATTTTCAAAAATAAATATAAAACGAATAAATCCTAACCACCAATTTTTAATATTAACCCTGCTAAAATTATTGACCCAGAAACAGGGGCCTGAACATGAGCCCTTGGTAATCAGAAATGAACTATAAACATAGGTAACTTAACTATAAAAGCAAATACTAAAAATAGATGTAAAAAACCTCCAAATAACAAATATAAGTCAAAATAAAAACTTATCTGTATTATATAAGTATTTATTAATACTAGTAAAAAGGGGAGAGATGCAAATAACGTATATATAAATAAATATAATCCAGAAATTAAACGTTCAGGTTGATAACCTCAAATATAAATTAAAACTAATAAAGGAATTAAACTAAATTCAAATATTATATTATAATAAATATATTCAAAGAAGAAAAAATTAATTAAACTTAGGCATAAAACTAAATTTACTAAAAATTCTAAAGAAAAAGATTTAATTAAACTAGAAATAATTATTAAAGAAATAATTAAAATGCTCAAGATAATTAAACCATAAGAGTAATAGTCAACCATAGCCGTAAGAAATAGAAGAAAAAAAAGAAAATTTAGAGTAACTTATAAAAATTATTAAAACTAATAATAAACTAAATTGAAATTATCAAAAAATATTCTTATTAAATAATCGTTTCCTGAGAGCGAATTATATAAACTAAAACTCTTAATCCTAAAACACCTTCACAAACATAAAAAGTTATTATAATCAAATAAATATAAAAATTATATCTATATATTAAACAATAAATTATAGTTAAAAGCAAAAGAGTTAAAACTAAAAATTCAAGTCTAATTAAACACAGTAAAATATGTTTACGAACCAGTATTAAAGAAAATAAACTTATAAAAAAAATATATATTTTATTAAAATCATAATTTTAATTTCATCTATTATTCCAATTTTAAACAACCCTATATCATTAGGGTTTATATTAATTCTACAAACCATAATAACAATTTTTTATATAAATACGATTATGCAATCATCTTGATTTATTATAATTACATTTTTAATAATAATTGGGGGATTATTAATTCTATTCACTTATATAAGAAGAATCGCTTCTAATGAAAAATTTAAAATTAAATTAAATATAATGTTTATATTAATTATTATATTGATTATTTTTGATGATATAATAATACAACAGCAAATCAAGGAGGATTAGTATTAAATAAGTATAATATCTGATTTATCACTTATAAAAATTTACAACAACAAATCAATATTATTAACTATATTAATAGTACTTTATCTTCTTTTAACAATAATTTCAGTTACTAAAATAGTTAAACACTATAAAGGACCACTACGAAATACTAATACGAAAAAAAAATGAATTAATTAAAATTATCAACTATTCAATTATTGATTTACCTGCACCAATCAACCTATCTGCATGATGAAATTTTGGGGTAATATTAGGGATATGCTTAGTTATTCAAATTGTTACAGGAATTTTATTATCTATACATTATTCAGGTAATATTGAATTAGCATTTAATACAGTGAGACATATCACACGAGATGTAAATTATGGTTGACTAATGCGAACTTTACATTCAAATGGAGCATCATTATTTTTTATTTGTATTTTTATCCACACAGGACGTGGAATATACTACGGATCATATAAATATACAAAAACATGAATCATTGGTGTAGTGATTATATTAATAGTAATAGCAACAGCATTTTTAGGGTATGTATTACCTTGGGGTCAAATATCATTCTGGGGGGCTACAGTAATTACTAATTTACTTTCAGCAATCCCTTACATTGGGTCATTATTAGTTAGTTGATTATGAGGGGGGTTCGCAGTAGACAACGCTACATTAAGTCGATTTTTCAGATTACACTTTACTTTGCCTTTTATTATTGCAATATTAACCATTATTCATATTTTTTTCCTCCATTTAACTGGATCTAACAACCCAATTGGGTTAAATTCTAATGTCGACAAAATTCCTTTCCACCCTTATTTTAGTATTAAGGATATTATAGGTGTAATGTTAATTATAACAGGATTAATCATTATAAACTTAGTATCACCTTATTTACTATCAGATCCTGATAATTTTACCCCGGCTAATCCTATAGTGACACCAGTTCATATTCAACCAGAATGATATTTCTTGTTTGCTTATGCAATTTTACGGTCTATTCCTAATAAATTAGGGGGTGTAATAGCATTATTCTTTTCAATTTTAATTTTAATAATCTTACCTTTTTCCATAAAAATAAAATTTAAGGGGTTATCATTTTACCCTATCAGCCAAATAATATTTTGGATATATTTAATAACAGTAATTTTATTAACATGAATTGGGGCTCGACCAGTTGAATCTCCGTATATTAATATCGGCATTTTGTTAACAATTATTTACTTCCTATATTTTATTTTAGACCCATTAATAACTAAAATTTGAGATTTAATTTTTAAAAAAATGAAGCTTTTAGAAGAATAAAATAAAATTTTATTGATAATGGTAAATAAATTTTCAAGACATATATTAATTTATCATAACGATAACGTGGTAGGGAGCCACGAACTCATACAAACAAAAAACAAATTATAATAATTTTGATATAAAATATAATTGAAAAATAATCCCCCCCTAAAAAAATAACACAAGATATGAATCTTATAAAAATAATTCTTGCATATTCAGCAATAAAAAGAAATGCAAAACCACCTGCCATATTCAATATTAAACCCAAACTAATTCTCTTTCCCCTTCAGAAAAATCAAAGGGAGAGCGATTAGTTTCAGCTAGTCTACAAGAAAACCGCTGAAAAAAATAGGGAAAGAAAATATTATAAACCATCTTATATCCTGAAAAAAATATAAATTTGTTAAATTATATCTATCCCATAAAAAAAAAAATCTTAGTAAAATTAAAGATAAAGCTACTTCATAAGAAATAGCTTGAGATACACTTCGAATACACCCTAAAATAGAGTATATTCTATTAGAAGATCAACCACAAACAATTAAAGAATCACCTAGGCTTGAAATACACAGAAACAACAAAAACCCATAAGAAAATCCAATGTATTAATATAAAAGGGAAATAAGATTCAAATAAATAAAGATTGAATTAAGCCCAAAATAGGACAGATATAATAAATAAAAAAATTAGAATTTATAGGAAAAAACTGTTCCTTTAAAAATAATTTGGCACCATCACTCGGTTGTAAAAGCCCCAGAAATCCTACCTTATTGGGGCCCTTGCGAATATGAATATATCCTAAAACTTTACGTTCCATAAGGGTAAAGAACCCAACAGAAATTATAACTAAAACAATCAAAATTAAAAAGTTAAGAAATAAAT
>3Paraahimia_luodianensis
ATAACCATATGATTAGGAATTATTATTTCAATTAGATCTAATAACTGAATTATAATTTGATGTGGATTAGAAATTACATTAGTATCTATTGTCCCACAAATAATTAATAAATCATAATTCATCAGAATCAATAATAAAATATTTCATTGTACAAAGAATTAGTTCATCAATTTTAATGCTAAGATTAATAACTATAATTATAAGGGGAGATTATTATAGTTATTTAATAACACAGCATTATTAATCAAAATAGGAGTAGCTCCATTTCATAATTGAGTTTTAACTGTAATTGAAGAACTGGAACATTATATAATCATAATTATTCTTACCGTTAATAAAATTGCACCTGTCACTATTATAAGTTATTTAATACAAATTAAACCTAATTATTATATTAACAATTCTAACAGGATCAATTATAGCCTTAAATCAAAGATCTATAAAAAAAATTATTGGGTATTCATCAATTTTTAATATAGGGTTTATAATTACAGCACTAAAAAATAGAATAATATGAATTATATATTTATTTGTATATCAATTTCATTATCTATAATATATATATATCTTAATAAAATAAATTTATTAATCAAATAATTATATCTGAAATATTAGTTACAAAAATAACAATATGAATAAATATATTATCAATGGGAGGAATACCTCCTCTTATTGGATTCTCAATTAAATATATAATCATAATATATATAATTAAAAGAAAAATAATGTACATCAGAATTATAATTATAGCATCATTAATAGTTATATTCTTTTATTTACGAATAATATTTTCATCATTTATGATTAATTCATTAATTAATAAAAACAATTTCTAAAAAAAATTTCATCTGAATAAATTATTAATTTAATTCCAATGAATAAATGATTATTTTCTACTAATCATAAAGATATCGGAACTATATATTTCATTTTTGGAATTTGAGCAGGAATACTCGGAATAATATTAAGAATAATTATTCGAATTGAACTATCTCAACCAGGACCATTTATAAATAATGATCAAATATATAATGTTATTGTAACATCACATGCATTTATTATAATTTTCTTTATAGTTATACCAATCATAATTGGAGGATTTGGTAATTGATTATTACCTTTAATAATTGGAGCACCAGATATAGCTTTCCCACGAATAAACAATATAAGATTTTGACTTTTACCCCCTTCCATTATATTTCTTCTATTTAGATCAATTGTAGAAATAGGAGCTGGAACTGGATGAACAGTATATCCACCATTATCAAGTAATATTGCTCATTCAGGATCAAGAGTTGATTTAACAATTTTCTCTCTTCATTTAGCAGGAATTTCATCAATTCTTGGAGCAGTTAATTTTATTACAACAGTAATAAATATACGACCTAGTATAATAAAATTTGATCGAACTCCTTTATTTGTATGGTCAGTTCTTATTACAGCTATTTTACTTTTACTATCTCTACCTGTATTAGCGGGTGCTATTACTATACTTCTTACTGATCGTAATATTAATACTTCATTTTTTGATCCTTCAGGGGGAGGAGACCCAATTTTATACCAACACTTATTTTGATTCTTTGGACACCCTGAAGTATATATTTTAATTCTTCCTGGATTTGGATTAATTTCTCATATTGTAACACAAGAAAGAGGGAAAAATGAATCATTTGGATATATTGGTATAATTTATGCAATAATATCAATTGGATTATTAGGATTCGTAGTGTGAGCACATCATATATTTACTGTAGGTATAGACGTTGATACTCGAGCCTATTTTACATCAGCTACAATAATTATTGCTGTACCTACTGGTATTAAAGTATTTAGATGACTAACAACTATAAACGGAATCATAATAAAAAAAAGAATTTCACTAATATGATCTTACGGATTTGTATTTTTATTTACAATTGGAGGATTAACGGGTATTATTTTATCAAATTCATCTATTGATGTTATTTTACATGATACATATTATGTTGTAGCTCATTTCCATTATGTTCTTTCAATAGGAGCTGTATTTGCAATTATAGCAGGATTTATTCATTGATACCCACTATTTACAGGTTTAACAATAAACCCTAAATGATTAAAAATTCAATTTATAATAATATTTATAGGTGTAAACTTAACTTTTTTTCCACAACATTTCTTAGGATTAAGAGGATTCCCACGACGATACTCTGATTACCCAGATATTTACTTGTCATGAAACATAATATCATCATTAGGTAGAATTATATCCTTAATTAGAATTTTAGTAATAATATTTATTATCTGAGAAAGAATAATATCAAAACGAATATCAATATTAAACTTAAATAATAATTCATCTATTGAGTGATTACAAAAATCACCTCCTGAAGAACATTCTTACAGAGAATTACCCTGCTACATTCTAGGCAACAAACTTTAATTTCCAAAACGGAAATTCACCAATTATAGAACAACTTATTATATTTCATGATCACACTATAATAATCATTTTAATTATTACAATTGTAGTAGGATATATAATAACAATAATTATAATTAAAAGATTTAATAACCGATTTACCCTTGAACATCAAATAATTGAATTAGTATGAACAATTATACCAGCAATTTTATTAATTTTTATTGCAATACCATCGTTAAAAATTTTATACATACTAGAAGAAAGTAGAAAGCCTCTAATATCAATCAAAACAATTGGTCATCAATGATTCTGATCTTATGAATATTCAGATTTCAAAAAAATCGAATTTGATTCATACATAAAAAATTCTAATTATTAGAAATAAAGAATTTCGATTATTAGAAACAGATAATAAAATTGTAATTCCATATAATACACAAACACGAATATTAATATCTTCATCAGATGTTATTCATTCATGAACTATCCCAGTATTAGGAATTAAAATAGATGCATCCCCTGGACGAATAAACCAAAGAAATTTAATTATAAACCGACCAGGAATTTTTTATGGACAATGCTCAGAAATTTGTGGAGCAAATCATAGATTTATACCAATTATGTTAGAAAGAGTTAATATAAATACATTTATTAATTGAATTAAAAATTATTATATCACCTATATGATGAAATTGTTTAATAATAATATTTATTATAAGTATAATTACACTAATAACAATAATATACTTTATTTATAAAAAAAAAACACCAAAAAAAACAATTAATAATAAAAAAAAATTAAATGAACATGATAAACAATCTATTTTCAGTATTTGATCCATGTACAGGAATATATCACTAAACTGATTAAGAACAATTATTTTCTTAATATTAATACCATATAAAATATAATAACAGAAAACAAAATTAGATTTATAATACAAACAACAGTAAAAATTTTAAACAAAGAATACTTATATTAATAAAATATAAAGGAACAAACTTAATTATAATTAGATTATTCATGATTTATTATTTAATAATTTAATAGGATTAACCCCATATGTATATACATCATCTGCTCAATAACATTTTCTTTAACAATAGCATTACCACTATGAACAGCATTAATAATATATGGATGAATAATAAAACAAATTCAATATTTTCTCACCTAGTTCCAAATGGAACTCCAGGTATTTTAAACCTTTTATAGTAATAATTGAAACAATTAGAAATATTATTCGACCAGGATCATTAGCAGTCGATTGACTGCTAACATAATTGCAGGACACCTATTAATAACACTACTTGGTAATAATCAATAACAATTTTAATCTCAACTATAATTATCTTTATAACATTATTAATATTTGAATTGCAGTAGCAATTATTCAATCATATGTATTCATAACATTAATAACACTTTATTCTAGAGAAATTATGAATAATCACCCATTCCACTTAGTGGATAAAAGACCATGACCAATTACTGGTGCAATCGGATTAATAACTATATTATCAGGAACTACAATATGATTTTATAATTCAAATATAACTCATATAATAATGGGAACAACAATCATTTTATTAACTATAATTCAATGATGACGAGATGTAATTCGAGAATCAACAATACAAGGATTACATACTAAAAAAGTTATTTTATCAATAAAATTAGGTATATTAATATTCATCCTATCCGAAATTTTATTTTTTACAAGATTCTTTTGATCTTTTTTTCATAGAAGACTAGCCCCAGTTATAGAAATTGGAATAAAATGACCTCCTTTAGGAATTATAACATTTAATCCAATTAATGTCCCAATATTGAATACAATAATTCTATTAAGATCAGGAATTACAATTACGTGAGCACACAATGCACTTATTACAAAAACTACAGAAAATAAATCAAGCCATAATAATAACAATTTTATTAGGAATTTATTTTACTATTCTACAAGCATACGAATACTTGGAAGCTCCATTCTGCATTTCAGACTCAGTATATGGATCAACATTTTTTATAGCAACAGGTTTTCATGGACTTCATGTAATTATTGGGACAATCTTTATTTTAATCTCCATAAAACGAGGATTTAATCTACACTTCTCAAAAAATCACCATGTAGGATTTGAAGCTTCAGCATGATATTGACATTTTGTAGACATTGTATGACTATTTTTATATATAAGAATATATTGATGAGGGGGATAACATTTAATTATTATCCTAATACTAATAATAATTATTATTGTTATAATAATATTATTAAGAAAAAAAACAATTTTAGACTTACAAAAATCAACACCATTTGAATGTGGGTTTAATCCAATATCAAATAAACGTTTACCATTTTCTACCCACTTCTTTTTAATTGCAATTATTTTTTTAATTTTTGATATTGAAATTATTATTATTATACCAATAACATTAACATTAAAAAGAACATTTATTAAAATATGAATAACAACAGCCACAATTTTATTATTATTCTTGTTGTTGGATTATATCATGAATGAAATAACGGAATATTAAAATGAACAAATTAATAAAAAATAACAAACCATAAAATAATAAAAAAATTTTCATATTAGCAAATATATAATTTTGAATTAAATTAGATAAAAAAACCAAATAATAAGAAAGACCTAAAGAACCATAATATTCACCCCAATTAATTAATATACTATAATTAAAAGAAAATAAATAAAACCAAGAAAATAAATAATAAAAATATCTAGACATAAATCATATCATAGTAATAAATAGTAATAAAAAACAAAAAAATAACTCTTAATTATAAACAATTCAAACCCATCAAACCCCTAATAAAACAAAAATTAAAGAAATTAATTTCAAATAACCAGGTAAAAAAACCAAAAAAAAATCAAAATTAAACATTCACATTATTAAACAACCAAAAAAAACATAAAAAGATAAAAAAATAATTCTAAAATTTATAAAAAAAGTTTTCAAATATTAAACACAATGAATATGTTTATTTTAAAAAAAACAGAATAATAAAATAAACGAATTCATAACAAGCAGTTAAACCCAAACAAAAATAAAATATTAAATAAATAAAAAAATTAATAATTCTTATTCTTATTAATTCTACAATTAAATCCTTAGAATAAAACCCAGAAAGAAAAGGAAACCCAAGAGCTAAAGAAGAAATATTAAAACAACAAGTTGTAAAAGGTAAATAGTTTCTAACAACTCCTATAAAACGAATATCCTGATTATTATTTATATAATAAATTATAATACCAGAACAAAGAAATAATAATGATTTAAAAACAGCATGAGTTAATAGATGATAAAAAGAAAGATTCACCATGCCTAAAAATAAAGAACTTATTATTAACCTAACTGTCTAAGAGTAGAAAAGCAATAACTTTTTTTAAATCAAATTCATAATTAGCACAAAAAGAAGATATCAATATAGTTAATAAACTAAAAATAAGATATTTATTTAAAAAATAACTGATTATAAAAACGAATCAAAAGATAAACACCTGCAGTTACTAAAGTTGAAGATTGAACTAAAGAAGAAACAGGAGGAGCTGCTATAGCAGCAGGTAACCAAGAAGAAAAAGGAATTTGAGCTCTCTTAGTAAAAGAAGAAATAATTACTAGATAAAATATCACAAGAATAAAAATCTAAATAAAAATATAAATGTCATGACCCATAAGATATTAATCAACAAATAGAAATTAATAAGCCAATATCACCTATACGATTAGTTAAACAAGTAATTATTCCAGATAAATATCTCCTTAAAGAATTATAATAAATTACTAAACAGTAAGAAACCATTCCTAAACCATCCAACCTAATAAAATACTTAATAAATTATCTAACAATTTAAAATTATACTAACAATAAATAAAATAACCAAAAAAGAAAACGATTTCTAGAATAAGTATTAATTCCTATATAATCAGATCTGTATAAAATATATAGAAGAAATAAAAAAAACACAGAAATAAACATCAAGGAAATTCAATCAAAATACAAAATTAAAAACCACCATAAGAATTTAATAAAAGTTCTCATTCCAAAAAAAACAATTATTTTCAACAAAAACATAGAAAAAAAAAAAAAAAAAAATTAATTCTTAAAATAATAAAATTAAAGGAAAATGAACAAATAATAAATATTCACGAATTTTTCCCAAAGAATAACAATAAAAAAAATGAGGAAGACCATGCTGAATATATCTATAAAAAATAACTGAAACAAGCTGAAAAGAAAGAAAAAAAAAGAAAAAAAGAATTTGACCAATACATTAACATTCTATTGAGGATAAAAACTTCTCTAAAAAAATTTAATCTAGGTGGACATCTTATATTAAAAGCACAAAAAACAAATCATATAAAAGAATTCTAGGTATAAAATTAATTAATCCTTTATTTAAATAAAATCTTCGTCTAGAATAACGTTCATAACTAATTAGATAAACAAAATAAACCTGAAGAACATAAACCATGAGAAATTATTTTAAATAAGAACCAAAAACTCCTCACTTAGATATACTTAAAAAACCAATTAAACATATACCTATATGAGCTACAAAGAATAAGCAATTAAATTTTACATCACCTTGAATCAAACAAATAATTCTAACTAAAACACAACCAACAAGAGACAATGTATACCAAATATATCCATAAGAAAAAAAAGTAAATTCTTGTAAACTTATAAAACGAATAAAACCTAACCTCCAATTTTTAATAATAACCCAGCTAAAATTATAGAACCTGAAATGGGGGCCTGAACATGGGCCTTTGGTAACCAAAAATGAACTATAAATATAGGTAACTTAACTATAAAAGCAAAAATAATAAATATATGTAAAAATCTATTAAAAATAAATTTTATATCAAAATATAAAGTCATTTTATTTACTATAAAATAAACAATTACCAACAAAAAGGGAAGGGACGCAAATAAAGTATAAAAAAATAAATATAAACCAGAAATTAAACGTTCAGGTTGATAACCCCAAATATAAATTAAAACTAATAAAGGAATTAAACTAAATTCAAAAAATAAATTATGAGTAACATATTCAAAGAAGAAAAAACAAAGTAAAATTAAACATAAAACTAAATTTACTAAAACAAAAAGAATCAAACCTTTAATAAAACTTCTAATAATTATTAATGCAATAATTAATATTGTTAAAATAATTAATCCATAAGAATAAAAGTCAATCATAACAATAAGAAATACATGAAAAAAAAGGAAAACCAGAAAAACTCATAAATACTATTATAATAAATAAAATTATAAACTGAAATTATCAAAAAATATTCCTGTTAAATAATCATTACCTGACAACGAATTAGATAAACTAAAATTCTTAAACCCAAAGCCCCTTCACAAACAAAAAAAGTTATTATAATTAAATACAAATAAAAAGAATACAAAAAATTTATACAAAAAATAAAAATAATCAATAATAAAGAAAGAACTACAAATTCTAAACTAATTAAACATAATAAAATATGTTTACGAATTAAAATTAAGCATAATAAACCTATAAAAAATATATATTATTAATTAAAATAATAATTATAATATCATCAATTACTACAATAATAAAAAATCCTATATCAATAGGAATTATATTAATAACACAAACAATTTTAATAATCTTATTTATTAATAAAATTTCAACATCATCATGATTCGCTATAATTACTTTCATAATAATAATTGGGGGATTATTAATTATATTTATATATATAAGAAGAATTGCATCAAATGAAAAATTTAAAATAAAAATTAACATAATTATAATTTTTATTGTAATTATTATATTTCATGAAGAAATAATAGTTAATAAACAAATTAATGAAATTCAAGAAATTTTATCCCAACAATATAATATATCTCTTATAAAAATTTACAACAACAAATCAATAAGACTAACTATTATACTTGTCTTTTACTTATTATTAACTATAATTTCAATTACAAAAATAGTTAAGCATCACAAAGGGCCATTACGAACCTTTAATACGAAAAACAGATAAAATTATAAAAATTATTAATTATTCAATTATTGATTTACCTGCACCAATTAATCTTTCAGCATGATGAAATTTTGGAGTATTATTAGGTATATGTTTAATCATCCAAATTCTTTCAGGAATTTTATTATCAATACATTACACAGCAGATGTAATAATAGCATTTGATACAGTTAGCCACATTACACGAAACGTAAATTATGGATGATTAATACGAACACTACATTCTAATGGAGCTTCACTATTTTTTATTTGTTTATATATTCACACTGGACGAGGTATTTATTACGGATCATATAAATTTAAAAAAACATGAATCCTAGGAGTTATTTTAATATTATTAACAATAGCAACAGCGTTCTTAGGATATGTACTACCTTGGGGCCAAATATCATTCTGAGGGGCAACAGTAATTACAAATTTACTATCAGCAATTCCTTACATTGGTAGAATATTAGTAAACTGACTATGAGGAGGTTTCGCTGTAGACAACGCAACATTGTCTCGATTTTTTAGATTACACTTTCTATTACCATTTATTATTTTAGCAATAACTATTATTCATATTTTTTTTCTTCATTTAACAGGATCAAATAATCCAACAGGGTTAAATTCTAATATAGACAAAATCCCATTTCATCCATATTTTTCTATTAAAGATCTAATAGGAGTAATATTAATTATTACAGGATTATTAATATTAAATTTAAGTAAACCTTATATACTATCAGACCCTGATAATTTTATTAATGCAAATCCTATAGTAACTCCCGTTCACATTCAACCAGAATGATACTTTTTATTTGCTTACGCGATCTTACGATCGATTCCTAATAAATTAGGAGGAGTTATAGCTCTATTCTTATCAATTATTATTTTAATAATTTTACCATTTTCAATAAAAATAAAATTTAAAAGAATTAGTTTTTACCCAATAAGACAATATATATATTGAATATTTATTATTATAGTAGTATTGTTAACATGAATTGGGGCACGACCTGTTGAACACCCATTTACATTAACAGGAGTATTATTAACAATAGTATATTTTTCATATTTTATCTTAGATCCCATAATAAAAACAACATGAGATTTAATTATTAAAAAAATGTCAACTTTAATAAAATAAAAAAAAATTTTAAAGACGAAGGTAAATAAATTTTCAAGCCATATATTAGCTTATCATAACGATATCGAGGTAATGAACAACGAACTCAAACAAATAAAAAACATAAAAAAATAATCCTTAAAAAAAAGAAAAAAGAAAAAAAATTACCCCCAAAAAAAACTAAACAAGATATAAATCTTATAAAAATAATTCTAGCATATTCAGAAATAAATAATAAAGCAAATCCGCCGGACATATTCCACATTAAATCCAAACTAATTCACTTTCTCCTTCAGAAAAATCAAAAGGAGCACGATTAGTTTCAGCTAAACTACAAGAAAATCACAAAAAAAAATAGGTAAAGAAAAAAAAATAAACCAATTAATATTTTGTATAAAATTAAAAGAAATAAAATTATAACTATCACACAAAAGAAAAAACCCTAATAAAATTAAAGAAAGAGAAACTTCATAAGAAATAGCCTGTGAAACTCTTCGTAAACATCCTAAAACAGAATAAATTCTATTAGAAGATCAGCCACAAATAATTAATCTATTACCTAAACTAGAAACACATAAAAAAAATAAAAATCCATAATCAAAATTTAACAATTAAAATAAAAAGGAAATAATAACCAAATAAATAAAGATTGAACTAACCCTAAAACAGGACAAATATAATAAATAAAAAAATTTCTATTCTTAGGAAAAAAGTGCTCCTTTAAAAACAACTTTATTCCATCTCTTGGTTGTAACAAACCTAAATAACCAACCTTATTGGGACCCTTACGAATATGTATAAATCCTATAATTTTACGCTCCAATAAAGTAAAAAACCCAACAGAAACCATAATTATAACTATTAAAACAAACTAGAAATATAATAAAT
>3Parathailocyba_orla
ACTAGAATATTAATAGGAATTATTATATCAATTAGATCAAATAATTGACTAGTAGTATGATGTGGGTTAGAAATTTCTTTAATTTCTATAATTCCAATAATATTTTCAAAATTAAATTACTTCAGAATCAACAATAAAATATTTTATTATTCAAACTATTAGATCATCCATATTAATGATGTCAATGTTAACTATAATTATAAAAGGGGATTATTATAGATTTATACTAACACATCGTTAATAATAAAAACAGGGATAGCACCATTCCACAATTGGGTATTAACCGTTATTGAAGGATTACAACCAACTACAATATTTATTATATTAACTATTAATAAAATTGCACCATTAACATTAATAAGATATTTAATTAAAATTTACACTAGCTATTTGCATTACTTTATTAGCGGGCAGAATTATGGGAATAAATCAAAATTCAATTAAAAAACTAATTGGTTATTCATCAATTTTTAATATAGGATTAATTATTATTGTAATTAAATCAAACTTAATATGAATATTTTACCTAATTATTTATCAAATCTATTATTTGTTTTAAACATTAAGGAAAATAAAATACATTTATTAACCAATCAATGTTTATAGAATCACTAACAAAAAAGATATTTCTATGAATTAATTTATTATCAATAGGAGGTATACCTCCCCTTATGGGGTTTTCAATTAAATATATAACATTAAATCAATTAATTTTAATAAAATGTACCTATACATCAATTCTAGTAGTATCATCATTACTAGTAATATTTTTTTACTTACGAATTACATTTACAAGAATCATAAATAATTCGATTATAAAAAAAACAAAATCAAAAATTTAACAATAACTGAATTAAGAATAAATATATTTTAAATGAAAAAATGATTATTCTCAACTAATCATAAAGATATTGGAACAATATATTTCATTTTCGGAATCTGAGCTGGTATAGTAGGAATAATATTAAGAATGTTAATTCGTGTTGAATTAGCACAACCAGGACCATTCATAAATAATGATCAAATATATAATGTAATCGTAACATCACACGCATTTATTATAATTTTCTTCATAGTTATACCAATTATAATTGGTGGATTTGGAAACTGATTAGTTCCACTAATAATTGGAGCCCCAGACATAGCATTCCCACGAATAAACAACATAAGATTTTGACTTTTACCCCCTTCACTAACATTCCTTATTATAAGATCAATAGTAGAAATAGGGGCGGGAACTGGATGAACAGTGTACCCACCTTTATCAAGAAATATTGCACATTCAGGATCAAGTGTTGACTTAACTATTTTTTCACTACACTTAGCAGGTATCTCCTCCATTTTAGGTGCAGTAAATTTTATTACAACAATTATTAATATGCGGCCTACAATAATTAAACTAGATAAAACACCATTATTTGTATGGTCAGTTTTAATTACAGCAATTCTATTACTTCTTTCATTACCAGTTCTTGCTGGAGCAATCACTATATTATTAACAGACCGAAATATTAACACATCATTCTTTGACCCTTCAGGAGGGGGGGACCCTATTTTATACCAACATTTATTTTGATTTTTCGGACACCCCGAAGTATATATTCTTATTTTACCCGGATTCGGATTAATTTCACAAATTGTTACTCAGGAAAGAGGAAAAAATCAGTCATTTGGCTACATTGGAATAATTTACGCAATAATATCAATTGGATTACTAGGATTTGTAGTTTGAGCACATCATATATTTACAGTAGGGATAGACGTAGACACACGAGCATATTTCACCTCAGCTACAATAATTATTGCAGTACCAACTGGTATTAAAGTATTTAGATGATTAGCAACAATAAACGGAACTAATATTAAAAAAAGAATTTCAATAATATGATGTTATGGATTTGTATTCTTATTTACAATAGGTGGATTAACAGGAATTATTTTATCAAATTCATCAATTGACGTAATTATACATGATACATACTACGTAGTCGCACACTTTCATTACGTACTATCAATAGGAGCAGTATTTGCAATCATAGCAGGATTCATTCAATGATATCCTTTATTTACAGGATTAACAATAAGAAATAAATGATTAAAGATTCAATTTATAATAATATTTTTAGGAGTTAATTTAACATTTTTCCCACAACATTTCTTAGGGTTAAGAGGAATACCACGACGATACTCAGATTACCCAGATCCATATATAATGTGAAACATAATATCATCACTAGGAAGATTAATATCATTAATTAGAATCTTATTAATAATATTTATTATATGAGAAAGAATAGCTTACAATCGAATAATATTATCATCAATTAATAACAATACATCAATTGAGTGAATACAAAAAACACCACCAGAAGAACATTCATACAATGAAATAATTAATCTTTTATTATGCAATAATATTAAACTTTCAAGATGCAAATTCACCAACAATAGAACAATTAATTTTTTTTCATGACCACACTATAATAATTATCCTTATAATTACAATTTTAGTTAGATATATAATATGAATAATTGTTATTAAAAAATTTAATAGACGATTCATACTAGAAAATCAAATTACTGAATTTATTTGAACATTACTACCAGCGATAATACTAATTATTATTGCATTCCCATCACTTAAAATTCTTTACATATTAGAAGAAACCTCAAAACCATCAATTACCATTAAAACGATTGGGCATCAATGATATTGATCATATGAATATTCAGATTTTAAAAAAATTGAATTCGATTCATATATAAAACCATCTAAGAATTAGAAATAAAGAATTTCGATTATTAGAAACAGATAATAAATTAATTATTCCGTATAACAGAAAAACACGAATTTTAATAACATCAGCTGATGTTATTCACTCTTGAACTATTCCAGCAATAGGAATTAAAATTGACGCTTCCCCAGGACGTATTAATCAAGGAAATATAAATAACACCCGACCAGGCTTATACTACGGACAATGTTCTGAAATCTGTGGAGCAAATCACAGATTTATACCAATTATACTAGAAAGAATTAACATCAATTCATTTATTAAATGAATTAAAAGATATTATATCTAATATATGATGAACAATACTAATAATAACATTTATTATTACATTTATAATAGCAATATTTATAGTATACTTTAACTACATAAAATTATTAACAAAAAACACAGACAAAAAAACAAAAAACATAAATGATTATGATAAACAATTTATTTTCGGTATTTGATCCTTGCACAGGAATACTTCCTTAAATTGAATTAGATCATTTATTTTTTTATTTGTAATACCAAGAAAATTTTATTAATGCAAAATAAAATTAATTTTCCAATTAAAAAAATAATAGAAACATTAAATAAAGAATAAATATATTAATAAAATATAAAGGAACAAGATTAATTTCAATTGCATTATTTATATTATTATATATAATAATATCATAGGATTATTACCCCATGTATTTACATCACCATCACATTAATTTTTTCATTATCAATAGCACTACCTTTATGACTATCATTAATAATATACGGGTGATTAATAAAACTAATTCAATATTTTGTCATCTAGTACCTACAGGAACACCTCCTATTCTAAACCATTTATAGTAATAATTGAAACAATTAGTAATATAATTCGACCAGGGTCCTTAGCAGTCGACTTACAGCAAACATAATTGCAGGACACTTACTAATGTCACTATTAGGAAATATACAAGATTATTATTAACATCCCTAATAATAGTATTTATTCTTCTTATAGTATTCGATTAGCAGTTGCATTAATTCAATCATACGTATTCATAACCTTAATAACATTATATTCAAGAGAAATTATGAATAATCACCCATTCCACTTAGTTGATAAAAGACCTTGACCATTAACTGGATCAATCGGATTAATAACAACTTTACTAGGATTAACAACATGATTTAAAATATCAATTATAAATTTAATAATAATAGGAACAATAATTATTATTTTAACAATAATTCAATGATGACGAGATATTACACGAGAAGCAAGATACCAAGGTACACATACAAATAAAGTAATCTTATCTATAAAAATAGGAATAATTATATTTATTGTATCAGAAATCTTTTTTTTTAGAAGATTCTTCTGATCATTCTTTCACAGAAGATTAGCACCAAATATTGAAATTGGAATAAAATGACCCCCATTGGGTATTTTAACATTTAACCCCATTAATATCCCTATATTAAATACAATAATTCTACTAAGATCAGGAGTAACAATTACATGAGCTCATAACTCATTATTAATAAAAATTCTATAAAATAAATCAAGCAATAATCATTACAATTATTCTAGGATTATACTTCTCTATACTACAAATATATGAATATTTAGAAGCAAGATTTTCAATCGCAGATTCAATCTATGGTTCAACATTTTTTATAGCAACAGGATTTCATGGATTACATGTAATTATTGGAACTATTTTCATTGCAGTATCAAGATGACGAATAATAAAACTACATTTTTCTAAAAATCATCATGTAGGATTTGAAGCATCAGCTTGATACTGGCACTTTGTAGACGTAGTATGATTATTCTTGTATATAAATATATACTGGTGAGGAAGATAATATATAGCCATAATTGTACTAATAATAAGAGTAATAATATTACTAATAATATTAGTAAGAAAAAAAGCCATTCATGAATGACAAAAGTCAACACCATTTGAATGTGGATTCAATATAATGACAATAAAGCGACTTCCATTTTCAATACATTTCTTCTTAATTGCAGTGATTTTTTTAATTTTCGACATTGAAATTATCATCATTTTACCAATAATATTAACCTTAAAAACATCAATAATAAAAACATGAATCTTAACATCGACAATTTTATTTTAATCTTAATTATAGGACTATATCACGAATGATTAAATGGAATACTTAACTGAACAAAATAATAAATAATTACAAATTATAAAATAATAAAAAAACCTTTATATTACCCAATATATAAAATTGTAAATAATTAGAAAAAGATAATAAATAATAAGAAACACCCAAAGGACCATAAAATTCACCTCAATTCATACCATAAGTAAAATTTAGAGAAAAAGTATAAAAATAATTAAATAAAAAAGAAGAAAAACTATATATAAATCACATATTAGAAAATAATAATAATAAAAACTTATAACATATGACTTTATTATAAACAACTCTAAACCCCAAAAACCCGAAAAAAACAAAAATTAAAGAACTTAACTTCAAATAAAAAGGAATAATGATAAAAACTAAATCAAAATTAAAAAATCATATTATTAAACAACCAAAAAATACAAAAAATGAAAGAATAAAAATTCTATAATTTATTAATAAAAGACTCAAACATTAAACACATAGAGAATGCTTATCTTATAAAAAACTGAATAATAAAATAAGCGAATTCATAACAAGCAGTTAAACCCAAACAAATATAAAAAAAAATAAAAACAAATATATTAACATAACTTATCAACATTAATTCAACAATTAAATCCTTAGAATAAAACCCAGATAAAAAAGGAAAGCCAAGAGCTAAAGAAGAAATATTAAAACAAGAAGTAGTAAAAGGTAAATAATTAGAAACAAGACCCATTATACGAATATCCTGGTTATTATTTATGTAATAGATCATAATACCAGAACAAAGAAATAACAATGACTTAAAAACCGCATGTCTTAATAAATGATAATATGATAAATTAACTAAACCAAAAAATAAAGATCTTATTATTAACCCAATTGTCTTAATGTAGAAAAGCAATAATTTTCCTTAAGTCAAATTCATAATTAGCACAAAAAGAAGACATAAATATAGTAATTAAACATAAAAAAAAATATCTATTATTAAAATAAATAATTAAAAAAACGAATTAGTAAGTAAACCCCAGCAGTAACTAAAGTAGAAGAATGAACTAAAGAAGATACAGGAGGTGCTGCTATAGCAGCAGGTAATCAAGAAGAAAAAGGAATCTGAGCTCTTTTAGTAAAACATGAAATAATTAATATATAAAATAGAACTATGATAAAAATCAAGGTAATATATAAAATGTCATCTACCATAAGATATTAATCAACAAATTGAAATTAATAAACCAATATCACCTAAACGATTAGTTAAACAAGTAATTATTCCAGACAAAAATCTCCTTATAGAATTATAATAAATTACTAAACAATATGAAACCATCCCTAAACCATCCAACCTAACAAAATACTCAATAAATTATCTAATAACTTAATACTATTCTTAAAATAAATAAAATTACTAAGAGTAAAAACGATTACTTGAATATCTATTAATACCTATATATTCAGAGCTATATAAAATTTATAGAAGAAATAAATAATACATTGAAATAAATATCAAAGAAATTCAATCTAATAATAAAACTAAAAAATTCCAAAAGAATTAATAAAAATTTCTCACTCAAAAAAAAACAATAACCTTTAATAAAAATAAAAAAAAAAAAAAAAAAAAAAATTAACTCCTAAAATTATATAATTAAAGGAAAATGAATTAATAATAAAAATTCACGTACATACCCTAAAGAACTTGAATAAAAATTAAATGGTAAACCATGCTGAATATATCTATAAATAATAATTAAAACAAGCAGAAAAAAAAGAAATAAAAATAAAAAAAGAATAATATCAATAAAATATTATTCTATTTAAAATGAAAACTTCACTAAAAAAATTTAGTCTTGGTGGACAACTTATATTAAATGCACAGAAAATAAATCAAAATAAAGAAATCTAGGAATTAAATTAATTACCCCCTTATTCAAATAAAATCTACGACTATTATAACGCTCATATAAAATTTGATAAACAAAATAAACAAGAAGAACATAACCCATGAGAAATTATTTTAAATAAGAACCAAAAACACCTCACTTAGTCATAGATAATAAACCAACTAAACACACTCTTATGTGAGCAACTAAGAATAAGCAATTAAATTTTACATCACCCTGTACTAAACAAATAATTCTAACTAATACACAACCTACTAAAGATAAAGAATACCAAATATAATTATAATAAATAAATAGTAACTCATATAAATTTATAAAACGAATAAAACCTATCCACCAATTTTTAGTAATACACCAGCTAAAATTATTGAACCAGAAACAGGAGCTTGAACATGAGCTTTAGGAAGCCAGAAATGAACTATAAACATTGGTAACTTAACTAAAAAAGCAAAAATTATAAATATATGCAAAAATCTATAAGGAATAAAATTTATATCAAAATATAAACTAAAATTAATTATTATAAAATAAATAATAATTAACAAAAAAGGTAAAGAAGCAAATAAAGTGTAAAAGAATAAATATAAGCCAGAAACCAATCGTTCTGGTTGATATCCTCAAATATAAATCAAAATCAATAAAGGAATTAATCTAAATTCAAAAAAAAAATCATAATCAATATATTTAAAGAACTAAATACAAATTAGAGTAAAACACAAAATTAAATTTACTAAAAATATAGAAGATAAAGATTTAATTAGTCTTGCAAGAATTACTAATGAAGAGATTAATAAACTCAAAAAAATCAAACCATAAGAAAAATAATCTAACATACCCGTAAGAAATTAATCTAAAAAAAGAAAATCCAGAATATATTAAAAAAATTAATATTAATAAAATAATTGCAAATTGAAATTATCAAAAAATATTCTTATTAAATAATCATTTCCTGAGAACGAATTATATATACAATTAAAGATAATCCTATAACACCTTCACAAACATAAAAAGTCATCATTAATAAATATAAATAAAATCTATAATTAAACCTAATACAAAATATTAAAATTAATAACAACAAAGAAAGTACTACAAATTCTAAGCTAATTAAACATAATAGAATATGCTTACGAATTAAAATTAAACAAAATAAACCTATAAAAAATAAATAATTATAATTAAATTAATATTAATGATTTCATCAACCAATTTAATTACTACTAATCCTATATCTATAGGACTTTTATTAATAATACAAACTATACTTATAATTTTACTTATAAATAAAATAATAACCTCATCTTGATTTGCAATAATTACATTTATAATAATAGTTGGAGGATTATTGATTATATTTATATATATAAGAAGAATTGCATCAAATGAAAAATTCAAGATAAAAATAAACTTAATTTTAATTACAATTATTATGTTAATTATAATTGATGAAATAATACTAAATAACCAAATTGAAGAAAAATAACAAATATTTCACAATAAATATAATTTATCTTTAACAAAAATTTATAATAAAAAATCCATACATATAACCATTTTACTAGTCATATATTTACTTTTAACAATAATCTCAATCACTAAATTAGTTAAACATCATAAAGGTCCACTACGAGCAATAAATACGAAAAAGAAATCAAATAATTAAAATTATTAATTATTCAGTATTTGATCTACCAGCACCAATTAATTTATCAGCTTGATGAAATTTCGGAGTACTATTAGGAATATGCTTAATAATTCAAATTTTATCAGGGATTTTACTTTCAATACATTATACAGCCGATATTCAAATAGCATTTAATACAGTTAGCCACATCACACGAAATGTAAATTATGGGTGACTAATGCGAACCTTGCACTCAAACGGAGCATCATTGTTCTTTATTTGCTTGTATTTACATACAGGGCGAGGAATTTACTATGGATCATATAAATATATTAAAACATGAACTATAGGAGTAATTTTAATATTACTAACTATAGCAACAGCTTTCTTAGGATATGTATTACCATGAGGACAAATATCATTCTGAGGGGCAACAGTAATTACTAATCTATTATCTGCAATTCCTTACATTGGAACAATATTAGTTAATTGATTATGGGGAGGATTTGCAGTTGACAACGCTACTTTATCTCGATTTTTTAGATTACACTTTCTATTACCATTTATTATCCTAATAATAACAGTAATTCACATCTTCTTCTTACACTCAACAGGATCAAACAACCCAGTAGGATTAAATTCTAATTCAGATAAAATTCCTTTCCATCCATACTTTTCAATTAAAGATTTAATAGGAATTATATTCGTTATTTCAGCAATTCTAATTTTAAATTTAACTGAACCATATATATTATCTGACCCTGATAATTTTATTAATGCAAATCCTATAGTAACTCCAATTCATATTCAACCGGAATGATATTTCCTATTTGCATACGCTATTTTACGATCAATTCCTAATAAATTAGGGGGAGTTATAGCCCTTTTTATATCAATCCTAATTATTCTTATTCTACCAATTTCTATAAAAATAAAATTTAAAGGAATTACATTCTATCCAATAAGACAATATTTATATTGAATTTTTATTTCAGTAGTTATTTTACTAACATGAATTGGAGCACGACCAGTAGAATTACCTTACACTTCAACAGGAGTAGTTCTAACACTAACATATTTTATTTACTTTTTACTAGACCCAATAATTACTAAAACATGAGACATTATTAGTAAAAAAATGTTAACCTAAATAAAATAAAAAAAAATTTCAAAGATAAAGGTAAATAAATTTTCATGCTATACATAAGCTTATCATAACGATAACGAGGGAGAGAGGAACGGATTCAAACAAATAAATAACATATAATAACCAATTTAATAAAAAATAAAAATCTAAAATAATCACCACCTATAAAAATCAAACAACTAAGTAATCTTATAAAAATAATTCTAGCATATTCAGAAATAAATAATAAAGCAAATCCACCAGACATATTCAACATTAAATCCATACTAATTCTCTTTCACCCTCAGAAAAATCAAAAGGAGATCGATTAGTTTCAGCTAAACTACAAGAAAACCACAAAAAAAAATAGGAAAAGAGAAAAAAAAAAATCAACATATATTTTGAATTAAATTAAAATCAACTAAATTATATCTATCAGATAAAAAAAAGAAACCTAATAAAATAAAAGATAATGAAACTTCATAAGAAATTGCCTGAGATAGACCACGAATACAACCAAGAATTGAATAAATTCTATTTGAAGACCACCCACAAATAATTAATCCATCACCCAATCTAGAAATACATAAAAAAAATAAAAAACCAAAACTAAAATTAAACAATTAATATAATAAGGAAATAAAAGTCAAATAAATAAAGATTGAACTAACCCTAAAAAAGGACAAATATAATAAACTAAAAAATTAGAATCCTTGGGAAAAAACTGTTCCTTAACAAATAATTTTATTCCATCTCTAGGTTGTAATAAACCTAAATAACCCACCTTATTAGGACCTTTTCGTAAGTGTATATAACCTATAATTTTTCGTTCTAATAATGTAAAAAAACCCACAGAAACTATCAATAATAATATCAAAATATACAAGTAATATAATAAAT
>3Zyginella_minuta
ACAATTATTATAATGAGTATATTAATAGCCGCAAGATCTAATAACTGAATTATAATTTGATGTTCTTTAGAGATTATACTAATTTCATTTATTCCTATTATAGTCTCTGACAAAACTGGCGTCAGAATCAACCATTCAGTATTTTATTATTCAAAGAATCAGATCGTCACTTCTAATGATAGGGGTTGTATTTATAGTTATAAAGGGAGATTATTATTTATACGTAATCAAATGTCCCTTATAATTAAGATGGGAGTAGCACCATTTCATAATTGAGTTTTGACTGTAATTGAAGGTTTAACTCTATATCCAATATTCATAATACTCACAATTCTTAAAATTGCACCCTTAGCAATAATAAGATACACAACAAAAGATAACAATAATTATTTTAATTACTATAATTACGGGAGCAATTCTAGGAATTAACCAAAATTCAGCCAAAAAACTAATTGGCTATTCATCAATTTATAATATAGGTTTAATTTTATCATTAATTAAAAATAACCTTATATGAATATTTTATCTATTAACTTATCAAATATATTATCTATAGTAACCTTTAAGAAAGAAAAAATTACTATATTAACCAAATAATTATTAAAGATCTTCAATTTATAGGAAAATAAATATGAATTAATATGTTATCAATAGGAGGTATGCCTCCTCTTATAGGATTTATAATTAAATTGATAGTCATTCAAATAATAATTATGATGAAATAAACTTTTGTAGTAATCTTAATTACAAGATCTTTATTAGTTATATTCTTTTACTTACGAATAAGATTCTTGTCTATTATAAACTTCACTTTAGAAATAAAGACTAATCTTTTGATAAATTGTCAGCATGTTCTTCCGTAAATATATTTCAAATGAAAAAATGATTATACTCCACTAATCATAAAGACATTGGAACAATATATTTTATTTTTGGAATTTGAGCAGGATTAGTAGGAATAATATTGAGTATATTAATTCGAATTGAATTAGCGCAACCTGGGTCTTTTCTAAATAATGATCAAATCTATAATGTGATTGTAACTTCACATGCATTTATTATAATTTTCTTCATAGTTATACCAATCATAATCGGTGGATTCGGAAACTGGTTAGTACCTATAATAATTGGAGCTCCAGATATGGCTTTCCCTCGAATAAATAATATAAGATTCTGACTTCTTCCACCTTCTCTTACATTGTTAATTATAAGATCTATAATTGAAACAGGGGCTGGAACAGGATGAACAGTTTACCCTCCATTATCAGCTAATATTGCTCATTCAGGCCCTAGAGTTGATTTGGCAATTTTTTCACTTCATCTAGCTGGTATCTCGTCAATTCTTGGAGCTGTAAATTTCATTACAACTATCTTAAATATACGACCATCGCAAATAACTCTTGATCGAACACCTTTATTTGTCTGATCAGTATTTATTACTGCTATCTTACTACTTTTATCATTACCAGTATTAGCTGGAGCAATTACCATATTACTTACTGACCGTAACTTAAATACATCATTTTTTGATCCAGCAGGAGGAGGTGACCCAATTCTATACCAACACTTATTTTGATTTTTTGGTCACCCAGAAGTCTACATTCTAATTTTACCTGGATTTGGACTAATCTCGCATATTATTACACAGGAAAGAGGAAAGAACGAATCATTCGGCTATATCGGAATAATTTATGCTATAATATCAATTGGATTACTAGGATTTGTAGTTTGAGCTCACCACATATTTACTGTAGGAATAGACGTAGATACACGAGCATACTTCACATCGGCCACAATAATCATTGCTGTTCCTACAGGAATTAAGGTATTCAGATGACTAGCTACAATACAAGGAATTACAATAAAAAAAACAATTTCTCTATTATGATCATATGGATTTGTCTTTTTATTTACTATTGGTGGTTTAACAGGAATTATTTTATCAAACTCATCTATTGACATTATTTTACACGACACATATTATGTAGTGGCTCATTTTCACTATGTACTTTCAATAGGTGCTGTATTTGCTATTATAGCAGCTTTTATTCACTGATTCCCATTATTTACGGGAATATCAATAAATCCTAAATGATTAAAAATTCAATTCTCAATTATATTTATTGGAGTTAATCTAACATTTTTCCCTCAACATTTTTTAGGCCTTGCTGGATTTCCCCGACGATACTCAGACTACCCAGATGTTTACACATCATGAAATATTGTTTCATCAATTGGTAGTATCATTTCATTAGTTAGAGTAATAATCATAATATACATCATTTGGGAAAGAATGATTTCTAAGCGTCTTAATATAACAAGAAGAAATATCATCAGATCTATTGAATGGTTTCAAAAATTCCCACCAGAAGAACACTCATACAGAGAATTACCTATATTATAAGTATGCAACTAACTTAAACCTCCAAAATGCTAACTCACCAATTATAGAACAATTAACCCTATTCCACGATCATACAATGATAATTATTATAATTATTACAATTGCTGTTGGATATATAATAATTGCCCTAGCTTGAACTAAATTTATAAACCGATTCTTATTAGAAAGCCAAGCTATTGAGTTAGTCTGAACTATTATGCCTGCAATTTTATTAATTTTCATTGCAATACCATCCCTTAAAATTCTTTATATACTTGAAGAAACAAGAAAGCCCTTAATTACTATTAAAACAATTGGACACCAATGATTTTGATCATATGAATATTCAGACTTCAAAAAAATTGAATTCGACTCATATATAAAGCCAAGCAAGAAATTAAGAAAATGAATTCCGACTATTAGAAACTGACAATAAGATTGTTTTACCTAATAAAACTCAGACACGAATTCTAATAACATCTTCAGATGTAATTCACTCATGAACAATTCCATCTATTGGAGTAAAAGTAGACGCATCCCCCGGACGAATTAATCAAGGAAATATCATAATAAACCGCCCAGGATTATACTATGGGCAATGCTCAGAAATTTGCGGAGCGAACCACAGATTCATACCAATCACCCTTGAAAGAGTTAACATGCCCACATTCATTAACTGAATTAAAAACTTCTATATCCCCTATATGATGAACTTCTTTAATAATAATTTTTATTACAATCTTTGTGATAAATATATCATTTACATATTTTAATTACAAAAAATAATTAATAAAAAAAAGACACAAATTATGACAAATTATAAATGAATATGATAACAAATTTATTCTCAGTTTTTGACCCTACTACAGGAATTAATCATTAAATTGATTAAGAAGACTAATTTTTATTATAATTATTCCATATAAAATATATACACAGAAAATAAAATTAACTTAACATTTAACATAATAATAAGTAGTTTAAAAACCGAATAAAAATAATTATACCTTATAAAGGAATAACTTTGATTAGAATTAGACTATTTGTTATATTTTAATTAATAACTTAATAGGACTGATACCATATATTTTTACCGCTTCTTCCCATTAATTTTTTCTTTGGCAATAGCTTTCCCAATATGACTCGCATTTATAATTTATGGGTGAACAATAAGACTAATAAAATATTTTCACACTTAGTTCCAACAGGAACCCCCGGTATCCTAAACCATTTATAGTAATAATTGAAACTATTAGAAATATTATTCGGCCAGGATCATTAGCCGTCGATTAACCGCCAATATAATTGCAGGTCATTTATTAATATCATTACTAGGAAATACTCATCGAACCTCATAATTTCAACTATAATTATTTATTTAGTACTAATGTTATTTGATTAGCAGTTGCAATAATTCAATCATATGTATTTATAACACTAACAACACTATACTCTAGAGAGATTATGAATAATCACCCATTTCATCTTGTTGATAAAAGCCCATGACCTATTACAGGTTCAGTGGGATTAATAACAATAACATCCGGGGCCATTATATGGTTCCACAAGCTTTCTATAAGATTAATACTACTTGGATTGACTATCACTGTTTTAACTATAATTCAATGATGACGAGACGTAATCCGAGAGGCAACCTTTCAAGGATTACACACTAGTAAAGTTTTAATTGGAATAAAAATAGGTATAATTCTATTTATTACATCAGAAGTACTTTTTTTTCTATCTTTTTTTTGAGCTTTTTTCCATAGAAGACTAAGACCAACAATAGAAATTGGTCTTATCTGACCTCCTATAGGAATTAGCCCATTTAATCCATTAAATATTCCCATATTAAATACAATAATTCTAATTAGATCTGGGGCATCAATTACATGAGCACATAACGCTATGATTACAAAAATTATAACCAATAGTTCAAGGGACAATTACTACAGTGATTTTAGGAGTATATTTTTCTATGCTTCAATTATATGAATATATTGAATCTCCATTCTCAATTGCTGATTCAGTTTATGGAGCATCATTTTTTATGGCAACAGGTTTTCATGGATTACATGTAATTATCGGAACAATTTTTATTGCAATTTCTATATCACGTATAATTAACCTTCACTTTTCTAAAAATCATCACGTAGGATTTGAAGCTTCAGCTTGGTACTGACACTTCGTTGATGTAGTTTGATTATTTCTATATATATCAATTTATTGATGAGGAAATTTTAACTTATTAGTTATTATCATATTAGTAATAATTATCACAATATTAATTATACTGATGAGAAAAAAAACAATTATTGACAGACAAAAGTCTACCCCATTTGAATGTGGATTCAACCCAATAGCATTTAAGCGATTACCATTTTCCATTCACTTCTTCTTAATCGCAATTCTATTCCTTATTTTTGATATTGAAATTATTATTATCATACCAATAACAATAACTATAAAAAGAACAATAATATACATATGAATGACAACTTCAAGAATTTCATTTTAATCTTAATAGCAGGGCTATATAATGAATGAATTAATGGCTTACTAAATTGAACTAAATAATATAAAAAAACAAACAAAAAAATAATAAAAATATTTTCATATTTACTAAAGAATAATTTTGAATAAAGTTAGAAAATTTTAATAAATAATATCTTAAACCCATTGAACCATAAAATTCCCCTCAATTAAGAGTAAATCTATAGTTGTTTGAAAAACTATATAAACGATCATATATAAAATAAAAATATCTAGATATAAATCATATATTAGTAAAAAATAATAATTAGAATTAAATAAATTCTTACAAAAAAAACTCAATTCTGAGCCTTCAAAAACCTAAAAAAACTCTTAATAAAGATAAAAGTTTTAAATATAAAGGCAAAATAATAAAAATTAAATCAATAGTTAATATTCATATCATTATTCCTCCAAAAAATACAAAAAAAGTTAAACAAAAAATTCTAATTTTCATATATTAAATCCTCAAAAAATAGAGATATAGAATAAACTTATATTATTTAAAACGGAATAGTAAAATAATCGAACTCATAACAAACAGTTATTCCTAAACAGACATAAAATAAAATAAAAACAATAAAATTTAAATAGTTCATATTCATTAACTCAACAATTAAATCCTTTGAATAAAACCCAGATAAAAAAGGAATCCCAAGAGCTATATTTGAAATATTAAAACAAGAAACAGTAAAAGGTATAAAATTAGAAACTGATCCTATAATACGAATATCCTGATTATCATTCATATAAAAAATTATAATACCAGCACACAAAAATAATAGAGACTTAAATATCGCATGAGTTAATAGATGGAAAAAAGATAAATTTATTAAACCCAAAAATAAAGATCTAACTATTAACCCAATTGACTAAGAGTAGAAAAGCAATTACCTTCTTTAAATCAAACTCATGATTTGCACAAAAAGAAGATATAAATATAGTTAATAAGCCCAAAAATAAATAATAATTATTATAATAAATGTTGATATAATCGAATTAATAGATAAACTCCGGCAGTTACAAGAGTTGAAGAATGGACTAGAGAAGAAACAGGAGGTGCTGCTATAGCAGCAGGAAGTCAGGATGAAAAAGGAATTTGAGCACTTTTGGTAAAAGCAGAAATAATTAATAGATAAGATAGATGAAGAATAATAATCAAGGTAAAATATAAAATGTCATCTACCATAAGATATTAACCAACAAATAGAAATTAATAAACCAATATCCCCTAAACGATTAGTTAAGCAAGTAATTATACCAGCTAAATATCTTTTTGTAGATCTATAATAAATTACTAAACAATATGATACTAGCCCTAAACCATCTAACCTAATAAAATACTTAATAAATTAACTCATGATTTAATAATATTCTGAAAACAAATGAAACTACTAAAAATAAAAACGAATTCTTGAATATCTTCCCACACCCATATAATCACATCTGTACAAGATATATAGAAGAGATAAAAATTACTCAGAAATAAAAATTAATGAAATTCAATCAAAAACTAATAATAACAAACTTCAAAAGAATTTAGAAAAAGTCCTCACTCTAATAAATACAATAATCATTAACAAAAATAAAAAAAAAAAAAAAAAAAAAAATTAATTCTTAAACACAATCCTCTAAAGGAAAGTGAACTGTTAATAAAAACTCACGAGCTGAACCTAATGAATATCTATATAAAAAATGGAAAGCACCGTGTTGAGTATATCTATAAATAATAACTAAAACAAGCAGAAAAAAAAGAGATAAATGCAAAGAAGGACCCGCCCCAATATATTATTATACTGTTAATAATAAAAATTTCTCTTAAAAAATTAAGACTGGGGGGACAACTTATATTGAACGCGCAAAATATAAACCATAAAAAAGAATTCTAGGTATCATATTAATTAAACCTTTATTAATAAAAAAGCTACGACTTAAATAACGCTCGTAAGAAATTTGCTAGACAAAATAAAGCTGAAGAACATAACCCATGTGAAAGCATTTTAAAAATGAACCCAAAACTCCTCATGAGGATATTGTTAGAATACCTATTAAACACATTCTCATATGAGCTACCAAGAATAAGCAATTAAACTTCACATCCCCCTGAATTAAACAAATTACACTTACTAAAATACATCCTACAATAGATAAAGTATACCAAATAAATCTAAACTTAAAAAAGCTATATTCATGTAAAATCATAATTCGAATAATACCTAGCCTCCAATTTTTAAAAGTAACCCTGCTAAAATTATAGACCCCGCAACAGGAGCTTGAACATGCGCTTTTGGAAGCCAAAAATGAACCATAAACATTGGAAACTTAACTAAAAAAGCAAGTAAAATAAATAAATGAATAAAACTAATCGAAACTAAATCTATATCAAAAAATAATGTACCTCTAGAAATAGAAAAATTAATAATAATTAAAAGTAAAGGAAGAGAGGCAAACAAAGTATAAAAAAAAAGATAAAGGCCAGAAATTAAGCGTTCAGGTTGATACCCTCAACCAAAAATTATAATTAAAAGTGGGATTAATCTAAATTCAAAAAACAAGTTATAAGCAACATATTAGTAGAGCAAAACACCAATAAGTCTGAAGCATAGCGCTAAATTTACCAAAAAATAGTTTCTAAAATCTTTAACTATACTAGAAATAACTATTAAAGAAATAATTAATAAAGTTAAAATTACTAAACTATAAGAAAAATAATCAATCTAAAAGATAGCTTAAATGATTAAAAAAAAAATAACTTTGAAAACTAATAAAAAAGCATATACACAATAAAATCATGAATTGAAATTATCAAAAAGAATTGAATTTAAATAATCATTTCCTGATTACGAATCATATAAACTAATAATCTTAATCCTAAAACTCCTTCACAAACATAAAAAGTTATTATAATTAAATATAAATAAAATCTAAAATTGAATATTAAACAATAATAGATAATTATTAATAATAAAGAAATAACAATAAATTCTAGTCTAATTAAACATAGCAAGATATGCTTGCGAATAAGAATTAAGCAAAATAAACCTGAAAAAAATAAATAATAATTATTAAAATCATAATTGTATTATCATCTACCATTTCATTTTTAAAAAACCCTATGTCAATAGGGTTAATATTACTAATACAAACTATAATAATAATTATGCTTATTAACAAATTAATAACAACTTCATGATTCACTATAATAACATTCTTAATATTAATTGGAGGGCTATTAATTCTGTTTACCTATATAAGAAGAATCGCATGCAATGAAAAATTCAAAATTAAAATTAATTTAGTTTTAATTTTATTGATTATAGTTATAATTACGGATGAAATAATTATTGACTCCCAAATTAATGAAAAACTTAACTTAATTTTCTAACAATATAGCATATCACTTTCAAAAATCTATAACAGAAAATCAATAATGATCACTATACTACTAGTCCTGTATTTACTCTTAACAATAGTTTCAGTTACAAAAATCGTTAAACACTACAAAGGGCCTTTGCGAGCTTTTAATACGAAAAACTAATAATATTATAAAAATTATGAACTACTCTATCGTAGACTTGCCCGCTCCTATAAATTTATCAGCCTGATGAAATTTTGGGGTTCTATTAGGCACATGTTTAACCATTCAATTAATTTCAGGAATTATTTTATCCATGCACTACACAGGAAATATTGAAACAGCATTTAACTCAGTTAGCCACATTACACGAGATGTTAACTATGGGTGACTAATACGAACCTTACATTCAAACGGGGCCTCTTTATTCTTTGTGTGTTTATATATTCATACAGGGCGAGGCATTTATTACGGGTCATATAAATATACTAAAACATGAATTATAGGAGTAGTTATTATACTAATAACTATAGCAACAGCTTTCCTAGGATACGTTTTACCTTGAGGCCAAATATCTTTCTGGGGAGCTACAGTTATTACAAACTTACTCTCAGCCATCCCTTACGTAGGATCAATAGTAGTTAACTGATTGTGGGGGGGATTTGCAGTTGACAATGCTACATTATCACGATTTTTTAGTCTTCATTTTATATTACCTTTCATTATCACAATAATAAGTATTATTCATATTTTTTTTCTTCATACTACTGGATCTAATAACCCAATTGGAGTAAATTCAAATATCGACAAAATTCCATTCCACCCTTACTTTTCAATTAAAGATATCATGGGAGTAATAATTGTGTTAACAATGTTATTAATCTTAAACCTGATTGAACCTTATTTACTCTCAGATCCTGATAATTTTATTCCCGCTAATCCTATAGTAACTCCAATTCACATTCAACCAGAATGATACTTTTTATTTGCATATGCTATTCTACGTTCTATTCCTAATAAATTAGGGGGTGTATTAGCATTATTCTTTTCAATCTTAATTTTAATTATTCTACCTCTATCCATAAAAATAAAATTTAAGGGGCTTTCATTTTACCCTCTTAGACAAATAATATTTTGAATATTCTTAATTTTAGTAATTTTATTGACGTGAATTGGAGCCCGCCCTGTTGAATCTCCATACATCAACACAGGAATTTCGTTAACTATTATGTATTTCTCTTATTTTACTCTAGACCCTATAATAACTAAAATATGAGATATAATTATTAATAAAATGTAGTCTTTATAACTAAAAAATATGATTTTAAAGCTATAGGTAAATAAACTTTCAAGCTATATATCAGTTTATCATAACGATAACGAGGAAGTCTACAACGAACCCAAACAAAAAAGAAACAAATAATAATGATTTTAATAAAAAAACCAAAAGAGTAAAAATCACCCCCTAGAAAAATTAAACAAGTAAATAGTCTTATAAAAATAATACTAGCATATTCAGAAATAAAAAGAAAAGCAAAACCCCCTGACATATTCAATGTTAAACCCAAACTAATTCACTTTCACCTTCAGAAAAATCAAAAGGGGACCGATTAGTTTCAGCTAAAGAGCAAGACAGTCACAAAAAAAAATAGGAAAAGAAAATAAAATAAATCAACTTATATTTTGAATACAATTAAATATAATTAATCTATAACTATCTGAAAGAAAAAAAAAACTCAATAAAATTAAAGATAAAGAGACTTCATAAGAAATGGCCTGAGAAACTCTTCGTATACAACCTAAAATAGAGTAAATTCTATTAGAAGATCAACCACAAATAATTAATCTGTCCCCAAGACTAGATACACATAAAAAAAATAAAAACCCATAAGAAAAATCGAACAATTAAAGTAATAGGGAAATAATACTCACATGAATAAAGACTGAACCAACCCCAAGGCGGGGCAAACATAATAGATCACAAAATTTGAATTTATAGGATAAACTTGTTCTTTGAGAAATAATTTAGCCCCATCTCTAGGCTGAAAAAGCCCAAAGATTCCAACTTTATTGGGACCCTTACGAATATGAATATAACCTATAATCTTTCGTTCTAGAAGAGTATAAAAACCAACAGCAACTATAACAAAAACCAACAAAATTGTCTAGTGATATAATAAAT
>4Empoascanara_dwalata
AGCTTTATAATTGTTGGGGTTATAATTTGCTTATGTTCAAATAATTGATTGTTTATTTGAGCTGGCTTAGAGGTATCTCTAGTCACTCTCCTTCCTATTTTACAAAGAAAACTTTATTACTTCGGAATCAATAATAAAATATTTTCTAGTCCAAAGAGTGAGATCTGGATTTTTAATCATTGGTATAATAACTATATTAAGAGACTTAATAGTGAATAATATAATTATAACTTTGCTATTTTAATAAAAATAGGAGTAGCACCATTACACTCATGATTAATTTCAGTAATTGAATCTATTCAGCCTTTACCTTTAATAATTATCCTTACAATCTCTAAAGTACCCCCATTAATAATTTTGTCATTTATCAAACTTCATGTCAATAATTGTAGTAATCACCATATTAGTAGGGTCTATTATAGGTTTAAACCAAACTGTGATTAAAAAGTTAATTACATATTCATCAATTTTTAATATAGGTCTTATCATTCTAGCTATTAAAAACAATTTCATCTGAATAACTTACCTAATTATTTATCTTCTCTTTTATCTATTTGAGTATTATCATCAACAAATTCTTATATGTAAATCAACTAATTTTTAGAGAAACTTTTTAGTAAATAAATTTACTTTGGATTAATTTACTCTCTATGGGTGGCATACCTCCTTTAATTGGATTTTCAATTAAATTGATAGTTATTGAATTTGCTGTAAGAAATTAATAATTTAATTTAGTAATAATTATTCTATTGTCTACAATTGTTATATTTTTTTATTTGCGAATAGTTTACTTAACTTTAATGTTTTATTCTCTAACAACAAAATGATTAACATAAATAAATTTTCATTATTGTACATAATCAATTTTACATAAATGATAAAATGAATATATTCAACTAATCATAAAGATATTGGGACTATATATTTTATTTTTGGAATTTGATCAGGGATAGTAGGGATAATACTAAGAATAATTATTCGTATTGAACTAACACAACCAGGACCATTTATTACTAATGATCAAGTATACAATGTAATTGTAACTTCTCATGCATTCATTATAATTTTCTTTATAGTTATACCAATTATAATTGGGGGGTTTGGTAACTGATTATTACCTCTAATAATTGGGGCCCCTGATATAGCATTCCCTCGAATAAACAACATGAGATTTTGACTTTTACCCCCTTCTTTAACACTTCTTATATTAAGATCACTAGTAGAAACTGGTGCAGGGACAGGATGAACTGTTTACCCCCCTCTGTCAAGAAATGTAGCACATTCTGGGGCTAGAGTTGATTTAGCAATTTTTTCTTTACATTTAGCAGGTATTTCATCTATTTTAGGGGCAGTTAATTTTATTACAACCGTCATTAACATGCGATCAGATAGACTAACATTAGATCGAATCCCATTGTTTGTTTGATCAGTTGTAATTACAGCTGTATTACTTTTACTTTCATTACCAGTTTTAGCTGGAGCAATTACAATATTATTGACAGACCGAAATTTAAACACATCATTTTTCGACCCCTCAGGAGGGGGAGACCCTATTTTATACCAACATTTATTTTGATTCTTTGGACATCCTGAAGTTTACATTTTAATTCTACCAGGATTTGGAATAATTTCACACATTATTACCCAGGAAAGAGGTAAAAATGAATCATTTGGTTACATTGGTATAATTTACGCAATAATATCAATTGGTTTACTTGGATTTGTAGTTTGAGCTCATCACATATTTACAGTAGGAATAGATGTAGATACACGAGCTTATTTTACGTCAGCTACAATAATTATTGCAGTACCAACAGGTATTAAAGTATTTAGTTGATTAGCAACAATACATGGGGTACCAATTAAGAAAAGAATTCAAATATTATGATCATACGGATTTGTTTTTTTGTTTACTTTAGGAGGATTAACCGGTATTATTCTATCAAATTCATCAATTGATGTTATTTTACATGATACTTATTATGTAGTTGCCCATTTTCATTATGTCCTATCTATGGGTGCAGTATTTGCTATTATTGCTGGGTTTATTCACTGATTCCCGTTATTCACTGGTTTAACACTAAACCCAACTTGACTTAAAATTCAATTTTTATTTATGTTCGTAGGGGTAAACATAACATTTTTCCCACAACATTTTTTAGGATTAAGAGGATTCCCCCGACGATACTCTGATTACCCAGACATTTACCTATCATGAAATAATTTATCTTCAATTGGAAGATTAATTTCATTTGTTAGAATTTTAATATTAATATTTATTATTTGAGAAAGATTCATTTCAAAACGAATAGTAATATTCTCCATTAATAATATTTCATCAATTGAATGATTACAAAAAATACCACCTGAAGAACATTCATATAGAGAATTACCCTTAAACAAATTATGCTTCAAATTTAAACACACAAGATGCAAACTCACCTGTAATAGAACAATTAATTATATTCCATGATCACACAATAATAATTATTACAATAATTACAATTACCGTTCTTTATATAATAATTAGATTAATAACAAGAAAGTTTATTAATCGAATGCTATTAGAGGGTCAGTTAATTGAATTAATTTGAACAATTATACCTGCAATTCTTTTAATTTTTATTGCTTTACCATCTTTGAAAATCTTATATATAATTGAAGAAACAAATAAGCCCCTTATTTCTATCAAAGCAATTGGGCACCAATGATTTTGGTCATATGAATATTCAGACTTCAAAAAGATTGAATTTGATTCTTACATAAAGTCGACAAGGATCTAGAAATAATGAATTTCGTTTACTTGAAACAGACAATCGTGTGGTTCTACCATTTAACACTCAGACACGAATTTTAATAACATCATCTGATGTAATTCATTCATGAACAATTCCTTGTTTAGGGGTAAAGGTTGATGCATCTCCTGGACGTATCAATCAAGGTAATATTTTAATAAAACGACCAGGGTTATTTTATGGCCAATGCTCTGAAATCTGTGGTGCAAATCATAGATTTATACCAATTGTTTTAGAAAGAATTAATATAAAAAGATTCCTTAATTGATTAAAAAATTATTATATCCCCTATATGATGAACATTTTTAATGATTATATTTATTCTATCATTCATTATAATTATATCAATATTATACTTTGATTATAAAAAAAAAATTGATTTTAAGATTAATTTAAATCTTACAAAAATAAATGAAAATGATAACTAATTTATTTTCTGTATTTGACCCTTGTACTGGATACTATCATTAAATTGAATAAGAACAATAATTTTTTGTTTTATATTACCTTATAAATTTTGTTAACACCAAGAAAGCCAATAATAATTTCTAAAATAATATTATGGGGGTTAAAAAATGAATTAAAATAATTATACCATATAAGGGTATTCTGTTAATTATACTGAGACTATTCTCATTATTTTAATTAATAACTTAATAGGACTTGTCCCTTATGTTTTTACTTCTTCATCCCACTAATTTTTTCACTTACTATAGCGTTACCTCTATGAATAGCATTTATAATTTATGGTTGATTAATAAACCTAATTCTATATTTATTCACCTTGTACCTATAGGAACTCCTGCTATATTAAACCATTTATAGTTTTAATTGAAACAGTGAGAAACTTAATTCGACCAGGATCATTAGCAGTCGATTGACCGCTAATATAATTGCCGGGCATTTATTAATATCTTTATTAGGAGGAACTCATCAATAATTATAATTTCAACAATAATTATTTTTGTAATTTTAATATTATTTGACTCGCTGTGTCCACAATTCAAGCATATGTTTTCATAACATTGAGAACATTATACTCTAGAGAAATTATGAATAATCACCCTTTCCATTTAGTTGATAAAAGACCATGACCTTTAACAGGATCTATTGGATTAATAACTTTAATATTAGGAATAATTATATGATTCCACAAAATTAAAATAAATTTATTTTTACTAAGAATTATTATTATTATTTTAACTATAATTCAATGGTGGCGAGATGTGACCCGAGAATCAACATTTCAAGGGCTACATACTTTTAAAGTAACTTTAGGGATAAAAATAGGTATATTATTATTTATTTTATCCGAAGTACTATTTTTTTTATCGTTTTTCTGAGCTTTTTTTCATAGAAGATTATCCCCTTCAATAGAAATTGGTCTAATTTGACCCCCAAAGGGGATTACTCCTTTTAACCCAATAAATGTGCCTATATTAAATACTATAATTTTGTTAAGATCTGGAATTACAATTACATGAGCACATAATTCTTTAGTGATAAAAATTATAGTAAATAATTCAAAGAACTATCTTAACTGTTATTCTAGGAATTTATTTTTCAATCCTTCAATTATATGAGTATATCGAGTCACCTTTTTGTATTTCAGATTCAGTATATGGATCTACTTTTTTTGTTGCTACTGGTTTTCATGGATTACATGTTATTATTGGAACTATATTTATTTTAGTTTCATTATCCCGAATGCTAAAACTTCATATATCTAAAAAGCATCACGTTGGATTTGAGGCATCTGCTTGATACTGACACTTTGTAGACGTAGTGTGATTATTTTTATATATTTCTATCTACTGATGAGGAAATTTGTTTTTAATTGTAGTGTCAATAATTAACTTAATTATTACATTATTAATTGTAATAATTAACAAAAAACAAATTTCTGATAGACAAAAATCATCACCATTTGAATGTGGGTTCAACCCTATAACTTTTAAGCGATTACCATTTTCAATTCATTTTTTCTTAATTGCAGTAATTTTTCTAATTTTTGATATCGAAATCATTATTATTTTACCAATAATTTTAACCTTAAAAAGATCACAAATAACAGCCTGATTATTAACATCAACAATTTTATTCTAATTTTAATTTTAGGACTTTACCATGAATGAATTAACGGAATATTAAATTGAACTAAGTAAAAATAAAAATCAAACCGCGAAATAAAAATATGATTTTTATTCTATTATTAGAATAAAATTGAAGAAAATTGGATAACTTTAATAAATAATAAGAAATACCTATGGCCCCAAAAAGTTCACCTCAATTTAAATTTATCTTAATTATAAGACTATAAGAATAAACATATTTATATAAATAAAAAGAATAACTAAATATAAACCACATATTTGTAAAAAATAAAAAGTTTGGTTAAATAAAAAAGTTTTTAATTCACTTAAATGAAATCCTCCAAGAACCTACAATGATAAAAACTAAAGGGGTTAATTTTAAGTGAATAGGTAATATAATTATTATAAAATCGACAAGTAAAATCCATAAGATTAAACATCCAAAAATAATAAATAAAGTAAGAATTAAAATGCTTAATTTTATAACATTTTTCTTCATAAAAAAAGAAATGACATTAAACTTTCATTTATAATTATTCTATAGTAGAATAAACGAATACATATGAACAAGTTAAACCTAATCTCACAAAAAAAATCAAATTAAATAAAATTCCTATAGAATTTATTAAACTCATTTCTAAAATTAAATCCTTAGAATAAAACCCCGACAAAAAAGGGAGTCCAAACGCTAAATTTGAAAGGTTAAAACAAGAAGTACAGAAAGGTATAAAATTACAAACTGAACCTATAAAACGAATGTCTTGATTATCATTTATATAAAAAATAAAAATACCAGCACATAAGAATAATAAAGATTTAAATATAGCATGGGTTAATAAATGAAAAAATGATAAATTAACAAACCCTAAAAATAAAGAGCTTATTATTAACCTAATTGGCTAAGAGTAGAAAAGCAATAATTTTCTTTAAATCAAACTCATAATTAGCACAAAAAGAAGATATAAACATAGTTAATATTCTTAAAAGTAAAAAACAATTATTGTAAAGAAAAATTAAAAAATCGAATTAACAAATAAACCCCAGCAGTAACTAAAGTTGAAGAATGAACTAAAGCAGACACGGGAGGAGCAGCTATAGCTGCTGGTAATCAAGAAGAAAAAGGGATTTGTGCTCTTTTTGTAAAAGAAGAAATAATAATTATATAATAAAATTGAAGAAAAAAAATCCAAATAAAAAACAAAATGTCAACTGCCAAAAGAAACTATCCAACCAAGAGAAATTAATAAACCAATATCCCCTAATCGATTAGTTAAACAAGTAATTAAACCAGCCAAATAACTTTTTATTGAATTGAAATAAATTACTAAACAATAAGAAACTAAACCTAAGCCATCTAACCTAATAAAATTCTAATTAAATTAACTAATAATTTAAAAGTATTCTAAATACAAATAAAATAACTAAAAACAAAAACGATTTCTTCTGTAAGTACCAACCCCTATATAATTTATTCTATAGAAAACATATAGAAGAAATAATTAAAACTCAGAAATAAAAAGAGTTCTTACCCAATCAAGTAAGATTACTAATAAATTCTAAAGGAATTAAATAAGATTTTTCATTCCAAAAATAAGAATGGTCGACTAAATTAAGTTACCCCAAAAAAAATAGTAGAATTTATCCCTAACAAAATTAAATTAAGGGAAAATGAATAAATAATAAATATTCACGAATAAAGCCACAACTATAGCTATAAAGAAAATTTACAGATCCATGCTGAGTAAATCTATAAGTAAAATCTAAAACAGGCTGAAAAAAAGGAAATAAAAATAAAAAAAGAGTTGGATCAAAAAAATAATATACTATTTAAAATAAATACTTCACTTAAAAAATTTAAGCTTGGAGGACACCCTATATTAAATACTCTAAATATGAACCATATAATACAATTCTAGGTATAAAATTTAATAGGCCTTTATTAAAAAAAAATCTACGACTTGAAAGTCGTTCATAAGAGATTAGCCAAACAAAATAAACCTGAAGAACACAAACCGTGAGAAATTATTTAAAATATGAACCTAAAACCCCTCACTTAGATATTCTTATTAAACCTATAATACATAAACTTATATGAGCAACAACGAGTAAGCAATTAGATTTTACATCACCCTGAATTAAACAAATTAAACTTACTATAATACCACCTACTATTCTTATAGAATACCAAATAAAACCATAATTTATAAATAAAAATTCATTTAAAAATATGATACGAAGAAGACCTAACCACCAATTTTTAATAATACACCTGCTAAAATTATAGAACCTGAAATAGGGGCTTGAACATGAGCTTTTGGCAGCCAAAAATGAACTATAAATATTGGTAACTTAACTAGAAAAGCAAAAACTATAAAAAGATGAAAAAAGAAATGAGGAATATAATCATAATCGAAAAATAAAGTTATATTATTTATATAAAAATAAATCAAAATACAAAATAAAGGAAGAGAAGCAAATAATGTGTAAAAAAATAAGTAGAGACCAGCAATTAAACGTTCAACTTGATAGCCCCACCCAAAAATTAATACTATTAAAGGAATTAAACTTAATTCAAAAAAAACATTATTATAAACATATTTAAACTGCAAAAAATTAATAAGAATAAAACAAAGTAATAAACATATTATAAATAAATAATTATTATCTTTAATATTACTAGAAATAACTATTAATGAAATAATCAAAATTCTTAAAAGAATTAAACCATAAGAATAATAATCAATCTATAAAGTAGGAAATGACTGAAAAGTAATTATTAATATAATAAAAAGAAAAAAATAATAAAGAAATTAATAAACTTAATTGAAATTATCAAAAATTAAGGAATTAGGATAATCATTCCCTGACAACGAATTATTATAACTAGAACTCTTAACCCAATTACACCTTCACAAACATAAAAAGTTATTATAAATAAATAAATGTAAAAAGAATAATTAAATATTGAACAATAAAGTAAAATAAGTAAAAGTAAACTAATTACTACTATTTCTAAACTAATAAGACATAAAAGAATATGTTTACGAATAACAATTAAACTTACAATACTAGAAAAAAAAATAAAATAATTATAAAAATTATACTAATGATTAGATCTAGAGCCACATTCATAAAAAACCCTATATCACTAGGAATTCTTTTAATAACACAAACCATAATAATAATTTTATTAATTAACACAATTTTGTCAACATCTTGATTTGCCATAATTACATTTTTAATAATAATTGGGGGATTATTGATTATTTTTATATATATAAGAAGAATCGCCTCAAATGAAAAATTTAAAATTAAGATTAATTTAACTATTATAATCTTAATTTTATTATTAATAACAGATGATATAATAATTGAAAGCCAGCCTAAAGAAACACAAGTAATAACATTCATTTGATAATGCTTATCATTAATTAAAATCTACAATATCAAATCAATAATAATAACTATTATAATAGTTTTATACTTATTAATTACCATAGTATGTGTGTCAAATATAGTTAAACACCATTACGGACCCTTACGATCCTATAATACGAAAAAAAAATCCAATTTTTAAAATTCTTAATTATTCAATTGTAGATTTACCAGCTCCTATTAATATTTCACTATGATGAAATTTTGGTGTTTTACTAGGGTCATGCTTAGCAATTCAATTAATTACAGGAATTTTACTGTCTATACATTACAGACCTACTATTGAAACTGCTTTTAACAGCCTAAGACACATTATACGAGATGTAAATTATGGATGATTATTGCGATCTGTACATTCTAATGGAGCTTCAATATTTTTTATTTGTATTTACATACACACAGGACGAGGTATATATTATGGCTCATATAAATTTGTAAAAACATGAATTACTGGTGTAATTATTATGTTATTAACTATAGCAACAGCTTTCCTTGGGTACGTATTACCTTGGGGGCAAATGTCATTTTGAGGAGCAACAGTAATTACTAATTTACTTTCAGCATTCCCCTATATTGGTGCGACACTAGTAAGTTGAATTTGAGGTGGCTTTGCTGTAGACAACGCAACACTAAATCGATTCTTCAGTTTACATTTTATATTACCATTCATTATTACTATAATAGTAATTATTCATATTTTCTTTTTGCATATAACAGGATCAAATAACCCTATTGGATTGAATTCAAATTCAGATAAGATCCCTTTCCACCCTTATTTTTCTATTAAAGACTTAGTAGGAATTACTATAGCATTATCATTTCTATTAGTATTAAATTTTAGTGAACCTTTTTTATTATCAGACCCTGATAACTTTATTAACGCAAACCCAATAGTAACTCCAATTCATATTCAACCAGAATGATATTTCTTGTTTGCGTATGCAATCCTACGATCAATCCCAAACAAATTAGGGGGAGTAATAGCATTATTTACATCAATTTTAATTTTACTAATTCTACCTTTTTCTATAAAAATAAAGTTTAAAGGAATCAGATTTTACCCAATCGCTCAATTAAATTTATGAATTTTTTTAACTACTACAATTTTATTAACATGAATTGGGGCACGACCTGTAGAATTACCTTATACTGATATTGGTGCTATATTAACAATTCTATACTTTTCTTATTTCATTACAGATCCTATTATAGTTAAACAATGAGATTTAACCTCTAAAAAAATGTAAACTTAATTAAAATAAAAAATAATTTCAAAGAAAGAGGTAAGTAAATTTTCAAGCTATACATTAATTTATCATAACGATAACGAGGTAAAGTACACCGGATCCAAACAAAGAAAAAACAAATAAATATAACTTTTAAAAAAAATGAAAAAGAATAAAAATTACCCCCTAAAAAAATTAGTGAAGTAATTAATCTTATAAAGATAATTCTAGAATATTCAGCAATAAAGAGAAATGCAAACCCCCCTCTCGTACTCAATATTAAATCCAGACTAACTCTCTCTCTCCTTCAGAGAAATCAAAAGGAGTTCGATTAGTCTCTGCTAGACAGCATGAAAGCCCCAAAAAAATATTGGGGTAGAAAAAAAAATAAATCAACTTAAAGACTGTGTCATATTAAATCTAACTAAACTGTAACTGTCACATAAAAAGAAATAGCCTAACAAAATTAAGGACAGAGAGACTTCATAAGAAATAGCTTGGGAAACACTACGAATACAGCCCAAAAGTGAGTAAATTCTATTAGAAGATCACCCACAAATAATCAATCCATCTCTAACTCTTGAACAGCATAAAAAAAATAAGAGACCATAATTAAAATTTAACAATTAACATAAAATGGAAATAAAGCTCAAATAAATAAAGATTGTAAAAGTCTAAGAATAGGACAAATAAAATATATTAAAAAATTTGAATTAGTAGGGTAAATTTGTTCTTTTAAGAATAATTTTATACCATCTCTAGGTTGAAAAATACCTAAATAACCAACTTTATTAGGACCTTTTCGGTTATGACTAAACCCTATAATTTTTCGTTCTAACAAAGTAAAAAACCCAACTGCTACAAGGATTATTAAAAGTAATAATAACTAGTAATTATTAAAAT
>4Empoascanara_gracilis
AGCTTTATAATTGTGGGGATTATACTATGCTTATGTTCAAATAATTGAATTTTTATTTGATGTGGTTTAGAATTGAGATTAATTACATTCTTACCATTAATACAAAATAAATTATATTTCATCAGAATCAATTTTAAAATATTTTATTATTCAAAGAGTAAGATCTACTATTTTAATTTTGGGGTTGTTAATAATAGTAGTTATGAAATTTAATTATGAATTTATAATTTCATTGCTTTGATGATAAAAATAGGGATTGGGCCCTTCCATTTATGATTATTAAGAGTAATAAGTGGATTACATTCAGTTCCAATAATTTTATTATTGACTGTATTAAAGATTTCACCATTAGTAATTTTAAGTCTTGTAATATTAGAATTCAATTTTTATTATAATTACAATATTAGCTGGATCTATTTCAGGATTAAATCAAAATTCAACTAAAAAGATTATTGCATACTCCTCCATTTTTAACATAGGCTTAATTTTAATAGTAATTAAAAATAACAGCATTTGATTGTGCTATTTATTTATTTATCATATATGTTATTTATTAGTTTAATATTAAATTTAAATTTATTTATATTAATCAAATTATTTTTAATGAGATTTGATATGAAACAAAATAAATGTGATTAATTCTCCTATCTATAGGAGGTATACCACCTCTTATTGGTTTCACTATTAAATTAATGGTAATTGAATTTACAATTTCAATTTCTTAATTTTACACTATATTAATTGTTCTTCTATCTTTATTGATTATATATTTTTATTTACGTATGACATACCTTAGATTAATATTTTTTACTGTATCTCCTAAATGGATACTTTAAATCAACTATCCTCTCAATTATTAATTAATATTTTGTAAATGATAAAGTGAATTTATTCTACTAACCATAAAGATATTGGATCAATATACTTCATTCTTGGTATTTGATCGGGTATAGTTGGTATAATATTAAGAATACTAATTCGAATTGAATTGACTCAACCAGGACTATTCTTGGGCAATGATCAAATTTATAATGTAATTGTAACATCACATGCATTTATTATAATTTTTTTCATAGTAATACCAATTATAATTGGAGGTTTTGGTAATTGACTACTACCTTTGATAATTGGAGCTCCTGATATAGCATTCCCACGATTAAATAATATAAGATTCTGATTATTACCCCCATCCCTAACTTTATTAATTGCTAGATCTATAGTAGAAACTGGAGCTGGAACTGGTTGAACAGTTTACCCCCCTCTTTCATCCAACATTGCACATTCAGGTGCTAGAGTAGATATAGTAATCTTTTCATTACACTTAGCAGGTATTTCCTCAATTTTAGGAGCCGTGAATTTTATTACTACAGTTATTAATATACGTTCAATTTATCTCACCTTAGATCGAATCCCATTATTTGCTTGGTCAGTTATTATTACTGCGGTCCTTTTACTTTTATCCCTACCTGTTTTAGCAGGTGCAATCACAATACTTTTAACTGATCGTAATTTAAACACGTCATTCTTTGACCCATCCGGTGGTGGTGATCCAATTTTATATCAACACTTATTTTGATTTTTTGGTCATCCAGAAGTGTATATCTTAATTTTACCTGGGTTTGGTATAATTTCACAAATTGTAACTCAAGAGAGAGGTAAAAATGAATCATTCGGTTATATTGGTATAATATATGCAATAATATCAATTGGGTTATTAGGGTTTGTAGTTTGAGCTCATCATATATTTACAGTTGGGATGGATGTAGACACTCGAGCCTATTTTACATCGGCAACTATAATTATTGCTGTACCTACGGGTATTAAAATCTTTAGATGATTAGCTACTATACACGGAGTAGTTTTAAAGACTAGCGTATCAATACTATGATCCTATGGATTTGTATTTTTATTTACTATTGGTGGATTAACTGGAATTATTCTTTCCAATTCATCAATTGATGTCATTCTACATGACACATACTACGTAGTAGCCCACTTTCACTATGTCTTATCTATAGGAGCAGTATTTGCAATTATAGCAGGATTTATTCACTGATACCCTTTATTTACAGGAATAACAATAAATCCAACTTGATTAAAAATTCAATTTACATTCATATTTGCCGGAGTAAATTTAACTTTTTTCCCGCAACATTTTTTAGGATTGAGAGGATTCCCGCGACGATACACTGATTTTCCAGATGTTTACACCTCTTGAAATAATTTATCCTCAATTGGTAGATTAATCTCACTTTTTAGAATTATGTTAATAATATTTATTATTTGAGAAAGAATAATTTCAAAACGACAAATTTTATTCCCATTAAATAATTTAAGATCAATTGAATGGCTACAAAAATTTCCACCTGAAGAGCATTCATACACAGAATTACCCTTATTCTAATTAAGCCTCTAATCTAAATACACAAAATGCTAATTCACCAATAATAGAACAATTAATCATATTTCATGATCACACTATAATAATTATCAGTATCATTACAGTATCAGTAATATACATAATATTTAAAATTATAATTAACAAATTTAATAATCAACTAATACTTGAAAATCAAACTATCGAATTAATTTGAACAATTTTGCCAGCAATTATACTCATTTTTATTGCACTGCCTTCATTAAAAATTTTATACATAATTGAAGAAACTAATAAACCTTCAATAACTATTAAAGCTATTGGTCATCAATGATTTTGATCATATGAATACTCAGATTTCAAAAAAATTGAATTTGACTCATATATAAAGCCAATTAAGATCTAGAAAGGGGGAATTTCGTTTATTAGAAGCTGATAATCGAATCATTCTTCCGTTTAATACTCAAATTCGAATTCTTTTAACCTCTACTGATGTAATTCACTCATGAACTATCCCAGTACTTGGATTAAAAATTGATGCGTCCCCTGGACGAATTAATCAAGGAAATATTATAATAAAACGACCAGGTTTATTTTTTGGCCAATGTTCAGAAATCTGTGGAGCAAATCACAGATTCATACCTATTGTAATAGAAAGAGTTAATATAATAAATTTCTTAATTTGATTAAAAAATTTCTATATCTCCTATGTGATGAACCAACTTAATAATAATTTTAATAATAACACTCATTATAATAATAGTAATTATATATTTTAATTTTAATATTAAAATAAAAATTGAAGAAAACCCTTTGTTAAAAAAAATAAATGAAAATGATAGCAAATCTGTTTTCAGTATTTGACCCATGTACAGGATCTCGTCAATAAATTGATTAACATTAAGATTATTCTTAATTGTCATGCCATTGACTTATTAGCAACACCCAATAAAATAATAATTATAATTAATTTAATTTTTAAATTACTTATAAAAGAATTTCTACAAATTTAACTTATAAAGGGACTAAATTATTAATATTAGGAATTTTCTCATTATCCTAATTAATAATATAATAGGATTACTACCCTACGTATTTACATCTACATCACATAAGTTTCATCCCTGGCCATTAGATTACCAATCTGAATCAGATTAATATTATATGGGTGATTAATAAAACTAACAAAATATTTAACCACTTAATTCCTAATGGAACTCCTTCCATGTTAAACCCTTCATAGTTATTATTGAAACATCAAGAAACATTATTCGGCCAGGATCTCTTTCAGTCGTTTAACAGCCAACATAATTGCTGGACATTTATTAATATCATTATTAGGAAATAAAATTCGATATTAATAATTTCAACAATAATTATTTACTTAAGTCTGATAATTTTTGATTAGCAGTAAGTATAATTCAAGCCTACGTAATAATAACTTTAACCACCCTTTACTCTAGAGAAATTATGAATAATCATCCATTTCACTTAGTAGATAAAAGACCTTGACCTATTACAGGGTCCATTGGGTTGATAACCACAATATTAGGTTTAATTATATGGTTCCACATAATTAATTTAAATTTAATAGCAATAGGAATATTAATTATTTTTTTAACTATGATTCAATGATGACGGGATGTTACTCGCGAATCAACATTTCAAGGATTACATACTAATAAAGTAGTTTTAAGAATACAGTTAGGTATAATTTTATTTATTATCTCTGAAATTTTATTTTTTTCGTCATTCTTCTGAGCGTTCTTTCACAGAAGATTAGCACCATCAATAGAAATTGGTTTAATTTGACCTCCTAAGGGTATTAATGTTTTTAACCCCCTAAACATCCCAATACTAAACACTATAATCCTTTTAACATCGGGAATTAGTATTACTTGAGCACATAACGCTCTATTAAAAAAAAGTATCAACAATAATTACAAGAATAATCATAACTGTAATTTTAGGAATTTACTTCTCAATACTTCAATTATATGAATATATTGAATCACCATTTTGTATTTCTGATTCAATCTATGGATCTGCATTCTTTATAGCCACAGGATTCCATGGATTACATGTAATTATCGGAACTTTATTCATTTTTATTTCATTGTTGCGAATAAAAGGGCTTCACCTTTCCAACCTACATCATGTAGGATTTGAATCATCAGCATGATATTGACATTTTGTAGACGTAGTGTGATTATTCCTGTATATATCAATTTATTGATGGGGAAGTTAACATCTAATAACTATTATTTTAATTAATATAATTATTATCATAATAATAATGGCAATTAATAAAAAACCTATCATTGATATACAAAAATCAACACCATTTGAATGTGGCTTTAACCCTATAACATACAAACGATTACCATTCTCAATCCATTTCTTTTTAATTGCAATTATTTTCTTAATCTTTGATATTGAAATCATTATTATTATACCAATAATTTTAACAATAAAAAGTTCAATAATTACCTATTGATTAATCACATCTTCAACTTTATAATTATCTTAATTTTAGGATTATATCATGAATGATTAAACGGAATACTAAATTGAACAAAGTAGAAATTAAAACCAAACAAAAAACCAATAAAATAATTTTAAAATTATTAATTAAATAATAATGAATATTATTAGACCAATTAAATAATAAAGTTGAAATACCCTGGGAACCAAAAAATTCACCTCAATTTAAATTTAACCTTAAACCAATTGCCCATGAATAAAAAATTAAATACAAATAATATGAATAACTATATAAAAACCATATATTTATAAAAAATAAAAATTCACAGGAAATAAAAAATACTTAACTTCAATTAATTCATAACCTAATTAATCCTATAGTAACAAATAATAAAGGTATTAATTTTAAATAAGTTGGTAAAATTAAACTAACTGTATCAATTAATAAAAGTCATAAGACTAAACAACCAAAAAAAATAAGCAAAGTCAAAACTATAATTCTAACTTTTATTAACTTTATCCTCAAAAAAAATTAACTGTGACCAAAACTACAAAAATTAACATAGAATAATATAATAAACGAATTGGTAAGAACAAGTTAAACCTAACCCTAAATAAAAAATTATATAAAAAATTAAATTTAAATTAGATATTAATATTGATTCTAAAATAGCATCTTTAGAATAAAACCCAGATAAAAATGGAATACCAAAAGCTAAATTAGAAATATTAAAGCAAGCTCTCGTAAATGGTATTATTAAGCAAACAGAACCCATAACACGAATATCCTGATTATTATTCATATAATAAATAAAAATACCAGCACAAAGAAATAATAATGATTTAAATATCGCATGACTAATAAGATGAAAGTATCTTATACTAGAAAAACCAATAAATAAAGAACTTATTATTAACCTAATTGACTTAAAGTTGAAGAGCAATAATCTTTTTTAAATCAAATTCGTAATTTGCACAAAAAGATGACATAAGTATAGTAATTAAGCTTAAAAATAAAAACTAGTTATTATAAAAATTGATAAAAAAATCGAATTAAAAGATAAACACCTGCAGTAACTAAGGTTGAAGAGTGTACCAAAGAGGATACAGGTGGAGCTGATATCGCAGCTGGAAGTCAAGTAGAAAATGGGATTTGAGCTCTTTTAGTAAAAGATGATATAATCACTAAATAAAATTAAATTATTATAATAATCTAAATAAAATAAAAAATGCCATCTACCAAAAGATCTTAATCAAGCAATAGAAACTAATAAACCAATATCACCTAAACGATTAGTCAAACATGTAATTAAACCAGCTAAATAACTTTTTAAAGAGTTATAGTAAATTACTAAACAGTAAGAAACTAACCCTAAACCATCCAACCTAATAAAATTCTCAATAAACTTACTAATAATTAAGAAACATACTGAAAATAAAAGAAAGAACTAGAAATAAAATCGATTACTTCTGTATCTATGAACACCTATATAATTTACACTGTAAAAAATTCATTGAAGAAATCAATAAAACACTGAAATAAACAAAACAGAGATTCAATCAAACAACAAAACTAATAAAAACAAATAGAATTAACTATAACCCTTCATTCTAAGAAACACTTAAATCAAATGAAGTAATAAAATAATAAAAAAATAACAGAATTTAAAGATAATAAAACAAAAATATAGGTATATGAATATGCAATAAAAATTCACGAATACACCCTTCAGTACAAGAATACAAAAAAAACAAACTACCATGTTGAACATAACTATAAATAAAATCTAAAACAAGCTGAAAAAAAAGAAATAAATAAGAAGTAAGAATATGATCAGTATGAAATTATTCTAGTTAAAATTATAATTTCTCTGATAAAGTTTAATCTAGGTGGGCAACCCATGTTAAAGACACAAAAAATAAATCATAAAATACAATTCTTGGTATAAAACTTATTAAACCTTTATTAATTATAAAACTACGACTAAGTAATCGCTCATAAGAAATTAACAAGACAAAAAAGACCTGATGAACATAAGCCATGAGAAATTATCAAAAATAAGAACCAATAACCCCCCACTTAGATATACTTATTAACCCTATGATACAAAGTCTTATATGAGCAACTAAGAATAGGCAACTAAACTTTGTATCGCCTTGACTAAAGCAGATAAGTCTAATAAAAATACCACCTAAAATTCTAATAGAATACCAAAAATAACCGTAACTTAAAAAATTTAAATCTGAAATAAACATCACACGAAAAATACCTAACCCCCAATCTTTAAAAGCAACCCGGCTAAAATTATAGAACCAGCTAAGGGAGCCTGGACGTGAGCCCTAGGTAATCAAAAATGAACTATAAATATAGGCAACTTAACTAAAAAGGCGAATACAAAAAAGAAATGTATAAAACCAAAAGAAATAAATTCAAAATCTAAATATAAACTAAAATTAAATAAATATAAATAAATTAATAATAAAAACAAAGGTAGCGAAGCAAATAATGTATAAAATAGTAAGTAAAGACCAGAAATTAAACGTTCTGGTTGATAACCTCAACCATAAATTAAAATAATAAGGGGCACAAGACTAAATTCAAAAAATAAATTATACTAAATAAATTTAAACTAGAAAAGATTAATTAGGATTAAACACAGTAAATAACAAACTAAAAATAGATAATTAAAAATACTACTTATACTAGAAATTAATATCAAAGAAACAATTAAAATTCTTAAAATAAACAAACCATAAGAAAAATAATCGATCCAAAGAGTAAGAAATTAAAGAAAAATAAGAACCCACATTAAAAGAAATTAAAACTATTAAATTTAAAATTAAACAAAATTGAAACTATCAATAACTAATGAATTTAAATAATCATTTCCTGACAACGAATCATGTATACAAGAACACTAAGCCCTAAGACCCCTTCACAAACATAAAAAGTTATTATAAACAAATAAATATAAAAAGAATAATTAAATATTAAACAATATAAGAAAACTAAAAGTAATAACGAAAGAACAATAAATTCAAGTCTAATTAAACATAATAAAATATGCTTACGAATATTAATCAAAGAAAATACACTAAATGCAAAGATATATTAATAATAAAAGTAATAATAATAATTAGATCACTGTCACCATTAATAAAAACCCCTATATCTATAGGAATTCTATTATTAATACAAACAATAATCATAATTATACTAATAAATAAAATTATTACAACATCTTGATTTACTATAATAACATTCTTAATAATAATTGGAGGATTATTAGTAATTTTCTCTTACATGAGAAGAGTCTCATCAAATGAAAAATTTAAAACTAAAATTAACTCAATAGTTGTAATTATTGTTTTATTAATAATAATAGACGAAACTCTATTAGAATTTCAAACTAATGAATTGCAAAGAATAAGATTCTATAAATACAATTTCTCTTTAATTAAAATTTATAACTACAAATCAATAATTATAACAGTAATATTAGTAATATACTTGTTAATTACAATAATTTCAGTGTCAAAAATAGTTAAACATCATAAAGGGCCATTACGACTACTTAATACGAAAAAAAAAACCTATCTTTAAATTAATAAACTATTCAATTGTAGATTTACCAGCACCAATTAACATTTCAGCTTGATGAAACTTTGGTGTAATTTTAGGACTATGTATAATAACTCAAATAATCACTGGAATTATCCTATCAATGCACTACAATGCAAGTATTTATGAAGCATTTAATACATTAAGACACATTATACGAGATGTAAACTACGGGTGAATTACCCGGTTAATTCACTCAAACGGAGCATCATTAATATTTATTTGTATATATGCTCACATTGGGCGTGGAATATATTATGGATCATATAAATTTAAAAAAACTTGAATAACTGGAATTATAATTATATTATTAATAATAGCAACAGCATTCTTAGGATACGTTTTACCTTGAGGTCAAATATCATTTTGAGGTGCAACAGTTATCACAAACTTATTATCGGCACTACCATATTTAGGGGAAACCCTAGTTAATTGAATCTGAGGTGGTTTCGCAGTAGATAATGCTACACTAAATCGATTCTTTAGATTACATTTCATATTACCGTTTATCACATTAATAATTATTATAATACATATTTTCTTTCTACACATAACAGGTTCAAACAACCCTATTGGTTTAAATTCAAATTCAGATAAAATCCCATTTCACCCTTATTTTTCAATCAGGGACATCTTTGGAATCATATTAACATTATATTTTTTATTAACTTTAACATTAACTGAACCATTTATATTATCAGACCCTGATAACTTCATAACAGCAAACCCAATAGTTACACCAATTCACATTCAACCAGAATGATACTTTTTATTTGCTTATGCAATTTTACGATCAATCCCTAATAAATTAGGAGGTGTAATAGCATTATTCACATCAATTCTTATTTTAACAATTATACCTTTTTCAATAAATACAAAATTCAAGGGAATTGAATTTTACCCAATAAGTCAAATTAACCTATGATTATTTTTAACAACAATAATTATATTAACCTGAATTGGAGCTCAACCTGTTGAAACACCTTTTACAGAATTGGGAGCAATTATAACTGTAATATATTTTTTATATTTTATCACAGACCCAATAATTAACAAAAAATGAGATATAATTACTAAAAAAATGTGAATTTAATTAAAATAAAGAAAAATTTTAATGAAAAAGGCAAATAAACTTCCAAGCTATATATCAATTTATCATAACGATAACGAGGTAATGTGCAACGAATCCAAATAAAAAAAAAACAAATAAATATTAATTTTAAAAAAAACGAAAAAGAATAAAAATTACCCCCCAAAAAAATTAAACAACTAATTAATCTTATAAAAATAATTCTTGAATATTCAGAAATAAAAAGTAAAGCAAAACCACCACTCATATTCAATATTAAACCCAAACTAATTCTCTTTCACCCTCAGAAAAATCAAAAGGTGTGCGATTGGTCTCAGCTAAACAACAAGATAATCACAAAAAAATAAAACAGGAGAAAAAAAAATAAACCAACATAAATACTGAAAAAAAATAAAATTCATAAAACTGTAACTGTCACATAAAAAAAAATAAATTAATAAAATTAAAGAAAGAGAAACTTCATAAGAAATACTTTGAGAAACACTCCGGACACAACCTAGTAAAGAATAAACACTATTAGATGATCAACCACAAATAATTAAGCCGTCTCTAACACTTAAACAACATAAAAAAAATAAAACCCCATAATTAAAATTTAACAATTAACATAAAATGGAAATAATAATCAAATAAATAAAGATTGAATTAAGTTAAAAAAAGGACAAATAAAATAAATTAAAAAATTAGAATTCAAAGGATAAACTTGTTCTTTAATAAAAAGTTTTATTCCATCTCTAGGTTGAAAAATACCAAAATAACCTACCTTATTAGGACCCTTACGAATATGATTATAACTCATAACTTTTCGCTCAAAAAGAGTAAAAAAACCCACTGAAATCAAAACTATTAACAATAAAAATAACAACTAATAAAATAAAT
>4Empoascanara_sipra
AGCTTTATAATTGTTGGGGTTATAATTTGCTTATGTTCAAATAACTGATTATTTATTTGAGCCGGGTTAGAATTATCTTTAATTACATTATTACCAATTATGCAGACTAAACTTAATTACTTCAGAATCAATAATAAAATATTTTCTTGTTCAAAGAATTAGTTCTGGGTTATTAATTATTGGACTGATAATTATTTTAACAAATACTATATCAAATTATTTCATTATAACGTAGCCATCTTAATAAAAATGGCTGTAGCACCTTTCCATTCTTGACTTATTTCAGTAATTGAGCCTCTTCAACCATTAGCTATAATACTAATATTAACAGTATCAAAAATTTCACCATTAATAATCTTATCATTCACCAAATCTCATTTCAGTTATTATCTTTATTACATTAACTACAGGGTCAATTATAGGATTAAACCAATCAGCTGTGAAAAAATTAATTGCTTACTCATCAATTTTTAATATAGGTCTTATTATTATAGCTATCAAAAACAATTTTATCTGATCATTTTATTTATTAGTTTATCTATTATCTTATTTATTTGAATTTTAAATAAAATAAATTCATTTATACAAATCAAATAATCCTAAATGAGAATTGACAGTAAATAAATATGCTATGAATTAATTTACTATCATTGGGGGGAATACCTCCTTTAATTGGATTCTCCATCAAATTAGTAATTATTGAATTTTCAATCAGAAAATAATAATTTAACTTATTAGTAATAATTTTAATATCTACAGTAGTAATATTTTTTTATCTACGAATAAGATACTTAACTTTAATATTTTATTCATATTCACCTAAATGAAACATCATAATAAAATTTCATCCTAATTTATTTTAAATTTAATTTAAATGAAAAAATGACTTTACTCCACAAATCATAAAGATATCGGAACTATATATTTTATTTTTGGAATTTGATCAGGAATAGTAGGAATGATATTAAGAATATTAATTCGAATTGAATTAACTCAACCTGGACCTTTTATTACAAATGATCAAGTATATAATGTAATTGTTACCTCTCATGCATTTATTATGATTTTTTTTATAGTAATACCAATTATAATTGGAGGTTTTGGAAACTGGCTTTTACCTTTAATAATTGGAGCCCCGGATATGGCATTCCCACGAATAAATAATATAAGATTTTGATTATTACCCCCTTCTCTTACATTACTAATAATAAGTTCAATAGTAGAAACAGGAGCAGGCACGGGATGAACAGTCTACCCCCCCTTATCAAGAAATGTTGCCCACTCGGGTGCAAGTGTAGATTTAGCAATTTTTTCATTACATTTAGCAGGTATTTCATCAATTTTAGGAGCAGTAAATTTCATTACAACAGTAATTAATATACGATCAAATAGATTAACTTTAGACCGAACCCCTTTATTTGTATGATCAGTAGTAATTACTGCAGTATTATTATTATTATCATTACCTGTATTAGCAGGTGCAATTACTATATTATTAACAGACCGTAATTTGAATACATCATTCTTTGACCCCTCAGGAGGGGGTGACCCAATTTTATACCAGCATCTATTTTGATTTTTTGGGCATCCTGAAGTTTACATTTTAATCTTGCCTGGATTTGGGATAATTTCTCATATTATTACACAAGAAAGAGGGAAAAATGAATCTTTTGGATATATTGGTATAATTTATGCTATAATATCAATTGGATTACTAGGATTTGTAGTTTGAGCTCATCATATATTTACAGTAGGTATGGATGTTGATACACGAGCATATTTCACTTCAGCAACTATAATTATTGCAGTGCCAACCGGAATCAAAGTATTTAGTTGAATAGCAACTATACACGGAATCCCAATTAAAAAAAGTGTTCAAATACTTTGATCTTATGGTTTCGTATTCTTATTTACTTTAGGAGGATTAACCGGAATTATTTTATCAAATTCATCTATTGATGTTATTCTTCATGATACTTATTATGTAGTAGCACATTTTCATTATGTACTATCTATAGGAGCAGTGTTTGCTATTATTGCTGGATTTATCCATTGATTCCCGTTATTTACTGGGTTAACATTAAACCCTAAATGACTAAAAATTCAATTCTTATTTATATTTATTGGAGTAAACTTAACATTTTTTCCCCAACACTTCTTAGGATTGAGAGGGTTCCCTCGACGATATTCTGATTACCCAGACATTTATTTATCATGAAATAATTTATCATCTATTGGTAGATTAATCTCATTTATTAGAGTCTTAATATTAATATTTATTATTTGAGAAAGATTAATCTCAAAGCGTATAATATTATTTTCCATTAATAATATTTCATCTATTGAATGATTACAAAAGATACCACCAGAAGAACATTCATACAGAGAACTACCTTTAAACAAATTAAGCCTCAAACTTAAATACACAAGATGCAAATTCACCTGTAATAGAACAATTAATTATATTTCATGATCACACAATAATAATTATTGTAATAATTACAACTATTGTTTTATATATAATGCTAAGACTAATAATAAGAAAATTTATAAATCGAATACTTTTAGAAGGTCAATTAATTGAGCTAATTTGAACAATTTTACCTGCAGTCTTACTAATCTTTATCGCATTACCTTCTTTAAAGATTTTATATATAATTGAAGAAACCAACAAACCTTTAATTTCTATTAAAGCTATTGGACACCAATGATTCTGATCTTATGAATATTCAGATTTCAAAAAAATTGAGTTTGACTCCTACATAAAACCAACTAAGAACTAGAAACAGTGAATTTCGATTATTAGAAACTGATAATAAAATTGTTTTACCATTTAATACACAAACCCGAATTTTAGCAACATCTTCTGATGTAATTCACTCATGAACTATTCCCTGCTTAGGGTTAAAAATTGATGCTTCGCCAGGACGAATTAATCAAGGTAATATTTTAATAAAACGACCAGGATTATTTTACGGGCAATGCTCTGAGATCTGTGGGGCAAATCATAGCTTTATACCTATCGTATTAGAAAGAATAAATATAAATGGATTTTTAAACTGACTAAAAAACTTTTATATCACCTATATGATGAACACTAATTATAACATTATTTATTTTCTCATTTATCATAATAATAGTAATAGTTTACTTTGAATTCAAAAAAAAAATTAATTATAATACTAATCTAAATTATAAAATAATAAATGGAAATGATAACTAATCTATTTTCTGTATTTGACCCTTGTACTGGTTTGTATCACTAAACTGAATGAGAACAATTATTTTCTTAATAATTATACCTTTTAAATTCTATTAACCCCTAATAAAAATATTATAATTTACAAATTTATCACAGAATCTTTAAGAAAAGAATTAAAATAATTATACCTCACAAAGGTATTTTACTAATTATACTAAGAATATTCTTATTATTTTAATTAATAATTTTATAGGATTAGCACCCTATGTATTTACATCTTCTTCACATCAGTATTTTCATTAACAATAGCATTACCACTATGATTAGCATTTATTTTGTATGGATGAATAATAAACCTAAGTCAATATTTACTCATTTAGTACCCTTAGGTACACCTGCAATATTAACCCCTTTATAGTTATAATTGAGACGGTTAGAAATTTAATTCGCCCAGGATCACTTGCAGTCGATTAACTGCTAATATAATTGCTGGACATTTATTAATATCTCTATTAGGGGGTAACAATCAATTATTATAATTTCAACAATAATTATTTTTGTAACCCTAATGCTATTTGAATAGCTGTATCAACAATTCAAGCTTATGTTTTTATAACATTAAGAACATTATATTCTAGAGAAATTATGAATAATCACCCATTTCATTTAGTTGATAAAAGACCTTGACCTTTAACGGGATCTATCGGATTAATAACATTAATATTAGGTATAATTATATGATTTCATAAAATTAAAATAAGATTATTTATACTAAGAATTTTAATTATTATGATAACTATAATTCAATGATGACGTGACGTCACACGAGAATCTACATTTCAAGGTCTACACACAATAAAAGTAACCCTAGGAATAAAAATAGGAATACTTTTATTTATTGTTTCAGAAATTTTATTTTTTTTATCATTTTTTTGAGCATTCTTTCACAGAAGATTGTCCCCTTCAATAGAAATTGGGCTAACGTGACCTCCTAAGGGAGTCCAACCATTTAATCCTATAAATGTACCAATATTAAATACTATAATTTTACTGAGTTCAGGAATTACTATTACTTGGGCTCATAATTCCTTAATTATAAAAATTATAGACAATAATTCAAAGAACAATAATAACCGTAATATTAGGGGTATACTTTTCAATTCTTCAATTATATGAATATATTGAATCACCATTTTGTATTTCAGATTCAATTTACGGTGCTACCTTTTTTGTAGCTACAGGATTCCACGGATTACATGTAATTATTGGAACGTTATTTATTATAGTCTCACTTAATCGTATACTTAAACTCCATATATCAAAAGATCATCACGTAGGATTTGAAGCGTCAGCATGATACTGGCATTTTGTAGATGTAGTATGATTATTCTTGTATATTTCAATTTACTGATGAGGTAATTAATTTATTTTATTAATTGTAATGATTAACTTAGTAATCTCCGTCATAATTATAATAATTAACAAAAAACAAATCTCTGATAGACAAAAATCTTCACCCTTCGAATGTGGATTTAACCCAATAACATACAAGCGATTACCATTTTCAATCCATTTTTTTTTAATTGCAGTTATTTTTTTAATCTTTGACATCGAAATTATTATTATTCTACCAATAATTTTAACTTTAAAAAGATCTCAATTAACAGCTTGACTTCTTACATCCACAATTTTGTATTAATCTTAATTCTGGGACTTTATCATGAATGAATAAATGGTATATTAAACTGAACTAAATAATAATAAAAATCAAACCGCAAAAAAAAAATATTACCTTAATTCTATTATTAGAATAAGACTGAAAATAATTAGATAACTTTAATAAATAAAAAGAAATACCCATACCACCGTATAATTCACCCCAGGTTAATAAAAACTTAAATTCAGAATTAAAAGAATATAAACTATTATATAAATAATAAGAATAACTAAATATAAATCATATATTAGAAATAAATAAAAAGTTTGATTAAAAACAAAACCCCTGAATTCTCTTAAATGAAATCCTTCAAAACCCTAAAAAAACAAAAAATAAAGGAATAATCTTTAAATAAATAGGCAATAAAATAATTGAAAAATCAATAAGTAAAAGCCATAAAATTAAACAACCAAATAAAACACCTAGAGTTAAAAAAAAAATTCTAAATTTTATAATACTTATCTTCGTAAAAAAAAAAATGACATTAAATTTAGTCTCAAAATTATTCTATAATAAAATAAACGAACTGATAACAACAAGTTAAACCAACTCTTAAAAAAAAAATAATATTAAAAACTAACCCTATTGAATATATTGAACTTATTTCTAAAATTAAGTCCTTAGAATAAAAACCAGATAAAAAAGGAATACCAAATGCTAAATTAGACAAATTAAAACAAGCTGTACAAAAAGGTAAAAAATTACAAACTGAACCTATAAAACGAATATCTTGATTATCATTTATATAAAAAATAAAAATACCGGCACAAAGAAATAACAAAGATTTAAATATAGCATGACTTAATAAATGAAAAAAAGTTAAATTAACAAAACCTAAAAACAATGATCTCATTATTAACCTAACTGTCTTAAAGTAGAAAAGCAATAATTTTCTTTAAATCAAATTCATAGTTAGCACAAAATGAAGATATAAATATAGTTAATATACTCAAAAACAAAAAACAATTATTATAAAATTAAATTAAAGAAACGAATAAGAAGATATACCCCTGCAGTAACTAAAGTTGATGAGTGAACCAAAGCTGATACAGGAGGAGCTGCTATTGCAGCTGGTAGCCAAGAAGAAAAAGGAATTTGAGCTCTCTTAGTAAAAGAAGAAATAATAATTATGTAATAAATATGAATTATACAAATCAATATAAAAAATAAAATGTCATCTACCGAAAGAAATTATTCAAGCTAAAGAAATTAATAACCCAATATCACCTAAGCGATTAGTTAAGCAAGTAATTATACCAGCCAAATAACTTTTTATTGAATTAAAATAAATAACTAAACAATAAGAAACTAAACCTAAACCATCCAACCTAACAAAATTCTAATTAAATTAACTAATAATTTAAAAATATACTTAAAACAAATAAAATAACTAAAAAAGAAAACGATTTCTACTATAAGAGCCAATTCCTATATAGTCCATTCTGTAAAATACACATTGAAGAAATAAATAAAACTCGGAAATAAATAAACTTCTGACTCAATCTAATAAAATAATTAATAAATTCTAAAGGAATTAAATATAATCTTCCACTCTAATAATAACAAAAGTCAAATAGATTGAATCAAAAAAAAAAAAAAAAAAGAATTTATACCTAATAAAATAAGTTTAATGGAAAATGAATAAAAAGTAAATATTCACGAGAATAACCTGAACTAAATCTATAAAGAAAATTAAAAGAACCATGCTGGGTATAACTATAAATAAAAACTAAAACAAGCCGAAAAAAAAGAAATAAAAGCAAACGAAGAATATGATCAATAAAATAATATTCTACCTAAAATAAGAACTTCACTTAAAAGATTTAAACTCGGCGGACAACCTATATTAAAAGCACTAAATATAAATCATATAATACAATTCTAGGTATAAAATTTAATAAACCTTTATTAAAAAAAAATCTACGACTTGAAAACCGCTCATAAGAAATTTGCTAAACAAAATAAGCCAGAAGAACATAATCCATGAGAAATTATTTAAAATATGAACCTAAAACTCCTCATTTTGTTATTCTTACTAAACCTAAAATACATAATCTTATATGGGCCACAAAGAATAAGCAATTAAATTTAACATCACATTGAACTAAACAAATTAAACTAACTAACAACCCACCTACTATTCTAATTGAATACCAAATGAAACTATAATGTAAGAATAATGATTCATTAAGAAGTATAACACGTAAAAATCCTAACCACCAATTTTTAATAATAACCCAGCTAAAATTATGGAACCTGAAATTGGGGCTTGTACATGAGCTTTTGGTAATCAAAAATGAACTATAAATATAGGAAGTTTAACTAAAAAGGCAAAAATTATAAAAAAATGTAAAAAAAAATTTGGGACATAGGATATGCCAAAAAACAGAGTTAAATTATTTATATATAAGTAAACCAAAACAACAAATAAGGGTAAAGAAGCAAATAATGTATAAAAAAACAAATAAAAACCAGCAATTAATCGTTCAACTTGATAACCCCACCCAAAAATTAAAATTATTAAAGGAACTAATCTCAATTCAAAAAAAACGTTATTAAAAATATATTTAAACAACAAAAAATCAATAAGAATAATACATAATACTAAACAAATTATAAATAAAGAACTATTGTTATTAATTTTACTAGAGATAATTATCAAAGAAATAATGAAGATTCTTAAAAGAATTAAACCGTAAGAGTAAAAATCAACCTAAAAAATAAGAAATATTAGAAAAATAATCATTAAAAAAAAAAAAAAAAAAAAAAACTACAGAAATCAATAAACCTATTTGAAATTATCAAAAATTAAAGAATTTAAATAATCATTTCCTGACAACGAATTATTATAACTAGGACTCTTAACCCAATAACTCCCTCACAAACATAAAAAGTTATTATAAACAAATAAATATAAAAAGAATAATTAAATATAGAACAATACAATAAAATTAATAAAAGTAGAATAATAACCAATATTTCTAAGCTAATTAAACACAAAAGAATATGTTTACGAATAAAAATAAAACTAACAATACTTATAAAAAAGATATAATTTTATTAAAATTTTTAACAATTATTAGCTCTATTGCCCCATTAATAAAAAATCCTATGTCTTTAGGATTCTTATTATTAACTCAAACCATTATAATAATTTTATTTGTTAATACAATTTTAAGAACATCATGATTTACTATAGTCACATTTTTAATAATAATTGGAGGATTATTAATTATTTTTATATATATAAGAAGAATTGCATCTAATGAAAAATTTAAAATTAAAATCAACTTTACTATAATTATTTTTATTATTTTTATAATTTCAGATGAATTACTTTTAGAAAATCAATTAAGAGAAACACAAGAGATTTTATTCATATAATAATGCTTATCTTTAATTAAAATATATAATACAAAATCCATAATTATAACTGTAATAATAGTTCTATATTTACTTATCACAATAATTTGTGTTTCTAAAATCGTAAAACATCATGAAGGCCCTCTTCGATCTTATAATACGAAAACAAAATCCAATTTTCAAAATCTTAAATTATTCAATTATTGATTTACCAGCACCTATTAATATTTCTTTATGATGAAATTTTGGAGTTTTATTAGGGTCCTGCTTAGCTATTCAATTAATTACAGGAATTCTATTATCAATGCATTACAGCGCTACTATTGACACAGCTTTTAACAGACTAAGACATATCATACGAGATGTAAACTACGGTTGACTATTACGTTCTATCCACTCTAATGGGGCATCATTATTCTTTATTTGTATTTATTTACATACAGGACGAGGAATTTACTATGGATCATACAAATTTATTAAAACCTGAATAACGGGAGTCTTAATTATATTACTAACAATAGCAACAGCATTTTTAGGGTATGTTTTACCCTGAGGTCAAATATCATTTTGGGGGGCTACAGTAATTACTAATTTACTTTCAGCTTTCCCGTATATTGGAGCAAGATTAGTAAGTTGAATTTGGGGGGGTTTTGCAGTAGATAATGCAACATTAAATCGATTCTTTAGACTTCATTTTATATTGCCTTTTATTATCAGACTAATAGTAGTAATTCATATTTTTTTCTTACATATAACTGGATCAAACAACCCAATTGGTCTAAATTCTAATACAGATAAAATTCCATTCCATCCTTACTTCTCTATTAAGGATTTAACAGGAATTTGTATCACAATATTATTACTATTATTACTTAATTTTAGTGACCCTTTTCTTCTATCTGACCCAGATAATTTCATTAATGCTAACCCTATAGTTACCCCAGTTCATATTCAACCTGAATGATACTTTTTATTTGCATACGCAATCTTACGTTCTATCCCTAACAAACTAGGAGGAGTAATAGCATTATTTGCCTCAATTTTAATTTTAATAATTTTACCGTTTTCTATAAAAATAAAATTTAAAGGAATTAGATTCTACCCACTAGCTCAAATTAATATTTGAGTTTTCCTAACGACAACAATTTTATTAACATGAATTGGAGCACGGCCAGTAGAATTACCCTACACTGATATTGGCGCCGCCTTAACAGTTTTATATTTCTCATACTTTATTTCTGATCCTATACTGACAAAATACTGAGATTTAACTTTTAAAAAAATGAGAACTTAACTAAAATAAAATAAAATTTTAAAGAAAGGGGTAAATAAACTTCCAGGCTATACATTAATTTATCATAACGATAACGAGGTAAAGTACAACGAATCCATACAAAAAAAAAACAAATAAAAATTAATTTTAAAAAAAAAATAAATGAAAAAAAATTCCCGCCTAAAAAAATTAGGCAAGTAATTAGTCTAATAAAAATAATACTTGAATATTCTGCAATAAAAAGAAATGCAAATCCACCTGCCATATTCAATGTTAAACCCAAACCAATTCACTTTCTCCTTCAGAAAAATCAAAAGGAGTTCGGTTAGTTTCTGCTAAGCAACAAGAAAGTCACAAAAAAATATTGGTAAAGAAAAAAAAATAAATCAACACAAAATTTGAGTATAACTAAAGTTTATCAGACTATAACTGTCACATAAAAAAAAATAACCTAATAAAATCAAAGATAATGAAACTTCATAAGAAATAGCTTGTGAAACTCTACGAATACACCCAAGAAGAGCGTAAATTCTATTAGAAGACCAACCGCAAATAATTAAGCTGTCTCTAATTCTAGAACAACATAAAAAAAAAAGAAAGCCATAATTGAAGTTTAACAATTCACGTAAAACGGAAATAAAGCCCAAATAAATAAAGATTGTAGCAAGCTTAAAATAGGACAAATAAAATATATAAAAAAATTTGAATTTGTTGGGTAAACTTGTTCTTTAAGAAATAATTTTAACCCATCTCTGGGTTGAAAAAGCCCAAAATAACCAACTTTATTTGGGCCTTTGCGATTATGACTGTAACCTATAATTTTTCGTTCTAATAAAGTGTAAAACCCTACTGAAACAAGAACTATTAAAAGTATAAAAAACTAGTAATTATTAAAAT
>4Empoascanara_wengangensis
AGCTTTATAATTGTTGGGGTTATAATTTGCTTATGTTCAAATAACTGATTATTTATTTGAGCCGGGTTAGAATTATCTTTAATTACATTATTACCAATTATGCAGACTAAACTTAATTACTTCAGAATCAATAATAAAATATTTTCTTGTTCAAAGAATTAGTTCTGGGTTATTAATTATTGGACTGATAATTATTTTAACAAATACTATATCAAATTATTTCATTATAACGTAGCCATCTTAATAAAAATGGCTGTAGCACCTTTCCATTCTTGACTTATTTCAGCAATTGAGCCTCTTCAACCATTAGCTACAATACTAATATTGACAGTATCAAAAATTTCACCATTAATAATCTTATCATTTACCAAATCTCATTTCAGTTATTATCTTTATTACATTAACTACAGGGTCAATCATAGGATTAAACCAATCAGCTGTGAAAAAATTAATTGCTTACTCATCAATTTTTAATATAGGTCTTATTATTATAGCTATCAAAAACAATTTTATCTGATCATTTTATTTATTAGTTTATCTATTATCTTATTTATTTGAATTTTAAATAAAATAAATTCATTTATACAAATCAAATAATCCTAAATGAGAATTGACAGTAAATAAATATACTATGAATTAATTTACTATCATTGGGGGGAATACCTCCTTTAATTGGATTCTCCATCAAATTAGTAATTATTGAATTTTCAATCAGAAAATAATAATTTAACTTATTAGTAATAATTTTAATATCTACAGTAGTAATATTTTTTTATCTACGAATAAGATACTTAACTTTAATATTTTATTCATATTCACCTAAATGAAACATCATGATAAAATTTCATCCTAATTTATTTTAAATTTAATTTAAATGAAAAAATGACTTTACTCCACAAATCATAAAGATATCGGAACTATATATTTTATTTTTGGAATTTGATCAGGAATAGTAGGAATAATATTAAGAATATTAATTCGAATTGAATTAACTCAACCTGGACCTTTTATTACAAATGATCAAGTATATAATGTAATTGTTACCTCTCATGCATTTATTATGATTTTTTTCATAGTAATACCAATTATAATTGGAGGTTTTGGAAACTGGCTTTTACCTTTAATAATTGGAGCCCCAGATATGGCATTCCCACGAATAAATAATATAAGATTTTGATTATTACCCCCTTCTCTTACATTACTAATAATAAGTTCAATAGTAGAAACAGGAGCAGGTACGGGATGAACAGTCTACCCCCCCTTATCAAGAAATGTTGCCCACTCGGGTGCAAATGTAGATTTAGCAATTTTTTCATTACATTTAGCAGGTATTTCATCAATTTTAGGAGCAGTAAATTTCATTACAACAGTAATTAATATACGATCAAATAGATTAACTTTAGACCGAACCCCTTTATTTGTATGATCAGTAGTAATTACTGCAGTATTATTATTATTATCATTACCTGTATTAGCAGGTGCGATCACCATACTATTAACAGACCGTAATTTGAATACATCATTCTTTGACCCCTCAGGAGGGGGTGACCCAATTTTATACCAGCATCTATTTTGATTTTTTGGGCATCCTGAAGTTTACATTTTAATCTTGCCTGGATTTGGGATAATTTCTCATATTATTACACAAGAAAGAGGGAAAAATGAATCTTTTGGATATATTGGTATAATTTATGCTATAATATCAATTGGATTACTAGGATTTGTAGTTTGAGCTCATCATATATTTACAGTAGGTATGGATGTTGATACACGAGCATATTTCACTTCAGCAACTATAATTATTGCAGTGCCAACCGGAATCAAAGTATTTAGTTGAATAGCAACTATACACGGAATCCCAATTAAAAAAAGTGTTCAAATACTTTGATCTTATGGTTTCGTATTCTTATTTACTTTAGGAGGATTAACCGGAATTATTTTATCAAATTCATCTATTGATGTTATTCTTCATGATACTTATTATGTAGTAGCACATTTTCATTATGTACTATCTATAGGAGCAGTGTTTGCTATTATTGCTGGATTTATCCATTGATTTCCGTTATTTACTGGGTTAACATTAAACCCTAAATGACTAAAAATTCAATTCTTATTTATATTTATTGGAGTAAACTTAACATTTTTTCCCCAACACTTCTTAGGATTGAGAGGGTTCCCTCGACGATATTCTGATTACCCAGACATTTATTTATCATGAAATAATTTATCATCTATTGGTAGATTAATCTCATTTATTAGAGTCTTAATATTAATATTTATTATTTGAGAAAGATTAATCTCAAAGCGTATAATATTATTTTCCATTAATAATATTTCATCTATTGAATGATTACAAAAAATACCACCAGAAGAACATTCATACAGAGAACTACCTTTAAACAAATTAAGCCTCAAACTTAAATACACAAGATGCAAATTCACCTGTAATAGAACAATTAATTATATTTCATGATCACACAATAATAATTATTGTAATAATTACAACTATTGTTTTATATATAATGCTAAGACTAATAATAAGAAAATTTATAAATCGAATACTTTTAGAAGGTCAATTAATTGAGCTAATTTGAACAATTTTACCTGCAGTCTTACTAATCTTTATCGCATTACCTTCTTTAAAAATTTTATATATAATTGAAGAAACCAACAAACCTTTAATTTCTATTAAAGCTATTGGACACCAATGATTCTGATCTTATGAATATTCAGATTTCAAAAAAATTGAGTTTGACTCCTACATAAAACCAACTAAGAACTAGAAACAGTGAATTTCGATTATTAGAAACTGATAATAAAATTGTTTTACCATTTAATACACAAACCCGAATTTTAGCAACATCTTCTGATGTAATTCACTCATGAACCATTCCCTGCTTAGGGTTAAAAATTGATGCTTCGCCAGGACGAATTAATCAAGGTAATATTTTAATAAAACGACCAGGATTATTTTATGGGCAATGCTCTGAGATCTGTGGGGCAAATCATAGCTTTATACCTATCGTATTAGAAAGAATAAATATAAATGGATTTTTAAACTGACTAAAAAACTTTTATATCACCTATATGATGAACACTAATTATAACATTATTTATTTTCTCATTTATCATAATAATAGTAATAGTTTACTTTGAATTCAAAAAAAAAATTAATTATAATACTAATCTAAATTATAAAATAATAAATGGAAATGATAACTAATCTATTTTCTGTATTTGACCCTTGTACTGGTTTGTATCACTAAACTGAATGAGAACAATTATTTTCTTAATAATTATACCTTTTAAATTCTATTAACCCCTAATAAAAATATTATAATTTACAAATTTATCACAGAATCTTTAAGAAAAGAATTAAAATAATTATACCTCACAAAGGTATTTTACTAATTATACTAAGAATATTCTTATTATTTTAATTAATAATTTTATAGGATTAGCACCCTATGTATTTACATCTTCTTCACATCAGTATTTTCATTAACAATAGCATTACCACTATGATTAGCATTTATTTTGTATGGATGAATAATAAACCTAAATCAATATTTACTCATTTAGTACCCTTAGGTACACCTGCAATATTAACCCCTTTATAGTTATAATTGAAACGGTTAGAAATTTAATTCGCCCAGGATCACTTGCAGTCGATTAACTGCTAATATAATTGCTGGACATTTATTAATATCTCTATTAGGGGGTAACAATCAATTATTATAATTTCAACAATAATTATTTTTGTAACCCTAATGCTATTTGAATAGCTGTATCAACAATTCAAGCTTATGTTTTTATAACATTAAGAACATTATATTCTAGAGAAATTATGAATAATCACCCATTTCATTTAGTTGATAAAAGACCTTGACCTTTAACGGGATCTATCGGATTAATAACATTAATATTAGGTATAATTATATGATTTCATAAAATTAAAATAAGATTATTTATACTAAGAATTTTAATTATTATGATAACTATAATTCAATGATGACGTGACGTCACACGAGAATCTACATTTCAAGGTCTACACACAATAAAAGTAACCCTAGGAATAAAAATAGGAATACTTTTATTTATTGTTTCAGAAATTTTATTTTTTTTATCATTTTTTTGAGCATTCTTTCACAGAAGATTGTCCCCTTCAATAGAAATTGGGCTAACGTGACCTCCTAAGGGAGTCCAACCATTTAATCCTATAAATGTACCAATATTAAATACTATAATTTTACTGAGTTCAGGAATTACTATTACTTGGGCTCATAATTCCTTAATTATAAAAATTATAGACAATAATTCAAAGAACAATAATAACCGTAATATTAGGGGTATACTTTTCAATTCTTCAATTATATGAATATATTGAATCACCATTTTGTATTTCAGATTCAATTTACGGTGCTACCTTTTTTGTAGCTACAGGATTCCACGGATTACATGTAATTATTGGAACATTATTTATTATAGTATCACTTAATCGTATACTCAAACTTCATATATCAAAAGATCATCACGTAGGATTTGAAGCGTCAGCATGGTACTGGCATTTTGTAGATGTAGTATGATTATTCTTGTATATTTCAATTTACTGATGAGGTAATTAATTTATTTTATTAATTGTAATGATTAACTTAGTAATCTCCGTCATAATTATAATAATTAACAAAAAACAAATCTCTGATAGACAAAAATCTTCACCCTTCGAATGTGGATTTAACCCAATAACATACAAGCGATTACCATTTTCAATCCATTTTTTTTTAATTGCAGTTATTTTTTTAATCTTTGACATCGAAATTATTATTATTTTACCAATAATTTTAACTTTAAAAAGATCTCAATTAACAGCTTGACTTCTTACATCCACAATTTTGTATTAATCTTAATTCTGGGACTTTATCATGAATGAATAAATGGCATATTAAACTGAACTAAATAATAATAAAAACCAAACCGCAAAAAAAAAATATTACCTTAATTCTATTATTGGAATAAGACTGAAAATAATTAGATAACTTTAATAAATAAAAAGAAATACCTATACCACCATATAATTCACCCCAGGTCAATAAAAACTTAAATTCAGAATTGAAAGAATATAAACTATTATATAAATAATAAGAATAACTAAATATAAATCATATATTAGAAATAAATAAAAAGTTTGATTAAAAACAAAACCCCTGAATTCTCTTAAATGAAATCCTTCAAAACCCTAAAAAAACAAAAAATAAAGGAATAATCTTCAAATAAATAGGCAATAAAATAATTGAAAAATCAATAAGTAAAAGCCACAAAACTAAACAACCAAATAAAATACCTAGAGTTAAAAAAAAAATTCTAAATTTTATAATACTTCTCTTCGTAAAAAAAAAAATGACATTAAATTTAGTCTCAAAATTATTCTATAGTAAAATAAACGAACTGATAACAACAAGTTAAACCAACTCTTAAAAAAAAAATAATATTAAAAACTAACCCTATTGAATATACTGAACTTATTTCTAAAATTAAGTCCTTAGAATAAAAACCAGATAAAAAAGGAATACCAAATGCTAAATTAGACAAATTAAAACAAGCTGTACAAAAAGGTAAAAAATTACAAACTGAACCTATAAAACGAATATCTTGATTATCATTTATATAAAAAATAAAAATACCGGCACAAAGAAATAATAAAGATTTAAATATAGCATGACTTAATAAATGAAAAAAAGTTAAATTAACAAAACCTAAAAACAATGATCTCATTATTAACCTAACTGTCTTAAAGTAGAAAAGCAATAATTTTCTTTAAATCAAATTCATAGTTAGCACAAAATGAAGATATAAATATAGTTAATATACTCAAAAACAAAAAACAATTATTATAAAATTAAATTAAAGAAACGAATAAGAAGATATACCCCTGCAGTAACTAAAGTTGATGAGTGAACCAAAGCTGATACAGGAGGAGCTGCTATTGCAGCTGGTAGCCAAGAAGAAAAAGGAATTTGAGCTCTCTTAGTAAAAGAAGAAATAATAATTATGTAATAAATATGAATTATACAAATCAATATAAAAAATAAAATGTCATCTACCGAAAGAAATTATTCAAGCTAAAGAAATTAATAACCCAATATCACCTAAGCGATTAGTTAAGCAAGTAATTATACCAGCCAAATAACTTTTTATTGAATTAAAATAAATAACTAAACAATAAGAAACCAAACCTAAACCATCCAACCTAACAAAATTCTAATTAAATTAACTAATAATTTAAAAATATACTTAAAACAAATAAAATAACTAAAAAAGAAAACGATTTCTACTATAAGAGCCAATTCCTATATAATCCATTCTGTAAAATACACATTGAAGAAATAAATAAAACTCGGAAATAAATAAACTTCTGACTCAATCTAATAAAATAATTAATAAATTCTAAAGGAATTAAATATAATCTTCCACTCTAATAATAACAAAAGTCAAATAGATTGAATCAAAAAAAAAAAAAAAAAAGAATTTATACCTAATAAAATAAGTTTAATGGAAAATGAATAAAAAGTAAATATTCACGAGAATAACCTGAACTAAATCTATAAAGAAAATTAAAAGAACCATGCTGGGTATAACTATAAATAAAAACTAAAACAAGCCGAAAAAAAAGAAATAAAAGCAAACGAAGAATATGATCAATAAAATAATATTCTACCTAAAATAAGAACTTCACTTAAAAGATTTAAACTCGGCGGACAACCTATATTAAAAGCACTAAATATAAATCATATAATACAATTCTAGGTATAAAATTTAATAAACCTTTATTAAAAAAAAATCTACGACTTGAAAACCGCTCATAAGAAATTTGCTAAACAAAATAAGCCAGAAGAACATAATCCATGAGAAATTATTTAAAATATGAACCTAAAACTCCTCATTTTGTTATTCTTACTAAACCTAAAATACATAATCTTATATGGGCCACAAAGAATAAGCAATTAAATTTAACATCACATTGAACTAAACAAATTAAACTGACTAACAACCCACCTACTATTCTAATTGAATACCAAATGAAACTATAATGTAAGAATAATGATTCATTAAGAAGTATAACACGTAAAAATCCTAACCACCAATTTTTAATAATAACCCAGCTAAAATTATGGAACCTGAAATTGGGGCTTGTACATGAGCTTTTGGTAATCAAAAATGAACTATAAATATAGGAAGTTTAACTAAAAAGGCAAAAATTATAAAAAAATGTAAAAAAAAATTTGGGACATAGGATATGTCAAAAAACAGAGTTAAATTATTTATATATAAATAAACCAAAACAACAAATAAGGGTAAAGAAGCAAATAATGTATAAAAAAACAAATAAAAACCAGCAATTAATCGTTCAACTTGATAACCCCACCCAAAAATTAAAATTATTAAAGGAACTAATCTCAATTCAAAAAAAACGTTATTAAAAATATATTTAAACAACAAAAAATCAATAAGAATAATACATAATACTAAACAAATTATAAATAAAGAACTATTGTTATTAATTTTACTAGAGATAATTATCAAAGAAATAATGAAGATTCTTAAAAGAATTAAACCGTAAGAATAAAAATCAACCTAAAAAATAAGAAATATTAGAAAAATAATCATTAAAAAAAAAAAAAAAAAAAAAAACTACAGAAATCAATAAACCTATTTGAAATTATCAAAAATTAAAGAATTTAAATAATCATTTCCTGACAACGAATTATTATAACTAGGACTCTTAACCCAATAACTCCCTCACAAACATAAAAAGTTATTATAAACAAATAAATATAAAAAGAATAATTAAATATAGAACAATACAATAAAATTAATAAAAGTAAAATAATAACCAATATTTCTAAGCTAATTAAACACAAAAGAATATGTTTACGAATAAAAATAAAACTAACAATACTTATAAAAAAGATATAATTTTATTAAAATTTTTAACAATTATTAGCTCTATTGCCCCATTTATAAAAAATCCTATGTCTTTAGGATTCTTATTATTAACTCAAACCATTATAATAATTTTATTTGTTAATACAATTTTAAGAACATCATGATTTACTATAGTCACATTTTTAATAATAATTGGAGGATTATTAATTATTTTTATATATATAAGAAGAATTGCATCTAATGAAAAATTTAAAATTAAAATCAACTTTACTATAATTATTTTTATTATTTTTATAATTTCAGATGAATTACTTGTAGAAAATCAATTAAGAGAAACACAAGAGATTTTATTCATATAATAATGCTTATCTTTAATTAAAATATATAATACAAAATCCATAATTATAACTGTAATAATAGTTCTATATTTACTTATCACAATAATTTGTGTTTCTAAAATCGTAAAACATCATGAAGGCCCTCTTCGATCTTATAATACGAAAAGAAAATCCAATTTTCAAAATCTTAAATTATTCAATTATTGATTTACCAGCACCTATTAATATTTCTTTATGATGAAATTTTGGAGTTTTATTAGGGTCCTGCTTAGCTATTCAATTAATTACAGGAATTCTATTATCAATGCATTACAGCGCTACTATTGACACAGCTTTTAACAGACTAAGACATATCATACGAGATGTAAACTACGGTTGACTATTACGTTCTATCCACTCTAATGGGGCGTCATTATTCTTTATTTGTATTTATTTACATACAGGACGAGGAATTTACTATGGATCATACAAATTTATTAAAACCTGAATAACGGGAGTCTTAATTATATTACTAACAATAGCAACAGCATTTTTAGGATATGTTTTACCCTGAGGTCAAATATCATTTTGGGGGGCTACAGTAATTACTAATTTACTTTCAGCTTTCCCGTATATTGGAACAAGATTAGTAAGTTGAATTTGAGGGGGTTTTGCAGTAGATAATGCAACATTAAATCGATTCTTTAGACTTCATTTTATATTGCCTTTTATTATCAGACTAATAGTAGTAATTCATATTTTTTTCTTACATATGACTGGATCAAACAACCCAATTGGTCTAAATTCTAATACAGATAAAATTCCATTCCATCCTTACTTCTCTATTAAGGATTTAACAGGAATTTGTATCACAATATTATTACTATTATTACTTAATTTTAGTGACCCTTTTCTTCTATCTGACCCAGATAATTTCATTAATGCTAACCCTATAGTTACCCCAGTTCATATTCAACCTGAATGATACTTTTTATTTGCGTACGCAATCTTACGTTCTATCCCTAACAAACTAGGAGGAGTAATGGCATTATTTGCCTCAATTTTAATTTTAATAATTTTACCGTTTTCTATAAAAATAAAATTTAAAGGAATTAGATTCTACCCACTAGCTCAAATTAATATTTGAGTTTTCCTAACGACAACAATTTTATTAACATGAATTGGAGCACGGCCAGTAGAATTACCCTACACTGATATTGGCGCCACCCTAACAGTTTTATATTTCTCATACTTTATTTCTGATCCTATACTGACAAAATACTGAGATTTAACTTTTAAAAAAATGAGAACTTAACTAAAATAAAATAAAATTTTAAAGAAAGGGGTAAATAAACTTCCAGGCTATACATTAATTTATCATAACGATAACGAGGTAAAGTACAACGAATCCATACAAAAAAAAAACAAATAAAAATTAATTTTAAAAAAAAAATAAATGAAAAAAAATTCCCGCCTAAAAAAATTAGGCAAGTAATTAGTCTAATAAAAATAATACTTGAATATTCTGCAATAAAAAGAAATGCAAATCCACCTGCCATATTCAATGTTAAACCCAAACCAATTCACTTTCTCCTTCAGAAAAATCAAAAGGAGTTCGATTAGTTTCTGCTAAGCAACAAGAAAGTCACAAAAAAATATTGGTAAAGAAAAAAAAATAAATCAACACAAAATTTGAGTATAACTAAAATTTATCAGACTATAACTGTCACATAAAAAAAAATAACCTAATAAAATCAAAGATAATGAAACTCCATAAGAAATAGCTTGTGAAACTCTACGAATACACCCAAGAAGAGCGTAAATTCTATTAGAAGACCAACCGCAAATAATTAAGCTGTCTCTAATTCTAGAGCAACATAAAAAAAAAAGAAAGCCATAATTGAAGTTTAACAATTCACGTAAAACGGAAATAAAGCCCAAATAAACAAAGATTGTAGCAAGCTTAAAATAGGACAAATAAAATATATAAAAAAATTTGAATTTGTTGGGTAAACTTGTTCTTTAAGAAATAATTTTAACCCATCTCTGGGTTGAAAAAGCCCAAAATAACCAACTTTATTTGGGCCTTTGCGATTATGACTGTAACCTATAATTTTTCGTTCTAATAAAGTGTAAAACCCTACCGAAACAAGAACTATTAAAAGTATAAAAAACTAGTAATTATTAAAAT
>4Illinigina_sp.
AGCTTTATAATTATTGGGGTTATAATAAGTTTATGTTCAAATAATTGACTATTTATTTGGTGCGGAATAGAATTAAGATTAATTACCTTCCTTCCACTAATTGAAAGAAATTTATATTTCATCAGAATCATCAATTAAATACTTCTTAGTACAAAGATTTAGTTCATCAATTTTAATTTTGGGGTTAATGATGATACTAATAAAAATTAATAATTATAGTTTCATTGTTATTTTTCCATTCTTACTAAATTGGGAGTTGCTCCTTTCCATTTGTGAGTAGTGAGAGTAGTAGACGGATTAAATAAAAACCCAATAATTTTAATATTAACTATTTCTAAAATTACCCCAATAATAATGCTAACTATACTGGATTAAGATTAATTGAGCGGTTTTAATCACACTCTTGGTAGGATCAATTATAGGGTTAAATCAAACCTCAACACGAAAAATATTAACTTACTCATCAATTTTTAATATAGGCTTAGTTATCTTGAGATTAAGAAACAATTTTATTTGATTTTTTTATTTAGCTACATATCATTTATCTCGTCTATTTCGTTAATATACAAAATAAACACTTCTATATCAATCAATTAATAATGAGAAAAGAACAATTTTTAATAAAATAATTTTGAACATTACTTTTATCTTTAGGTGGGATACCACCATTTATTGGGTTTAGAATTAAACTTGCAGTTATTGAGTTAGTTTTATATAAACAATAATTTAATACGGTTTTAATTATTTTAATATCCCTCCTAGTAATATTTTTTTACTTACGATTGACATATATGTCTTTAATGTTTTTTTCAACTTCCACAAAAATGATATTATAAACAAAATTTCTTTTTAATTCTTAATTAATATCTTACAAATGATAAAATGATTATACTCTACAAACCATAAAGACATTGGTACAATATATTTTATTTTCGGTATTTGGGCTGGAATGGTAGGAATAATATTAAGAATATTAATTCGAATTGAATTGGCACAGCCTGGTGCTTTACTAAATAATGATCAAATTTATAATGTGATTGTAACATCACACGCATTTATTATAATTTTTTTTATAGTTATACCTATCATAATTGGAGGTTTTGGTAATTGATTATTACCTTTAATAATTGGAGCCCCAGACATAGCGTTCCCACGAATAAATAATATGAGTTTCTGATTATTACCACCATCATTAACATTATTAATATTAAGATCTATTGTAGAAACAGGGGCAGGTACAGGTTGAACAGTATATCCCCCTCTATCCTCCAATATTGCTCATTCAGGGGCAAGAGTTGATTTAGCCATTTTTTCACTTCACTTAGCTGGGATTTCATCAATTCTGGGGGCTGTAAATTTCATTACTACAGTAATAAATATGCGATCAACTTTAATAACTATAGAACGAATTCCTTTATTTGTGTGATCAGTACTAATTACCGCAATCCTTCTTCTACTTTCATTACCCGTTTTGGCTGGAGCCATCACAATATTATTGACAGACCGTAATTTTAATACCTCTTTTTTTGACCCTTCAGGAGGAGGGGACCCTATTTTGTATCAACACTTATTTTGATTTTTTGGTCATCCAGAAGTTTATATTTTGATTTTACCAGGATTTGGAATAATTTCGCACATTATTACTCAAGAAAGAGGAAAAAATGAATCATTTGGGTATATTGGGATAATTTACGCAATAATATCAATTGGAATTTTAGGTTTTGTTGTTTGAGCACATCACATATTTACTGTAGGGATAGATGTTGATACACGAGCATACTTTACTTCAGCAACTATAATTATTGCAGTACCCACAGGAATTAAGGTTTTCAGCTGAATGGCAACAATACACGGTGTAAATTTTAAGAAGAGAATTTCAATACTATGATCATATGGGTTTGTATTTTTATTTACATTGGGGGGTTTAACTGGTATTATTTTATCAAATTCGTCAATTGACGTTACACTCCATGATACATATTATGTAGTTGCTCATTTTCATTATGTCTTATCTATAGGAGCGGTTTTTGCTATCATAGCAGGTTTTATTCAATGATACCCATTATTTACAGGATTAACAATAAATCCTAATTGGCTAAAAATTCAATTTACGTTTATGTTCTTGGGTGTAAATTTAACATTTTTCCCGCAACATTTCTTAGGGTTAAGAGGATTTCCTCGACGATACTCCGATTACCCAGATGTTTATACTTTATGAAATAGTTTATCTTCAATCGGGAGATTAATATCATTTATAAGAGTACTAATAATGATATTTATTATTTGAGAAAGATTAATTTCAAAACGTAACGTCATCTACCCAAAAAACAATAAATCATCTATTGAATGAATCCAAAAAATACCACCAGAAGAACATTCATTTTCAGAATTACCTATTTTTAAATTAATCATCAATAATTAATATACAAGACCCAAATACACCAGTTATAGAACAATTAATTATATTTCATGATCACACAATGATAATTGTTGTAATAATTACCATTACTGTAATATACATAATATTAATATTAATAATTAGAAAATACGGGGATCGGATAATCTTAGAACATCAAGCCATTGAATTAATTTGAACAGTTTTACCAGCAATTCTATTAATTTTTATTGCCCTTCCATCCCTTAAAATCTTATACATAATTGAAGAAACAAATAAACCTATAATTACAATTAAAGCCATTGGCCACCAATGGTTTTGATCGTATGAATATTCAGATTTCAAAAAAATTGAATTTGATTCATATATAAAACCTACACAGAATTAGAAATAAATAGTTTCGACTTTTAGAAACAGACAACCGTATTGTTTTACCGTGAAATACACAAACGCGAATTTTAATAACATCAACTGATGTTATTCATTCATGAACTATCCCAGCCTTAGGAATTAAAGTAGATTCAGCACCAGGACGTATAAATCAGGGTAATATTTTAATTAATCGACCTGGTTTATTTTTTGGTCAATGTTCAGAAATTTGTGGCTCAAACCACAGATTTATACCAATTGTTCTTGAAAGAATTAATATAAATAAATTTTTAAACTGAGTAAAAAATTATTATATCTCCTATATGATGAACTTTTATAATACTAGTATTTTTAACTCTTTTGTTTTTAAATTTAACCAACTTATACTTTAATGTAAAAATAAAACTAAAAAAAAAAATTGATTTAACTAATAATAAAAATTATGAAAATGATAACTAATTTATTTTCGGTGTTTGATCCTTGCACAGGAATACATCATTGAATTGAGTAAGTACTTCAATTTTTATAACAATTTTACCATTAAAATTTTATTAGTCCCTAATAAAATTAATGTATTAAATTCATTAATAACAAATCATTTAGTTAAAGAATAAATATACTTCTACCATATAAGGGTTCAAATTTAATTATAATATCACTTTTTATATTATTTTAATTAATAATCTAATAGGTTTATTGCCCTACGTTTTTACTTCCTCCTCTCACTAGTATATTCTATATCTATAGCTGTACCAATATGATTAGCATTAATAATGTATGGGTGATTAATAAAAATAATTCAATATTTAGTCACTTGGTTCCAATTGGAACACCCCCAATATTAAACCATTTATAGTTTTAATTGAAACTATTAGTAATATTATGCGTCCGGGATCTCTTTCAGTCGATTAACTGCTAATATAATTGCTGGTCACCTTTTAATATCATTGATAGGAAATAATCAACCTTCTTGATAATTTCTACAATGGTATTATACATTGCACTTATATTATTCGATTAGCAGTAGCATTAATTCAATCATATGTATTTATAACTCTTACAACACTATACTCTAGAGAAATTATGAATAACCATCCATTTCATTTAGTTGATAAAAGACCCTGACCAATTACTGGGTCAGTTGGATTAATAACTTCTATATTAGGAATAATTATATGATTTCATAATATTAGTATAAACCTAATTTCGGTAGGACTAACAATTATTATCATAACTATAATTCAATGATGGCGAGATGTTACCCGAGAATCTACATTTCAAGGATTACACACATTTAAAGTAATTATTACTATAAAATTAGGGATACTACTATTTATTCTTTCAGAAATTTTATTTTTCTCTTCTTTTTTTTGAGCTTTTTTTCACAGAAGATTATCTCCAACTTTAGAAATTGGTTTAAATTGACCCCCTAAAGGAATTTTAAGATTTAATCCCATTAATATCCCCTTACTTAATACTATAATTTTATTAAGTTCAGGTATCTCAATTACTTGAGCACATAACGCTTTAATACTAAAAATCATCAACAATACTGCAGGGTATAATTTTAACTATTTCACTTGGATTATATTTTTCTTTACTACAAGCATATGAATATATAGAGTCACCCTTTTGTATTTCAGATTCAGTATATGGAGCTACATTTTTTATAGCAACTGGATTTCATGGATTACATGTAATTATCGGAACAATATTTATTATTGTATCTACCTTACGAATAGCGGGGTTACACTTTTCAGAAAAACATCATGTGGGATTTGAAGCATCAGCTTGGTATTGACATTTTGTTGATGTAGTCTGATTATTTCTATATATTTCTATATACTGGTGAGGTAGTTTTAACTTAATTTCAATTCTATTGATTTCATTAATTATTATTATAATAATTATAACAATTTCGAAAAAACAAATCATTGACATACAAAAATCAACACCTTTTGAGTGTGGATTTAACAGTTTAACTCATAAACGACTACCATTTTCAATTCACTTTTTTTTAATTGCAGTTATTTTTTTAATTTTTGATATTGAAATTATTATTATTATACCAATAATTTTAACAATTAAAAGATCATCTATATTAACATGGATACTAACATCTTCTTTTTTATTTTAATTTTAATTTTTGGGTTATACCACGAATGAATTAACGGAATACTAAACTGAACAAATTAATATTAAAAATCAAATTAAAAAAAATAAATATAATCTTTAAATTTATATAAGAATAATATTGTATAAAATTTGAAGTCTTGAGTAAATAAAAAGAAATACCTAAAGCCCCATAAAATTCCCCTCAATTTAATAGATTCTTGTACTTAAATCTAAATAAATATAAATATTTATATAAATAAAATGAATAACTAAAAATAAATCACATACCAGAAATATATGACAATTATTAGTGAAATAAAAATTGTTTAAATTAATAATTTGTTTTCCAAAAAAATCCAAAAAAAACGAAAATTAAGGGTAAAATTTTAATTAGTAAAGAAGAAATCTTAAAATTCAAATCTAAATTTAATAGTCACAAAGTAAAACACCCAAAAACTACCATTACAGTTAAAAAAAAAATACTAACCCTTATAATTTACTTCATCAAAAAATATTAAAAAAGACTAAATTTAGGCTTAAAATTATAGAATAATAAAATAAACGAGCTGATAAGAACAAGTTAACCCTAAACTTAAAAAAAATAAAAAATAAAATATTAATCCATTTAAAGTCATCAGTGAAAATTCAATAATTAAATCTTTTGAGTAAAACCCTGAAAGAAACGGAATACCAAAAGCCAAATTAGAAATGTTAAAGCAAGAAGTAGTGAATGGTATCAGTTTACAAACTGAACCTATAAAACGAATATCTTGATTGTCATTTATATAATAAATAAAAATTCCAGCACATAAAAATAGTAAGGACTTAAATATTGCATGTCTTAAAAGGTGAAAAAAAGATAAATCAAACATTCCTAAAAATAGAGAACTTATTATTAACCTAATTGTCTTAAAGTAGAAGAGCAATAATTTTTTTCAAATCAAATTCGTAATTGGCACAAAATGAAGACATAATCATAGTTATAATTCTTAAATATAAAAATTAGTTTAAAAAATAAACTATTAAAAAACCGAATAAGCAAATACACTCCTGCTGTAACTAATGTGGAAGAATGAACTAATGAAGATACGGGTGGAGCTGCCATAGCAGCAGGTAGTCAACTAGAAAATGGGATCTGTGCACTCTTAGTAAAAGAAGACAAGATAATTAAATAATAAATAAGAATCATATAAATCTAAGTAAAAAATAAAATGTCATCTCCCAAATGATATAATTCAAGAAATAGAGATTAATAAACCAATATCCCCTAATCGATTAGTTAAACAAGTAATTAATCCAGATATATAGCTTTTAATGGAATTATAATAAATAACTAAGCAAAATGAAACTAATCCTAAGCCGTCTACCCTAATAAGATACTAAGAAGGTTAACTAATAATTTAAAATTATTCTTAATACAAATAAAATTACTAGAAAAGAAAACGATTACTAGAGTAACTATATAATCCTATGTAATCAACTCTATAAAAAACATATAGACGAAATAAATAAAACACAGAAATAAAAAGACAAGAAATTCAATCCAAAATAATTAATAATAAATATTAAATGAATTAATTAAAATCTTTAATTCTAAAAAATTCTAAAATTTGAAGAATGAAATTAAAAAAAAAAAATTATAAGAATTTAATCCAAATAAAATAAAACCAATGGAAAATGACAGTTTAGAAGGTACTCACGAGTATAACCTGATCTAAAACAATAAAACCCTGATGATGAGCCATGTTGTGTAAACATATAAATAAATACTAAAACAAGCTGAAAAAAAAGAAATAAATAAAAATAATGAGTTTAATCAGTAACTTATTATTCTATTTAAAATAAAAATTTCTCTTAAAAAATTTAAAGAGGGGGGACAACCTATATTGAAACTACTAAAAATAAATCACATTATACAATTCTAGGTATAAAAGTTAGAATACCTTTATTTAAGTAAAAACTACGACTAAATAAACGATCATAAGAAATTAGCCAAACAAAATAAACCTGACGAACATAAACCGTGTGAAATTATTGAAAATAAGAGCCTACAACTCCTCATTTAGTTATACTCAGTAAACCCATCAAACACAATCTTATATGAGAAATAAAGAGTAAGCAATTAAACTTTACATCACCCTGAATTAAACATACTAATCTAACTAATAATCCACCTAAGATTCTTAATGAATATCAAACGTAACTAAATGAATTAAATAAATTTTCAAAAATAAATATAGTACGTAAAATACCTACCCCCCAATTTTTAATAATAACCCTGCTAAAATTATAGAACCAGAAACAGGAGCTTGAACATGAGCCTTAGGTAATCAAAAATGAACTATAAATATAGGCAGCTTAACCAAAAAAGCAAAAATAAGAGAAAAATGAATAAAATTTATAGTATATTGAATACTATCTAAAAATAAAGAACCATTTATTATATAGATATATAGTAAAATTAAAAGTAATGGTAGGGAGGCAAATAGTGTATAAAAAAATAAATACAACCCTGAAATTAAGCGTTCGGGTTGATAACCTCACCCAAAAATTAGAATTATTAAAGGGATTAATCTAAACTCAAAAAATATGTTATTAAAAAAAAATTTAATGAACAAAAAATTAAATAAAATAAAACACAAAGATAAATTTATTAAAAAAAAAATTAAATTTTTAAAAATTATACTAGAAATAATTATAAGACAAACAATAAAAATTCTTAAAATAATTAATCCGTAAGAATAATAATCGACCTAAAAAATAAGAAATGGAAGAAAAATAACTATTTACTCTCAAAATAAAAAATATAATAATTAAAATTAGTAACCCTATCTGAAATTATCAAAAAGAATTGACCCAATAAAATCATTACCTGACAGCGAATTATATAAACTAAAACACTTAACCCAATGACCCCTTCGCACACATAAAAAGTTATTATTAATAAATAAATATAAAAAGAATAATTAAATATTAAACAATAAATTAAGACTAATATAAGTAAAGATAAGACAATAAATTCTAGACTAATTAAACATAGTAAAATATGTTTACGAATTATAATTAAAGAAATTAAACTTATAAAAAAAATGTATCAATCATAAAGTTAATAATAGTAATCAGATCATTTACCCCATTTTTAAAAAACCCTATATCTATAGGATTTATATTAATATCACAAACTATTATAATAATTATATTAACTAATAAAATGATATACTCTTCTTGATTTATAATAATTACTTTCTTAATAATAATCGGGGGATTATTAATTATTTTTTCTTACATGAGAAGAATTGCTTCTAATGAAAAATTTAAAACCAAAATTAATTTTATATTAATATTTATAATTATAATAATCATGTTTGATGAAATAATTTTGGATAACCAAATTAATGAAAATCAAAGAATTATAGCCCTCTAATAATGATTTTCTTTAATTAAAATTTACAATAATAAATCAATAGTAATCACAATCTTTTTAGTAATTTATTTATTAGTAACAATGATTTCAGTTTCTAAAATCGTTAAACACTACAAAGGACCTTTACGATCATTTAATACGAAAAATTAATCCAATTTTTAAAATTATAAACAATTCAATTGTAGATTTACCAGCACCAATCAATATCTCGTCCCTGTGGAATTTTGGAGTAATTCTTGGAATATGTTTATCCATTCAACTAATTAGAGGAATTTTTCTATCAATACACTACAACGCAAATGTAGAAGCCGCATTCAACAGAGTAAGTCATATTATACGAGATGTTAACTACGGATGATTAATACGAATTACTCATTCAAACGGAGCATCAATATTTTTTATCTGTATTTATATTCATACTGGGCGTGGAATATATTATGGTTCTTATAAGTATGTAAAAACATGAATAATCGGGGTTGTTATTATATTATTAACTATAGCAGCAGCATTCCTAGGATATGTATTACCGTGAGGACAAATATCATTTTGAGGAGCAACAGTTATTACTAACTTACTGTCAGCTTTCCCATACATTGGAACCATATTAGTTAATTGAATCTGAGGGGGGTTTGCTGTTGACAACGCTACATTATCACGATTCTTTAGACTTCACTTTTTATTACCCTTTATTATCGTTATAATAGTAATTATCCACATTTTTTTTCTACACTTAACTGGATCTAATAATCCAATTGGATTAAAATCAAATAGAGACAAAATCCCATTCCACCCATATTTTTCTATTAAAGATATTTTAGGATTAATTTTAACTTTTTGTTTATTAATTATTCTTAATTTTACTGAACCATTTATACTATCAGATCCAGACAATTTTATTAACGCAAATCCTATAGTAACCCCAGTACACATTCAGCCAGAATGATATTTTCTATTTGCTTACGCTATTTTACGATCCATCCCTAATAAGTTAGGAGGGGTTATAGCGTTATTTTTATCAATTTTAATTTTAATAATTCTTCCAATTTCTATAAAAACAAAATTTAAAGGAATCAGATTTTACCCGATAGCACAATTAAATTTCTGAATATTCTTAACTACAGTTATTTTATTAACTTGAATTGGTGCACGACCAGTTGAACAACCATATACAGAAATTGGTATAATATTAACATTAATTTATTTTATGTATTTTATTTCAGACCCAATTTTATGTAAGATCTGAGACCTTACTAATAAAAAAATGTAAACTTAAACAAAACAAATTAAAATTTTAAAGATATAGGTAAATAAATTTTCAAGCCATATATGAGTTTATCATAACGATAACGAGGTAAAGTACAACGAATTCATACAAAAAAAAAACAAATAAATAAAATTTTAAAAAAGAAGGTAGAGGAATAAAAATTACCTCCCAAAAAAACTAGGCAAGTAAATATTCTAATAAAAATTATTCTTGAATACTCAGCAATAAATAAAAAAGCAAACCCCCCTCTCGTATTCTACATTAAAACCAAACAAGTTCTCTTTCACCTTCTGAAAAATCAAAAGGAGTTCGATTAGTCTCAGCTAAACAACAAGATAATCACAAAAAAAAATAGGTAAAGAAAAAAAAATAAATCAACTTATTGATTGAACACAATTTAGAGAAGTTAAACTATATCTGTCACATAAAAAAAAATAAGAAAGTAAAATCAGAGAAAGAGAAACCTCATAAGAAATAGCTTGAGAAATTCTACGAATACAACCTAACAAAGAATATACACTATTTGAAGATCACCCGCAAATAATTAATCTATCCCCAATACTTGAACAACATAAAAAAAATAAAAAACCAAAATTAAAATCAAACAATTAAGATAAAACGGAAATAAACATCAAATAAATAGTGACTGAACTAATCTAAGTAAAGGACAAATATAATATATAAATAAATTAGAGTTTACAGGATAAACTTGTTCTTTAACAAATAACTTAATTCCATCTCTAGGTTGAAGAACTCCCAAATACCCAACTTTTTGTGGACCCACACGTAAATGAGTGAAACCTATAATTTTACGCTCTAATAAAGTAAAAAACCCAACTGAAACTAAAACTATAAAAATTAAAAAAAACAAGTAATAAAATAAAT
>4Mitjaevia_dworakowskae
GGCTTTATAATTATTGGGGTTATACTATGCTTATGTTCAAATAATTGATTATTTATCTGGTGTGGCTTAGAATTAAGTTTAATTTCGTTTTTACCGTTGATACACACCAACCTAAGTCTCATCAGAATCTTGTATAAAATATTTCTTAGTTCAAAGTGTAAGATCTTCAATTTTGATTTTAGGTTTAATAATAATGTTAATTAATAAAATCTATTTTGATTTATTTATAACCTTTCTATTTTAATCAAAATAGGAGTAGCCCCATTTCATCTTTGGGTTCTAAGAGTCGTCGAGGGATTACAAATAATCCCAATAATTTTGATATTTACTTTATCTAAAATTAGTCCAACAATAATATTAACATTTATTCATCAAGATTTCACTAATTATTTCATTAACTTTAATTTTAGGTGCTCTAATAGGGTTGAATCAAAATTCAATCCGAAAAATAATTTCTTATTCTTCAATTTTTAATATAGGACTCATTTTAATTTCTATTAAAAACAATTACATTTGATGTTATTACTTGGCTATTTATCAACTTTTTCATTTACTTTTTTGTTTTTTAAAATAAACAGTTTTATGTTAATCAAATAATTATTAATGAAAGTCATTATCAAAAAAGATAAATATGATTAACCCTACTATCAATAGGAGGTATACCTCCTTTTTTAGGGTTTTCAATTAAATTAATTGTAATTGAATTTGCATTAACTATTTTATGCTTCAATTTAGTTTTAATTATTATCTTTTCTCTTTTAGTAATATTTTTTTATTTACGTATAACTTATCTTTCATTAATATTTTTTTCAGTAACAACTAAGTGAATCTTGTTAAATAATTTTCAATATTTTTGATTATTAATATTTTACTTATGATAAAATGAGTTTACTCTACTAATCATAAAGATATCGGGACAATATATTTTATTTTTGGGATTTGAGCAGGGTTAGTTGGTATAATATTAAGAATATTAATTCGTATTGAATTAACTCAGCCAGGACCATTATTAAATAATGACCAAATTTATAATGTAATTGTTACATCACATGCTTTTATTATAATTTTTTTTATAGTTATACCTATTATAATTGGTGGGTTTGGTAACTGATTATTACCTTTAATAATTGGAGCCCCAGATATAGCTTTCCCTCGAATAAATAATATAAGTTTTTGATTATTACCACCATCTTTAACATTACTTTTAATAAGATCAATAGTGGAAATAGGTGCAGGAACTGGTTGGACAGTTTATCCCCCCCTATCTTCTAATATTGCCCATTCAGGGGCTAGAGTTGATCTAGCTATTTTTTCATTACATTTAGCAGGTATTTCATCTATTTTAGGTGCAGTAAATTTTATTACTACAGTAATTAATATACGATCTTCTATATTTTCATTAGACCGAATTTCTTTATTTGTATGGTCAGTAATTATTACAGCTGTGTTGCTATTATTATCTTTACCTGTTTTAGCAGGTGCAATTACAATACTATTGACTGACCGTAACTTAAATACATCTTTTTTTGATCCATCAGGAGGGGGGGACCCAATTTTATATCAACACTTATTTTGATTTATTGGTCATCCTGAAGTTTATATTTTAATTTTACCTGGATTTGGTATAATTTCTCACATTATCACTCAAGAAAGAGGAAAAAATGAATCATTTGGTTATATTGGAATAATTTATGCAATAATATCAATTGGTTTATTAGGATTTGTAGTTTGAGCTCATCATATATTTACTGTTGGTATAGATGTTGACACTCGTGCTTATTTTACTTCTGCTACTATAATTATTGCTGTACCTACAGGAATTAAAGTATTTAGATGATTAGCTACTATACATGGGGTAACTTTAAAAAAAAGAGTTAATATACTTTGATCTTACGGTTTTGTTTTTTTATTTACTATAGGTGGATTAACTGGAATTATTCTTTCTAATTCTTCAATTGATGTAGTTTTACATGATACTTACTATGTAGTAGCTCATTTTCATTATGTTCTTTCTATAGGAGCAGTATTTGCTATTATTGCGGGATTTATTCATTGATATCCTTTATTTACAGGTTTATCACTTAATCCTACTTGACTAAAAATTCAATTTACATTTATATTTATTGGGGTAAACTTAACATTTTTCCCTCAACATTTCTTAGGATTAAGAGGTTTTCCTCGACGTTACTCTGATTATCCTGATGTTTATACATCATGAAATAATGTTTCATCTATTGGTAGCTTAATTTCATTTTTAAGAATTATACTATTAATATTTATTATCTGAGAAAGATTAATTTCTAAACGACTGGTTTTATTTTCAATAAATAATTCATCTTCCATTGAATGATTCCAAAATTATCCTCCTGAAGAACATTCTTATACAGAATTACCTTTAATTAAAATATGCTTCAAATTTAAATACACAAGATTCTAACACTCCTGTTATAGAACAGCTTATTATATTTCATGATCATACAATAATAATTATTACAATTATTACTGTAACTGTTTTATATATAATAATAACATTAATATTAAGAAAATTAGGTGACCGTTTATTAATAGAAGGCCAACTTATTGAATTGATTTGAACTGCTTTACCAGCAGTTATACTAATTTTTATTGCCCTACCTTCATTAAAAATTTTATATTTAATTGAAGAAACTAATAAACCTATTATTACTATCAAAGCTATTGGGCATCAATGATTTTGATCTTATGAATATTCAGACTTCAAAAAAATTGAATTTGATTCTTATATAAAACCTACGAGGATTTAAAAATAATGAATTTCGTTTTTTAGAGACAGATAATCGAATTGTCCTCCCATTTAATACACAAACACGTATTTTAATAACATCTACGGATGTTATTCATTCTTGAACTATTCCTGCATTAGGGTTAAAGGTTGATGCATCCCCAGGGCGGATTAATCAAGGTAATATTTTAATAAATCGACCGGGTTTATTTTATGGTCAGTGTTCAGAAATTTGTGGGGCAAATCATAGATTTATACCTATTGTCATTGAAAGAATTAATATAAATACTTTTATAAATTGGTTAAAAAATTATTATATCACCTATATGATGAACTTTTTTAATAGTAATATTTATTTCTACTTTTTTAATTCTAATAGTAATGATATATTTTGATTTAAATAATAAAGTAGAAAAAAAAATTGAGTTAATTAAATCAAATCAAATTGAAAATGATAACTAATTTATTTACAGTCTTTGACCCTTGCACAGGATTAATTCTTTAAATTGATTAAGAACATTAATTTTTATCTTTATTTTACCTTACAAATACTATTAATTCCTAATAAAACGGGCTTATTATTTATAATATTAATAAAAATGTTTCAAAAAGAATTTCTATATTAATTTCATACAAGGGGTTAAGATTAATTATATTAACCTTATTTGTATTATTTTAGTAAATAATTTAATAGGGTTATTACCTTATGTATTTACTTCCCCTTCTCACTAATTTATTCATTATCAATAGCTTTGCCATTATGAATAGCAATAATAATTTATGGTTGAGTAATAAATATAATTCAATATTTAGTCATTTAGTTCCTACAGGAACTCCCTCAATCCTTAACCATTTATGGTATTAATTGAAACAGTAAGAAATATTATTCGACCGGGTTCCTTATCAGTCGGTTAACTGCAAATATAATTGCTGGTCATCTCCTTATATCCCTTTTAGGTAATATTCTTCCTTTTTGATAATTTCAGCTATATTTATATATATAGGTTTAATAATTTTTGATTAGCTGTTGCTATAATTCAAGCATATGTTTTCATAACATTAAGAACATTATATTCTAGAGAAATTATGAACAATCATCCATTTCATCTTGTAGATAAGAGACCTTGACCAATTACAGGTTCAATTGGTTTATTAACCACAATATTAGGAATAATTATATGATTTCATAAAATTAATATTAATTTATTTTTATTAGGTATTTTTATTATTATTTTAACTAAAATCCAATGATGACGAGATGTTACTCGTGAATCAACATTTCAAGGGTTACATACATTTAAGGTAACCTTAAGAATGAAATTAGGAATAATTCTTTTTATTGTATCTGAGATTTTGTTTTTTTCTTCTTTTTTCTGAGCTTTTTTTCATAGAAGTTTATCTCCTACAATAGAAATTGGGTTAATATGACCGCCTAAAGGAGTTATTTCATTTAACCCATTAAACGTACCAATATTAAATACAATAATTTTATTAACTTCAGGGATTTCAATTACTTGAGCTCACAATTCCCTGATTATAATAATTACCCTAGATAATTAAAAGAATAATTATTACTGTTATTTTAGGTGTATATTTTTCAATGTTACAGTTGTATGAATATATTGAATCACCATTCTGCATTTCAGATTCAGTTTACGGGGCTACTTTCTTTATAGCAACAGGATTTCATGGACTTCATGTAATTATTGGAACAATCTTTATTTTAATTTCCTTAATTCGAATAAGTAATCTTCATTTTTCTAAAATACACCATGTTGGATTTGAAGCTTCAGCTTGATACTGACATTTTGTTGATGTAGTTTGATTATTTTTATATATTTCTATTTACTGATGAGGCGGTTCACATTTAATTGCAGTTTTCATAATTAATTTAATTATTATTGGTTTAATTTTAATTATTGCTAAAAAATCAATTTTTGATTTACAGAAATCTACCCCTTTTGAATGTGGGTTTAACCCAATAACACACAAGCGTTTACCTTTTTCAATCCATTTTTTTTTAATTGCAGTTATTTTTTTAATTTTTGATATTGAAATTATTATCATTATACCTATAATTTTAACTATTAAAAGATCTAATTTAATTGCTTGGCTGTTTACATCTTGTATTTTATTCTAATTTTACTTGTAGGGCTCTACCATGAATGGTTAAATGGTATATTAAATTGAACAAAATAAAAATAAAAGGCAAATTAAAAAATAAAAATATAATTTTTATATTGTTTATAGAATAAAATTGAGTAAAATTAGAAAATTTTAATAAATAGAAAGAAATACCAGAACCCCCATATAATTCCCCTCAATTTAATATATTTTTGTAACTAAAAGTAAACTTATAAAAATTTTTATATATATAAAATGAGTAACTAAATATTATTCATATATTTATAATAAATAACTACTTATAGTTAAAACAAAATTATCCAGTTCAATAATTTGGAATCCATCAAATACCTGATACAACAAAAAAAATAGGTAATAATTTTATATGTAACGGGAAAATTATAAAAGTTAAATCAATAATTAGCATTCAAAGAATTATACACCCAAAGAAAACAAAAGTAGTTAACACAAAAATACTTGACTTTATTATTTATATCTTCATTAAATAATAAACTTGATTAAATTTTGATTAATTAGTATAGAATAATAAAACAATCGAGCTCGTAAGAGCAAGTTAACCCTAAACACAAAAAAAACAAAGAAAAAAAGATTATTCTAGTTGGCTTTATTATTATTAATTCAATAATAGTATCTTTAGAATAAAATCCAGATAAAAAAGGAATTCCAAAAGCCATATTTGACACATTAAAACAAGCTGTAGAAAATGGTATCAATTTACATACTGAACCCATAACTCGAATATCTTGATTATCATTTATATAAAAAATAAAAATACCTGCACAAAGAAATAAAAGTGATTTAAACATAGCATGAGTTAGTAAATGAAAAAAAGATAAATTTACTAAACCTATAAATAAAGATCTTATTATTAACCTAACTGGCTTAAAGTTGAAAAGCAATAATTTTTTTTAAGTCAAATTCATAATTAGCACAAAAAGAAGATATTAACATAGTTGTAATACTTAAAAATAGAAAATAATTATTATAAAAAATTATTAAAAAAACGAATAAGTAAATAAACCCCAGCTGTTACTAAAGTAGATGAATGGACTAATGAAGATACTGGAGGAGCAGCTATAGCTGCTGGGAGTCAAGTAGAAAACGGGATTTGTGCTCTTTTAGTAAAAGACGAAATAATTACTAAATAGTAAATAATCTCTGTAAAAATCTAAATAAAATATAAAATGTCAACTACCAAAAGATATTATTCAAGAAATAGATACTAATAAACCAATATCCCCTAATCGATTAGTTAAACAAGTAATTAATCCTGCTAAATAACTTTTTATTGAATTATAGTAAATAACTAAACAGTAAGAAATTAAACCTAATCCATCTAGCCTAACAAGATACTAACTAAATTAACTCATAATTTAAAATTATTCTTAATACAAATAAAATAACTAAAAATAGAACCGGTTACTAGAATAATCCCCAAAGCCTATATAATTTATTCTGTAGAAAGTTTATAGATGAAATAAATAATACTCTGAAATAAATAAACATGAAATTCAATCCAATAAAATTAATAATAAATATTAAATGAATTTGTAAAAATTTTTCATTCTAAAAAATTCTGTAATCTTTTGAATAAAAATATAAAAAGAAAAAAAAAAGAATTTAATCCTAATAAAATTAAAATAATGGAAAATGGATTATTAGTAAATATTCACGAATATAACCAGAACTATAACAATATATTAATACTGAACCTCCATGCTGGGTGTATCTATAAATAAACACTAAAACAAGCTGAAAAAAAAGAAATAAACAAAAAAGATGAATTTCATCAATATATTATTATTCTATTTAAAATAAAAATTTCTCTTAAAAAATTTAAGCTTGGGGGGCACCCTATATTAAATCTTCTAAAAATAAATCATATAAAACAATACTAGGTATAAACGTTAATAACCCTTTATTAATAAAGAATCTACGACTTGAAAAACGTTCATAAGAAATTAGCTAAACAAAATAACCCAGATGAACATAAACCATGAGAAATTATTTTAAATAAGCTCCTAAAATTCCTCATTTAGATATTGTTAAAATACCTACCAGACATAATCTTATATGAGCAATTAAGAATAAGCAATTAAATTTTACATCCCCCTGTATTAAACAAATCAATCTTACTAATAAACCACCTACTAATCTTAATGAGTACCAGATATAACTGAAATTGATAAATATATTTTCAAATATAAATATAATTCGTAAAATTCCTAACCACCAATTTTTAATAATAAGCCGGCTAAAATTATAGACCCTGACACTGGAGCCTGAACATGGGCTTTTGGTAACCAAAAGTGAACTATAAACATAGGAAGTTTAACTAAAAAGGCAATAATTAAACAAAAATGAATAAATCTTATTGAGGTTTAATTAACATCAAAAAATAAAGAATAACCATTTAAAAACAAGTAGATAAATAACAAAAATAAAGGTAAAGAAGCAAATAAAGTATAAAAAAATAAGTAAAGCCCTGAAATTAATCGTTCAGGTTGATACCCTCACCCAAAAATTAATACTATTAATGGAATAAGGCTAAATTCAAAAAATAAATTATAATAAATATATTTAAAGATCTAAAAATTAACTAAAATAAAACATAATGCAATACACATTAAAAATAAGTCAGAATATCCTTTAATTATACTAGATATAATTATTAAAGAAACAATTAAAACTCTTAAAATAATTAACCCATAAGAAAAATAATCTATCTATATAATAAGATAAAGAAGAAAAATAATTATTAATAAAATTAAATATAAAGACTAATATAATAAAGATTAAACCTAATTGCAATTATCAATTAATAGTGAATTTATATAATCGTTACCTGAGACCGAATTATATAAACTAAAACTCTTAAACCTAAAACCCCCTCACAAACATAAAAAGTTATTATAAATAAATATATGTAAAATGAATAACTAAATATTAAGCAATAAAATAAAATTTGGAGAAGTAGACTTAAAACAATAAGTTCTAATCTAATTAAACACAAAAGAATGTGTTTACGAATAATAATAAGAGATAAAATTCTAGTTGAAAAGATAAAATAATTATAAAAGTTATAATAATTTTTGGATCAATTATTCCATTTTTAAAAAACCCTATATCTATAGGGTTTTTATTAATAATTCAAACTATATTAATTATTATTCTTATAAACAAAATACTAAGTTCATCTTGATTTATAATAGTTACGTTTTTAATAATAATTGGTGGTTTATTAATTATTTTCTCTTATATAAGAAGAATTGCATCAAATGAAAAATTTAAACTAAAATTTAATTTAATTTTTATAATAATTATTATATTAATTATCACTGACGAAATAATATTAGAAAATCAAATTAATGAAAATCAAAATATTTTATTGAACATCTGTAGTTTATCTTTAATTAAAATTTACAACTCAAAGTCTATACTTATAACAATTATACTGGTATTATACCTATTAATTACAATAATTTCAGTTTCAAAAATAGTTAAACACCATGAAGGGCCTCTACGATCATTTAATACGAAAAATAAACCCAATTTTAAAAATTATAAATCATTCTATTATTGACTTACCTGCACCTATTAATATTTCATCATGATGAAATTTTGGGGTAATATTAGGTATATGTCTATTAATACAGTTAATTACTGGTATTTTTTTATCAATACATTATAATGCAAGAATTGAATCAGCTTTTAATAGAATTAGACATATTATACGAGACGTTAATTATGGTTGATTAATACGATCCTTACACTCTAACGGAGCTTCTATATTTTTTATTTGTATTTATATTCATACAGGACGAGGTTTATATTATGGGTCATATAAATATATTAAAACATGAATTATTGGAATTATTATTATATTAATAACTATGGCTACAGCATTTTTAGGATATGTCCTACCATGAGGGCAAATATCTTTTTGAGGGGCAACAGTTATTACTAATTTACTATCAGCATTTCCATATATCGGAACAATATTAGTAAATTGAATTTGGGGGGGTTTCGCAGTAGATAATGCCACTTTATCACGATTTTTTAGACTACATTTTATATTACCATTTATTATTGTAATAATAGTTATTATTCACATTTTTTTTTTACACTTAACCGGATCAAATAACCCAATTGGTATTAACTCTAACAATGATAAAATCCCATTTCATCCTTATTTTTCTATTAAGGATTTATTAGGGATTGTTATTATATTTAATATATTAATTATATTAAATTTATCAGAACCTTTTATATTATCAGACCCTGATAATTTTATTAATGCTAACCCAATAGTTACCCCTATCCATATTCAACCTGAATGATATTTTTTATTTGCTTATGCAATTTTACGATCAATCCCTAATAAATTAGGGGGGGTTATAGCCCTTTTCTTATCAATTTTAATTTTATCAATTTTACCATTTTCAATGAAAATAAAATTTAAGGGTATTAGATTCTACCCTATAGCACAACTAAATATATGATTATTTTTAACAATTGTAATTCTATTAACTTGAATTGGAGCACGACCAGTAGAACTACCTTACACAGATATTGGGATAATTTTAACTGTTATATACTTTAGATACTTTATTATTGACCCAATTTTAGTTAAACAATGAGATCTAACTAATAAAAAAATGTAGATTTTATTATAACAAATTAAAATTTCAAAGATATAGGCAAATAAATTTTCAAGCTATATATAAGTTTATCATAACGATACCGTGGTAAAGTACATCGAATTCAAACAAAAAAAAAACAAATAAATATTACTTTAAGAAAAAATGAAAAAGAGTAAAAATCACCTCCTAAAAAAATTAAACAAGTAATTATTCTAATAAAAATAATGCTTGAATATTCAGAAATAAACAAAAGAGCAAATCCCCCTCTCATATTCAACATTAAACCCAAACCAGTTCTCTTTCACCCTCAGAAAAATCAAAAGGGGTTCGATTAGTCTCAGCAAGACAACAAGAAAGCCACAAAAAAATATAGGAAAAGAAAAAAAAATAAATCAATTTAAATTCTGAACATAACTGAAATTTAGTAGTCTATAACTATCACATATAAAAAAATAACATAAAAGAATTAAAGATAATGAAACTTCATAAGAAATAGCTTGGGAAATTCTACGAATGCATCCTAAAAGAGAATAAATTCTATTAGAAGATCAACCACAAATAATTAAACCATTTCTAATTCTAGAACAACATAAAAAAAATAAAAACCCATAATTAAAATCAAACAATTAATATAAAAAGGAAATAAACACCAAATAAATAAAGATTGAATTAAACTAAAAACTGGACAAATATAATAAACTAAGAAATTAGAATTTATTGGAGAAATTTGTTCCTTAAGAAATAATTTAGCACCATCTCTTGGTTGAAAAATACCAAAAATACCTACTTTAGTAGGTCCTTTACGATTATGTATATAACCTATAATTTTACGCTCTAATAAAGTAAAAAATCCAACTGATACTATTACTATTAATAATAAAAAATACATGTAAATAAATAAAT
>4Mitjaevia_protuberanta
GGCTTTATAATTATTGGGGTTATATTATGCTTATGTTCAAATAATTGATTATTCATTTGGTGTGGCTTGGAATTAAGTTTAATTTCCTTCCTACCACTTTTGCACTCTAAACTATATTTCCTCCGAATCTTCAATGAAATATTTTTTAGTACAGAGAGTTAGATCATCTATTTTAATTCTAGGATTAATAATAATACTCACAAACAAGTATTATTTTGACTCTTTTATTATCTATCTATTTTAATTAAAATAGGAGTTGCTCCTTTTCATACTTGATTACTAAGAGTTGTTGAAGGTTTAAAAATAATACCTATAATTTTAATATTTACACTAAGTAAAATTAGACCTATCATGATGATAACTTTCATCAAGTTAGATTTCATTGATTATTTCTTTAACCTTAATTTTAGGTGCAATTTCAGGTATTAATCAAGTTTCTATTCGAAAAATAATTACCTATTCATCTATTTTCAATATAGGGTTAATTCTAATTTCAATTAGAAATAATTTTATTTGATGTTATTATTTGTTTTTTTATCACTTTTTTTTTTTATAATTTTGTTTTATTCAACAAATACTTTTACATTAACCAAATAATTATCAATGAAATTTACTTTCAACTAAAATAACTATGAATGTCCCTTCTGTCTTTAGGAGGAATACCCCCTTTTTTAGGGTTTTCTATTAAATTGATTGTTATTGAATTTTCAATTATTCTTCATTGTTTTGATTTAATTTTGATTATTGTTTTTTCTTTACTAGTTATGTTTTTTTACTTACGTCTAACTTACTTGTCATTGATATTTTTTTCAGTTTCTACTAAATGGATTTTGTTAAAAAATTTTCATTATTTTTAATATTTAACATACTACAAATGATAAAATGAGTTTATTCAACCAATCATAAAGATATTGGTACTATGTATTTCATTTTTGGTATTTGGTCGGGGTTAGTTGGTATAATGCTAAGTATACTGATTCGAATTGAGTTAGCTCAGCCAGGGGCTTTTTTAAATAATGACCAGATTTATAATGTCATTGTTACATCCCATGCTTTTATCATAATTTTCTTTATAGTGATACCTATTATAATTGGTGGCTTTGGTAATTGACTTTTGCCTTTAATAATTGGTGCTCCTGATATAGCGTTCCCTCGAATAAACAACATAAGTTTTTGGTTACTGCCTCCCTCATTAACTTTACTTTTGATGAGATCAATAGTTGAAATAGGAGCAGGGACTGGGTGAACAGTCTACCCACCTCTATCTTCTAATATTGCTCATTCAGGGGCAAGTGTTGATTTAGCTATTTTTTCTTTACATTTAGCTGGTATTTCATCTATTTTAGGGGCAGTAAATTTTATTACAACAGTACTTAATATACGTTCAATTATGTTTACTTTAGACCGTATTCCGTTATTTGTGTGGTCTGTTGTTATTACAGCTGTTTTGTTATTACTTTCTTTACCAGTCCTGGCTGGAGCTATTACAATGTTATTAACTGATCGTAATTTAAATACTTCATTTTTTGACCCTTCTGGTGGGGGGGACCCTATTTTATATCAACATTTGTTTTGATTTTTTGGTCATCCTGAAGTTTATATTTTAATTTTACCTGGGTTTGGTATAATTTCACATATTATTACCCAAGAAAGAGGTAAAAATGAATCATTTGGTTATATTGGTATAATTTATGCGATAATATCTATTGGGTTATTAGGGTTTGTAGTTTGAGCCCACCATATATTTACTGTAGGGATGGATGTTGACACTCGAGCCTATTTCACTTCAGCCACTATAATTATTGCTGTCCCAACAGGAATTAAGGTTTTTAGTTGATTAGCTACTATACATGGTGTTACTTTAAAAAAAAGTATTAGTATAATATGATCATATGGCTTCGTGTTTTTATTTACAATAGGTGGTTTGACTGGTATTATTTTATCAAATTCTTCTATTGATGTAGTTTTACATGATACTTACTATGTAGTAGCCCATTTTCATTATGTTCTTTCTATGGGGGCCGTATTTGCAATTTTAGCTGGATTTATTCATTGATATCCTTTATTTACAGGAATAACCTTAAATCCTACTTGACTTAAAATTCAATTTACATTTATGTTTGTAGGTGTAAATTTAACTTTTTTTCCACAACATTTTTTAGGTCTAAGAGGATTCCCTCGCCGTTATTCTGACTACCCAGATGTTTATACTTCTTGAAATAATGTTTCTTCTATTGGGAGAATAATTTCATTTGTCAGTGTATTAATAATAATATTTATTGTTTGGGAAAGATTAGTTTCAAAACGATTAATTTTATTTTCAATAAATAATATTTCTTCAATTGAATGATTCCAAAAATTCCCACCAGAAGAACATTCTTACAGTGAGCTACCTTTAAGTAAATTATGCTTCAAATTTAAACACCCAGGATTCTAATACCCCTGTTATAGAACAGCTTATTATATTTCATGATCATACTATAATAATTATTACAATGATTACTATTGTTGTTATGTACATAATATTAACATTAATATTAAGAAAATTAGGAGACCGCTTATTAATAGAGGGTCAATTAATCGAATTAATTTGAACTGTTCTCCCTGCAGTTATACTTATTTTTATTGCTTTACCATCATTAAAAATTTTATATATAATTGAAGAAACTAACAAGTCTATTATTACTATTAAAGCTGTTGGCCACCAATGATTTTGATCATATGAATATTCAGACTTCAAAAAAATTGAATTTGATTCTTATATGAAACCATCTAAGAATTAGAATTAATGAATTTCGATTCTTAGAAACAGACAATCGAGTTGTTTTACCATTTAATATCCAAACACGTATTTTAATAACATCTACTGATGTTATTCATTCATGAACTATTCCTGCATTAGGAATTAAGGTAGACGCTTGTCCAGGACGTATTAACCAAGGTAATATTTTAATAAATCGACCTGGATTATTTTATGGTCAATGTTCAGAGATTTGTGGTGCAAATCATAGATTTATACCTATTGTAGTTGAAAGTATTAATACAAATATATTTATAAACTGATTAAAAAATTATTATATCCCCTTTATGGTGAACTTTCTTAATAATCACTTTTATTATTGTTTTTATACTTTTAATATCTATTTTATACTTTAATTTAGATAATAAAATAAATATATCAATTAATTTAAAGGGTTGCAAAACTATTGAAAATGATAACTAATTTATTTTCAGTATTTGACCCTTGTACTGGAATAATTCTTTAAATTGAGCTAGAACTTTTATTTTTTTAATAGTTTTACCTTATAAGTTTTGTTAATCCCAAATAAAATTAGATTATCTCTAATAAAAATCTTAAAGTCTCTTCAAGGAGAATTTCAATATTAATACCTTATAAGGGTACCCAATTAATTATATTATCTTTATTTTTATTATTTTAATTAATAATTTAATGGGATTAATACCTTATGTTTTTACTTCTTCATCTCATTAATTTACTCTTTAACAATGGCACTCCCGTTGTGAATAGCTATAATAATTTATGGTTGAGTAATAAGTATAATTCAATATTTAGACACTTAGTGCCCGTTGGTACACCTCCTGTTCTTAACCATTTATAGTTTTAATTGAAACTGTAAGAAATATTATTCGACCAGGTTCCCTCTCTGTCGTTTGACTGCTAATATAATTGCAGGTCACTTATTAATATCATTATTAGGAAATATTCATCTTTTTTAATAATTTCAGCTATATTTGTATATGTAGGGCTTATAGTATTTGATTAGCTGTAGCAATAATTCAATCTTATGTATTTATAACACTAAGAACTTTATACTCTAGAGAAATTATGAATAATCACCCATTTCATTTAGTAGATAAAAGTCCTTGACCTATCACAGGGTCTATTGGTTTACTAACAACAATACTAGGAATAATTATATGATTTCATACATTTAGTATAAATATATTTTTATTAGGTATTTTAATTATTATTTTAACTAAAATTCAATGATGACGTGATGTTACTCGGGAAGCCACTTTTCAAGGATTACATACCTTTAAGGTTATTTTAAGAATAAAGTTAGGTATAATTTTATTTATTTTATCAGAAGTATTGTTTTTTTCTTCTTTTTTTTGATCTTTTTTTCATAGTAGTTTATCACCTACTATAGAAATTGGTTTAATATGGCCTCCTATAGGTATTATTTCATTTAATCCATTAAATGTACCTTTATTAAATACAATAATTTTACTTAGTTCAGGAGTTTCCATTACATGAGCTCATAATTCTTTGATTACAATAATTACCCTAGTTAATTAAAAGAATAATAATTACAGTAATTTTAGGGATTTATTTTTCAATATTACAATTGTATGAATACATTGAATCACCGTTCTGCATTTCAGATTCTGTTTATGGGGCTACTTTTTTTATAGCAACAGGATTTCATGGTCTTCATGTGATTATTGGTACTATTTTTATTTTAGTTTCTGGTATTCGAATATATAATTTACATTTTTCTGAAGGACACCATGTAGGATTTGAGGCATCAGCTTGGTATTGACATTTTGTAGATGTTGTATGATTATTTTTATATATTTCAATTTATTGATGAGGAGGATTTCATTTATTTATTATTATACTAATTAGTATAGTTATTATTGTTATAATCTTATTAATTTCAAAAAAATCTATTTTTGATATTCAAAAGTCTAGCCCATTTGAATGTGGGTTTAACCCTATAACTTACAAACGATTACCCTTTTCAATTCATTTTTTTTTAATTGCTGGTATTTTTTTAATTTTTGACATTGAGATTATTATTATTATACCAATAATTTTAGCTATAAAAAGATCATTTTTAGTTAGTTGATTAATAACTTCATGTTTTTTATCACAATTCTATTGATTGGATTATACCATGAATGATTAAACGGTATATTAAATTGAACAAATTAAAAATAAAAAGCAAAATAGAAAGTAAAAATATAATTTTTATGTTATTTCTGTAAAAATGTTGAATAAAATTAGATAGTTTTAATAAATAAAAAGAAATACCTATACCTCCATATAATTCACCTCAATTTAAATAATTTTTATAATTAAAACTAAAATTATACAATATGTTATATATTCAATTAGAGTAACTAAATATTAACCATATATTTATAATAAGTAATAATTTACGTTAAAAATAAAAGTATTTAACTCATTAATTTGAAATCCATCAAGCTCCTGCTATAATAACAATTGGACATGTAATTTTTATATATAAAGGGAAAATAATAAGGTTTATGTCAATATTAATAATCCAAAGAATTAAACAACCAAAAAACACAAAAAAAGATAATCTCGTAATACTTAGTTTTATTATCTTTATCTTCGTAGAAAAGAGAGTTTCTTTGAATTTTGATTAATGATTATTGAATAATAAAATAATCGTGCTCATAAGAACATGTTAACCCTACGCATAAATAAAATAAAAAATAAGGAATAATTCTATTTAATTGTATTATTCTTAATTCAATAATTAAATCTTTAGAATAAAACCCAGATAAAAAAGGTACCCCAAGTGCTAGATTGGAAATATTAAAACATGCAGTAGTAAAAGGTATACTTATAGAAACCGAACCTATAGTTCGAATATCCTGATTATCATTTATATAGTAAATAAAAATTCCTGCACAAAGGAATAATAAGCTCTTAAATATTGCGTGAGTTAATAAATGAAAAAAAGATATTTCTACTAAACCTAAAAATAAAGATCTTATTATTAACCTAACTGTCTTAGGGTAGAAATGCAATGATTTTTTTTAAATCAAATTCGTAATTAGCACAAAAAGATGATATTAATATAGTAGTAATTCTTAAAAACAAAAAATAGTTGTTATAAGAAACTGTTAAAAAAGCGAATTAATAAGTAAACACCTGCAGTCACTAAAGTTGAAGAATGGACCAGTGAAGATACTGGGGGAGCTGCCATTGCAGCAGGTAGTCAAGTAGAAAATGGGATTTGAGCACTTTTAGTAAAAGAAGAAATAATTACTAGATAATAAATAATTTCTGTAAAAATCTAAATAAAAAATAAAATGTCAACTCCCAAAAGATATTATTCAAGAAATAGAAATTAATAACCCAATATCCCCTAAACGATTAGTTAAACAAGTGATTAACCCGGCTAAATAACTTTTTATAGAATTATAATAGATAACTAAACAATAAGAAACTAAACCTAAACCGTCTACCCCAACAAAATACTGAGTAAATTAGCTTATAATTAAGAACTATTCTTATAACAAATAAAATTACTAAAAATAAAAACGATTTCTTGAATAGGTGTTAATTCCTATATAATCTATTCTATATAAGATTTATAGCTGAAATAAATAATACTCAGAGATAAATAAACAAGAAATTCAATCCAATAAAATTAGTAGTAAATATCAAAAGAATTAACTAAAATCTTTCATTCTAGGAAATTCTAAAATCACTTGAATAAAAATATAAATAAAAAAATAATACTATTTAAACCTAATAAAATTAGAACAAAGGAAAATGAACTATTATTAAATACTCTCGTATATATCCTGATCTATAGCAATATATAGATAAAGGTATTCCATGTTGAGTATATCTATAAATACACACTAAAACAGGCTGAAAAAAAAGAAATAAATACAAAACTTGAATTTCACCAATAAAATATTATACTATTTAAAATAAAAATCTCTCTTAAAAAATTTAAACTAGGGGGACACCCCATATTAAATCTTCTGAAAAGAAATCATATTATACTATTCTAGGTATTAATGTGAGTAGTCCCTTATTAATATAAAATCTACGACTTGAAAAACGTTCATATGAAATTTGCAAGACAAAATAAACCTGACGAGCATAAACCGTGAGAAATTATTTTAAATAAGCCCCTAAAACCCCTCACTTAGATATACTTAAAATACCAACTAAACATAAACTTATATGAGCTACTAAGAATAAGCAATTAAATTTAACATCCCCTTGTATTAAACAAATTAAACTTACTATTAAACCCCCTACTAAACTTAATGAATACCAAATATATCTATAATTAATAAATGTATTTTCAAAAACATTTATTACTCGTAGGATTCCTACCCACCAATTTTTGATAATAACCCGGCTAAAATTATAGACCCAGATACTGGTGCTTGCACGTGAGCCTTTGGTAATCAAAAATGAACTATAAATATCGGTAACTTAACTAAGAAAGCGAATACTAAACAAAAATGTACAAAACTAAAAATACTTTAAGTTGTATCAAAAAATAAAGAATAATTATTTAAATATAAATAAATAAACAAAACAAATAATGGTAAAGAAGCAAATAAAGTATAAAAAAATAAATAAAGCCCAGAAATTAATCGTTCTGGTTGATAACCCCAACCAAAAATTAAAATTATTAATGGAATAAGTCTAAATTCAAAAAATAAGTTATAATAAATATATTTGTTGAACCAAAAATTAACTAGAATTAAACAGAGTGCAAGGCATATTAAAAATATATTAAAATATTTTTTAACTATGCTAGAGATAATTATTAGAGATACAATTAAAATACTTAAAATAATTAACCCATAAGAAAAATAATCCACCTAAAAAGTAAGAAATTAAACAAAAATAACTATTAATATAATTTATAGTAAAAATTAATATTACTAAAATTAATCTTATTTGATATTATCAGTTAATAAGGAATTAATATAATCATTTCCTGAGAGCGAATTATATACACTAAAACACTTAAACCTAAAACTCCTTCACAAACATAAAAAGTTATCATAAATAAATATATGTAAAAAGAATAATTGAATATTAAACAATAAAATAAAATTTGAAGTAAAAGTCTTAAAACAATTAATTCTAATCTAATAAGACACAATAAAATATGTTTTCGAATAATTATTAAGGATAAAATTCTAGAGGTAAAAATATATTAATTATAAAAATTATAATAATTATTAGATCAGTAGCACCTTTTATAAAGAACCCTATATCTATAGGGTTTTTACTTTTATTTCAAACACTTATAATAATTTTATTAATAAATAAAATATTAATCTCATCTTGATTTGCAATAATTACTTTTTTAATAATAATTGGGGGGTTAGTAATTATTTTCACTTATATAAGCAGAATTGCCTCAAATGAAAAGTTTAAAATTAAGATTAATTTAATAATCGTATTATTAATTAGATTAATAATTGTAGATGAAATAATTCTTGAAAATCAAATTAAGGAAAAACAAGAAATTAATTTCAACAAATATTGTTTATCTTTAATTAAAATTTACAACTCTAAATCAATGTTCATAACAATTATATTAGTTTTATATTTATTAATTACTATAATTTCAGTATCTAAATTAGTTAAACACCATGAGGGCCCATTACGATCATTTAATACGAAAAATAAATCCATTATTTAGAATTATAAATCATTCAGTTGTTGATTTACCTGCCCCAATTAATATTTCATCTTGATGAAACTTCGGGGTTATTTTAGGGTTTTGCCTTGGAATACAATTAATTACTGGTATTTTTTTATCAATACATTACACTGCAAGTATTGAGTCAGCATTCAATAGAATTAGACATATTATACGTGATGTAAATTATGGATGATTAATTCGGTCACTCCATTCAAACGGGGCATCTTTATTTTTCATTTGTTTATATATTCATACTGGACGAGGGTTATATTATGGTTCATACAAATATATTAAAACATGAATAGTAGGTATTATTATTATATTAATAACTATGGCTACAGCATTTTTAGGTTATGTATTACCCTGAGGTCAAATATCTTTTTGAGGGGCTACTGTAATTACTAACTTATTATCAGCATTCCCTTATATTGGGGGGATACTAGTAAATTGAATTTGAGGGGGTTTCTCAGTAGATAATGCCACCTTGTCTCGATTTTTTAGATTACATTTTATATTACCATTTATTATTGTTATAATAGTAATCATTCATATTTTTTTTTTACATATTACAGGTTCTAATAACCCTCTAGGTATCAATTCAAACATTGATAAAATTCCATTCCACCCTTATTTTTCTATTAAAGATCTTTTAGGGATTGTGATTACATTTACATTACTATTAATATTAAATTTAAGAGAACCTTTTATATTATCAGATCCTGACAATTTTATTAATGCTAACCCTATGGTTACACCAATTCATATTCAACCTGAATGATATTTTTTATTTGCATATGCAATTTTACGTTCAATTCCTAATAAATTAGGGGGTGTTATAGCATTATTTTGTTCTATTTTAATTTTAGCTGTACCCCCATTTACAATAAATATAAAGTTTAAAGGGATTAGATTCTATCCAATATCACAAATTAACATATGATTTTTTTTAGCTATTGTAGTATTATTAACATGAATTGGGGCTCGACCTGTGGAACCCCCTTATACAGATATTGGTATAGTTTTAACTGTTTTATATTTTTTATACTTCATTTCTGACCCTATCATAGCTAAGCAATGAGATTTAATCAATAAAAAAATGTAAACTTAATTAGTAAAAATTATAATTTTAAAGATATAGGTAAATAAATTTTCAAGCTATATATGAGTTTATCATAACGATAACGGGGTAAAGTACAACGAATCCAAACAAAAAAAAAACAAATAAATATAATTTTTAAGAAAAAAGAGAATGAATAAAAATTACCTCCTAAAAAAATTAAACAAGTAATTATTCTAATAAAAATAATACTAGCATATTCAGAAATAAAAAGTAAGGCAAATCCCCCACTCATATTCAACATTAAAGCCACACTAATTCTCTTTCACCCTCTGAAAAATCAAAAGGAGTACGATTAGTTTCAGCTAAACAACAAGAAAGCCGCAAAAAAATATTGGAAAGGAAAATAAAATAAATCAATTAAAATTTTGAATAAAATTAAAATTAATTAAACTATAACTATCACATAAAAAGAAATAACATAATAAAATTAAAGATAATGAAACTTCATAGGAAATAGCCTGAGAAACTCTACGAATACAACCTAACAGGGAATAAATACTATTCGAAGATCAACCACAAATAATTAACCCATCTCTAATACTAGAACAACATAAAAAAAATAAAAAGCCGTAATTAAAATCAAACAATTTATATAAAAGGGAAAAAGTGACCAAATAAATAAAGACTGAATTAAATTAAACACTGGACAAATGTAATAAACAAAAAAATTAGAATTCATTGGAAAGATTTGTTCTTTAAGAAATAATTTTGCACCATCACTTGGTTGGAAAATACCAAAAATACCGACCTTAGTAGGTCCCTTGCGATTATGTATATACCCTATAATTTTACGTTCAAGCAAAGTAAAAAATCCAACTGAAACTATAACCAAAATTAGTATAAATGTGAGGTTAACAAAAAAAT
>4Mitjaevia_shibingensis
GGCTTTATAATTATTGGGGTTATATTATGCTTATGTTCAAATAATTGATTATTCATTTGGTGCGGATTGGAATTGAGCCTGATTTCGTTTCTACCTTTAATACAAACTAGATTATATTTCTTCTGAATCTTCTATGAAGTATTTTTTAGTTCAGAGAGTAAGTTCCTCCATCTTGATTTTAGGGTTAATAATAATACTTACAGGTAAAAATTATTACGACCTACTAATCATTTATCAGTTATAATTAAAATAGGTGTTGCTCCATTTCATATTTGATTATTAAGAATTGTAGATGGATTAAAAATAATTCCTTTTATTTTAATATTTACTTTATCTAAAGTAAGTCCTATTATAATTTTAACTTTTTTCATTCAAGATTTCGTTAATTATTATGTTAACTTTGATTATGGGTAGTTTATTAGGGATTAATCAAAATTCTATTCGTAAAATAATTGCTTATTCTTCCATTTTTAATATAGGTTTAATTTTAATTTCAATTAAAAATAATTTTGTATGAATTTACTATTTAGTTATTTATCATTTTTATGTTTTATAATTCTTTTATTTCGAGTTAATGCTGTTATATTAATCAAATAATTATTAATGAGAATTAATTTTAAGTAAGATAACTGTGAACTATTTTGCTGTCAATAGGGGGTATACCCCCCTTTTTAGGTTTCTCAATTAAATTGATTGTTATTGAAATAACAATTTCAATTATATATTTTGACTTGTTTATAATTATTTTATTTTCGCTTTTAGTAATATTTTTTTATTTGCGAATAACTTTTCTTTCTTTAATATTTTTTAGTATATCATCTAAATTAACTTTACATCAAATTTTTCTTTTTATTTAATATTGAATATTTTACTTATGATAAAATGAGTTTATTCAACCAATCATAGGGACATTGGTACAATATATTTTGTTCTTGGTATTTGATCCGGTTTAGTCGGGATAATATTAAGAATATTAATTCGTATTGAATTGGCTCAGCCTGGGGCTTTTTTAAATAATGATCAAGTTTATAATGTGATTGTTACATCTCATGCTTTTATTATAATTTTTTTTATAGTTATACCAATTATAATTGGGGGTTTTGGGAATTGACTTTTACCTTTAATAATTGGGGCCCCAGATATAGCTTTCCCCCGAATAAATAACATAAGTTTTTGACTTTTGCCCCCTTCGTTAACTTTACTTTTAATAAGATCAATAGTGGAAATAGGGGCTGGTACAGGATGAACTGTTTATCCTCCATTATCTTCTAATATCGCTCATTCTGGTGCAAGTGTTGACCTTGCTATTTTTTCTTTACACTTAGCTGGTATTTCATCTATTTTAGGGGCGGTAAATTTTATTACAACTGTAATAAATATACGATCCACTATATTTACATTAGATCGAATTCCCTTGTTTGTTTGATCAGTAGTAATTACAGCTGTATTATTATTACTATCTTTACCAGTTTTAGCCGGTGCTATTACTATATTATTAACAGATCGTAATTTAAATACTTCTTTTTTTGACCCATCAGGAGGCGGGGACCCCATTTTGTATCAACACTTATTTTGATTTTTTGGTCATCCTGAAGTTTATATTTTAATTTTGCCTGGGTTTGGGATAATTTCTCACATTATTACTCAAGAAAGAGGTAAAAATGAGTCATTTGGATATATTGGTATAATTTATGCAATAATATCTATTGGATTATTAGGATTTGTAGTTTGAGCACATCACATGTTTACGGTTGGTATAGATGTTGATACCCGAGCTTACTTCACTTCTGCAACTATAATTATTGCAGTTCCTACTGGAATTAAAGTATTTAGATGATTAGCTACTATACACGGGGTTACCTTAAAAAAAAGTATTAGAATATTATGATCATATGGTTTCGTTTTTTTATTTACAATAGGGGGTTTAACTGGGATTGTTTTATCAAATTCTTCTATTGATGTAGTTTTACATGATACTTATTATGTAGTAGCTCATTTCCATTATGTACTATCAATAGGAGCAGTATTTGCAATTTTAGCTGGTTTTATTCATTGATATCCATTATTTACTGGATTAACAATAAACCCCCTTTGGCTAAAAATTCAATTTAGATTTATATTTATTGGAGTTAACATAACATTTTTTCCTCAACATTTTTTGGGGTTGAGAGGGTTCCCACGACGCTACTCAGATTACCCTGATGTGTATACATCTTGAAATAATGTTTCTTCTATTGGAAGATTAATTTCTTTCGTTAGAGTATTAATGATAATATTTATTGTTTGAGAGAGATTAATTTCAAAACGATTAATTTTATTTTATATAAATAATATATCTTCAATTGAGTGATTCCAAATGTTTCCTCCTGAAGAACATTCTTACACAGAATTGCCACTCATTAAAATATGCTTGAAATTTAAATACCCAAGATTCTAATACTCCTGTAATAGAACAGCTTATTATATTTCATGATCATACAATAATAATTATCACAATAATTACTGTAGTAGTTATATATATAATATTAAGATTGATATTAAGAAAACTAGGGGACCGTCTACTAATAGAAGGACAATTAATTGAATTAATCTGAACTATTCTGCCAGCCATTATATTAATTTTTATTGCTCTACCTTCATTAAAAATTTTATATATAATTGAAGAAACTAACAAACCAATTATTACAATTAAGGCTATTGGTCATCAATGATTTTGGTCATATGAGTATTCAGATTTTAAAAAAATCGAATTTGATTCATACATAAAACCAACTGAGACTTAAAATTAAACAGTTTCGATTTTTAGAAACAGATAATCGTATTGTTTTACCTTTTAATATTCAAACACGTATTCTTATAACATCTTCTGACGTTATTCATTCATGAACCATCCCAGCATTAGGTGTAAAAGTTGATGCATCCCCAGGACGAATTAATCAAGGAAATATTATAATAAACCGACCTGGTCTATTTTATGGGCAATGTTCAGAAATTTGCGGGGCAAATCACAGATTTATACCTATTTTAGTTGAAAGAGTTAATATAAATATGTTTATAAATTGATTAAAAAATTATTATATCACCTATATGATGAACAACTTTAATAGTAATATTTATTATTATTTTTTTAATTTTAATAACTAATATATATTTTAATTTAAATAATAAATTAACCATAAAAGTTATATTATTAAAAAAAAATATAAGTGAAAATGATAACAAATTTATTTTCAGTATTTGACCCATGCACTGGGATAATTCTTTAAATTGAATTAGAACATTAATTTTTTTTCTAATTTTACCCTATAAATTTTATTATTACCAAATAAAATTAGATTATTATTTTTAATAATATTAAAATCCTTACAAAAGGAATTTCTATATTGATACCTTACAAAGGTATAAGACTTATAATATTAACTTTATTTGTATTATTTTAGTAAATAACTTAATGGGATTATTACCTTATGTATTTACTTCTTCTTCTCATCTATTTACTCATTATCAATAGCACTCCCCCTTTGGCTATCAATAATAATATATGGTTGATTAATAAATATAACTCTATATTTAGTCATTTAGTACCAAATGGTACACCCCCTATTCTTAACCCTTTATAGTTTTGATTGAAACTATTAGAAATATTATTCGACCGGGGTCGTTGTCAGTCGATTAACTGCAAACATAATTGCAGGCCATTTACTTATATCACTCTTAGGAAATATTCTTCAATTTTAATAGTATCTTTTATATTTGTTTATATTGGATTAATAATATTTGATTCGCAGTTGCTATAATTCAATCATATGTATTCATAACTTTAAGTACATTGTATTCAAGAGAAATTATGAATAATCACCCGTTTCATTTAGTAGATAAAAGACCCTGACCTATTACTGGTTCAATTGGGTTATTAACAACAATATTGGGGATAATTATATGATTTCATAAAATTAATATAAATTTATTTATATTAGGAATTCTTATTATTATTTTGACTAAAATTCAATGATGACGGGATGTCACACGGGAATCTACATTTCAAGGACTTCATACATTTAAAGTTTCATTAAGAATAAAATTGGGTATAATTTTATTTATTTTATCAGAAGTATTATTTTTTTCTTCTTTCTTTTGAGCCTTCTTTCATAGAAGTTTATGCCCGACTATAGAAATTGGTTTAATTTGACCTCCAAAAGGAGTTATTTCTTTTAATCCTTTAAATGTACCAATATTAAATACAATAATTTTATTAACTTCGGGTATTTCTATTACTTGAGCACACCACTCCTTAATCATAAGAATTACCCTAATTAATTAAAAGAATAATTATTACTGTTATCTTAGGGTTGTATTTTTCAATACTACAGTTATATGAATACATTGAATCACCATTTTGTATTTCAGACTCAGTTTATGGGGCTACCTTTTTCATAGCTACAGGATTTCATGGACTCCACGTTATTATTGGTACTATTTTTATTATAGTGTCAGGAATGCGAATATCTAATCTCCATTTTTCAAATGATCATCACGTAGGTTTCGAGGCGTCAGCCTGATACTGACACTTTGTTGATGTCGTTTGATTATTCCTATATATTTCAATTTATTGATGAGGGGGTTTTCATCTAATTGTTATTATAATAATTAATTTAATTATTATTTTTATAATTATAATTATTAATAAAAAATCTATTTTTGATTTGCAAAAATCTACACCTTTTGAATGTGGTTTTAATCCAGTGACTTATAAGCGATTACCCTTTTCAATTCACTTCTTTCTAATTGCTGTAATTTTTTTGATTTTTGATATTGAAATCATCATTATTTTACCTATAATTTTTACTATTAAAAGAACTCATTTACTATCTTGGTTAATAACATCATTTATTTTATTATTGTCTTATTATTGGGGTTATACCACGAATGATTAAACGGAATACTAAATTGAACAAAATAAAAATAAAAAACAAAATAAAAATTAAAAATATAATTTTTATATTGTTTATAGAATAATTTTGAATAAAATTCGAAAGTTTTAATAAATAGAAAGAAATACCAAGCCCCCCGTATAATTCACCCCAATTTAATACATTCTTATACTTAAATCTAAAATTATAAAAATATTTAAATATAAAAAAGGAGTAACTAAACATTAGTCATATATTTCTAATAAGTAATAACTTATATTAAATATATAATTATTTAATTCAATAATTTGAAACCCCAAAAATTCCCAATACAACAAATAAAATTGTTGAAATTTTTATATAAAAGGGAAATATTATAAAACTTAAATCGATAGTTAAAATTCAAAGTATTATACATCCAAAAATAACGAAAAAAGTTAAAATTATAATACTTATTTTTATTAATTGTATCTTCATAGAATAATAAATAACTTTAAATTTAGATTAATTAATATTGAATAATAAAATAAACGAGCTCATAAGAGCAGGTTAACCCTAGACAGATAAAAAATAAAATATATAAAATTAATCTACTAAATTGCATTATTATTATTTCAATAATTATATCTTTAGAATAGAATCCTGATAAAAATGGAGTCCCAAGAGCTAAATTAGAAATATTAAAACAAGCAGTTGTAAGGGGAAGTGATTTACAAACTGACCCTATTACTCGAATATCTTGGTTGTCATTTATATAATAAATAAAAATTCCCGCACAAAGAAAAAGTAAAGATTTAAATATAGCATGAGTAAGTAAGTGAAATAATGACATATTTACTAATCCCATAAATAATGATCTTATCATTAACCCAACTGGCTAAGAGTTGAAATGCAATAATTTTTTTTAAGTCAAATTCATAGTTAGCACAAAAAGAGGACATAAATATAGTTATTACTCTTAGAAATAAAATATAGTTATTATAAAAAGTTATTAAAAAATCGAATTAACAGATAAACTCCCGCTGTTACTAAAGTAGATGAGTGGACTAAAGATGAAACTGGAGGTGCAGCTATAGCTGCGGGGAGTCATGTAGAAAATGGGATTTGTGCACTTTTAGTAAATGAAGAAATAATAACTAAATAATAATCAATTTGAATAAAAATCTAAATAAAATATAAAGTGTCAACTACCATATGACATTATCCAAGAAATAGAAATTAATAATCCAATATCACCTAAACGGTTAGTTAGGCAAGTAATTATGCCAGCCAAATATCTTTTTATTGAATTATAATAAATAACTAAGCAATATGAAACTAATCCTAGACCATCTACCCAAGTAAAATTCTAAGTAAATTATCTTATAATTAAGAATTATTCTAAATACAAATAATAGTACTAAAAATAAAAACGGTTTCTTGAATAATTATTAATACCCATATAATTCATTCTATAAAAAATATATTGATGAAATAAATAGCACTCTGAAGTGAATAAACATGAAATTCAATCAATTATAATTAATAATAAATATCAAAAGAATTAATTAAAATTTTTCACTCTAATAAATTCTTATATCATTTATATGAATATAAAAATAAAAAAATATTGCTATTTAATCTTAATAAAATTAAAAAAGGGGAAAATGTACTATTAACAAATATTCGCGAGTATATCCTGAACTATAACAATACATTAATGAAGAAGATCCATGTTGAGTATATCTACAGAAAAACACTAAAACAAGCTGAAAAAAAAGAAATAAATAAAAATGAAGAATTCCACCAATACATTATTATTCTATTTAAAATAAAAATTTCACTTAAAAAATTTAATCTTGGAGGACATCCTATATTAAATCTTCTAAAAATGAATCATATGAAGCAATTCTAGGTATAAATGTTAATAAACCCTTATTAATAAAAAAACTTCGACTAGAAAAACGCTCGTAGCTTATTTGCTAAACAAAATAACCCAGAAGAACATAAACCATGAGAAATCATCTTAAATAAGCACCTAAAATACCCCATTTAGATATTCTTAAAATACCAATCAAACAAAGGCTTATATGAGCAATGAAGAATATGCAATTAAATTTTACATCCCCCTGTATTAAACAGATTACTCTGACTAGTAATCCACCTATTAATCTTAATGAATATCAAATGTAATTATAGTTATTAAATATATTTTCAAACATAAATATTGTACGTAAAATACCTAACCACCAATTTTTAATAATAAACCTGCTAAAATTATAGAACCAGAAATAGGTGCTTGAACGTGAGCCCTGGGTAATCAAAAATGAACTATGAATATTGGTAATTTAACCAAGAAAGCAAATATTAAACAAAAATGAATAAAATTAAATCTACAATAATTAATATCAAAAAATAGTGAGTAATTTGTTAAATATAAGTAGATAAATAAAACAAAGAGTGGAAGAGATGCAAACAACGTATAAAAAAACAAATAGAGGCCAGAAATTAAACGCTCAGGTTGGTAACCCCAACCAAAAATTAAAATTATTAAGGGGATAAGGCTAAATTCGAAAAATAAATTATAATAAATATATTCATGGAACTAAAAATTAACTAAAATTAAACATAATAATAAAGATATTAAAAAAAGGTTATAATATTTATAAATTGTGCTAGAAATAATTATTAAAGATACAATTAATACTCTTAAAATAATTAAACCATAAGAAAAATAATCGATCTAAGAAATAACTAATTGAAGAAAAATAATTATTAACAAAAAGAATAGAAAATGTTATTATAATAAAAATTAAACTTATCTGATATTATCAAACATTAAAGAATTAATATAGTCATTTCCTGGGATCGAATTATATACACCAAAACTCTTAACCCTAAGACACCTTCACAGACATAAAAAGTTATTATAAATAAATATATATAAAATGAATAATTATATATTATGCAATAAAATAAAATTTGTAACAGCAAACTCAGAACGATAAATTCTAATCTAATAAGACATAGTAAAATATGTTTTCGAATAAGTATTAATGATAATAATCTAGTTATAAAAATATACTAATAATAAAAATTATATTAATTATTAGATCAACTTCCCCATTTATTAAAAATCCCATATCCATGGGGTTTTTATTAATATCACAAACAATAATTATAATTTTATTCATAAATAAAATATTAAATTCATCCTGATTTACAATAATTACATTTTTAATAATAATTGGTGGATTATTAATTATTTTCTCATATATAAGAAGAATCGCCTCAAATGAAAAATTTAAAATTAAACTAAATTTAATTGTTTTTATATTAATTACTTTATTAATTTTAGACGAAATAATTTTAGAAAATCAAATTAATGAAAAACAAGAAATTAATTTTAATAAATATAGCATATCACTAATTAAAATTTATAATTCTAAATCAATATTGATAACAATTATACTAGTTTTATATTTATTAATCACAATAATCTCAGTGTCTAAAATAGTAAAACACCACGATGGTCCTTTACGATCCTTTAATACGAAAATCAAACCCAATTTTCAAAATTCTTAACCACTCCATTGTGGATTTACCTGCACCTATTAATATCTCATCTTGATGGAACTTCGGAGTTATTTTAGGCATATGTTTATTAATACAATTAATTACAGGAATTTTTCTTTCTATACATTATAATGCTAGAATCGAATCAGCATTTAATAGAATTAGACATATTATACGAGATGTAAATTATGGGTGACTAATTCGGTCTTTACACTCAAATGGAGCCTCGTTATTTTTTATTTGTATTTATATCCATACTGGGCGTGGGTTATATTATGGATCATATAAATTCAAAAAAACTTGAATTATTGGGGTAATTATTATATTAATAACTATAGCAACGGCCTTCTTAGGATATGTACTACCCTGAGGTCAAATATCATTTTGAGGGGCAACAGTTATTACTAACTTATTATCTGCATTTCCGTACATCGGAACTATGCTAGTAAATTGAATTTGGGGGGGATTTGCAGTTGATAACGCTACATTATCACGATTTTTTAGACTACATTTTATACTGCCATTTATTATTGTGATAATAGTAATTATTCATATTTTTTTTCTTCATTTAACAGGTTCAAATAATCCAATTGGAATTAACTCAAATAATGATAAAATCCCATTTCACCCCTACTTTTCAATTAAAGACTTGTTAGGAATTATTATTACATTTAATTTATTAATTATTTTAAACTTGAGTGAACCTTTTATATTATCAGACCCAGATAACTTTATTAATGCAAATCCCATAGTAACCCCAATTCACATTCAACCTGAATGATACTTTTTATTTGCTTATGCAATTTTGCGATCCATTCCTAATAAATTGGGGGGGGTAATAGCTTTATTTTTATCTATTTTAATTTTATTAATTTTACCATTCTCAATAAAAATGAAATTTAAAGGGATTAGATTTTATCCTTTAGCCCAAGTAAATTTATGATTTTTCCTTACTATTGTCATTTTATTAACTTGAATCGGGGCACGACCAGTAGAATTACCATATACAGATATTGGGATAATCTTAACTTTAATTTATTTTATATATTTTATTAGTGACCCAATTTTAGTAAAACAATGAGATTTAACTAATAAAAAAATGTAAATTTAATCAATACAAATTAAAATTTTAAAGATATGGGCAAATAAACTTTCAAGCTATATATAAGCTTATCATAACGATAACGTGGCAAAGTACAACGAATTCAAACAAAAAAAAAACAGATTAATAAAATTTTTAAAAAAAAAGTAAAAGAATAAAAATTTCCCCCTAAAAAAATTAGGCAAGAAACCATTCTAATAAAAATAATTCTAGAATATTCTGCAATAAACAATAATGCAAACCCACCTCTCATACTCAACATTAAATCCAAACTAATTCTCTCTCCCCCTCAGAAAAGTCAAAGGGGGTTCGATTAGTTTCTGCTAAACAACATGATAATCACAAAAAAATAAAGGTCAAGAAAAAAAAATAAATCAATTTATATTTTGGACAAAATTAAAATTTAATAAACTATAACTGTCACATAAAAAGAAAAAACATAAGAGAATTAAAGATAACGAAACTTCATAGGAAATAGCTTGGGAGACTCTACGAATACACCCCAAAAGTGCATAAATACTATTAGAAGATCAACCACAAATAATTAATCCGTCTCTAATTCTTGAACAACATAAAAAAAAAAGAAACCCAAAATTAAAATCAAACAATTAACATAAAATGGAAAAATAACCCAAATAAATAAAGATTGTACTAATCTGAAAACAGGACAAATATAATAAATAATAATATTAGAATTTATTGGAAAAATCTGCTCCTTTAGAAATAACTTTGCACCATCTCTAGGTTGAAAAATACCAAATAGACCTACTTTGGTAGGGCCCCTTCGATTATGTATGTAACCTATGATTTTACGCTCCAGTAGGGTAAAAAATCCTACAGAAACTATAACTATAATTAACAAGAAATACAAGTAATTAAATAAAT
>5_Idiocerus_laurifoliae_MH433622.1
ATAAATATATTATTAGGGGTAATATTATCTTTATCATCAAATAATTGAGTTATAATTTGAGTAGGACTTGAAATTTCAATAGTATCATTCATCCCACTTATAATTAGAAGATTATATTAGATCAGAATGTGCAATAAAATACTTTATTATTCAAAGCATAAGATCATCGATTTTTATTTTAAGAGTAATTTTTATATTAATAGGGGTTAATATATATGAAATTATTATTAATTATCAATAATTATAAAAATAGGGGTTTCACCATTTCATGCTTGAGTTTTAAGAATTGTAGAAGGGTTAAATTATATAGCTATATTTAACTTATTTACTACTATGAAAGTTGTTCCAATAATAGTTACAATTAATATAATATAAATTAGATTTAATTATTATTTTAACATTATTAGTTGGTTCAGTTTTTGGGTTAAATCAAAATTCTGTGCGAAAAATATTAGCTTATTCATCTATTTTTAATATGGGATTTATAATTTATTCAATAAAAAATCTATCAATGTGAGTAATATATTTTAGTCTATATCATAATTATTATTTATAATACTTTTAATATTAAATAATATCATTATATAAATCAGTTAGTTATTAATAATTTGAGTTAAAACTTAAACTTTCTTTGGATTCTAATACTATCCTCCGGTGGGATGCCCCCAATAATAGGGTTTTTAGGTAAATTAATTGTAATTGAATCATCAATTTATTTTAACGATTGTTATTCAATAATAATAATTGTTACTTCTTTAATAACTATATTTTATTATAATCGATTATGTTTTATTATCATATCAATTTCTTCAATAATAATAAAATGAAAACTAATCTATATTAAATTTGACATCTAATTATTAACTTAATTTATATGAATAAATGACTGTATTCAACTAATCATAAAGATATCGGTACAATATATTTTATTTTTGGTATTTGATCTGGAATAGTAGGTATAATATTAAGAATAATTATTCGTATAGAATTATCCCAACCCGGGTCTTTTTTAAATAATGATCAAGTATATAATGTTGTAGTAACTTCTCATGCTTTTATTATAATTTTTTTTATAGTTATACCTATTATAATTGGTGGCTTTGGAAATTGGCTACTCCCTCTAATAATTGGGGCTCCTGATATAGCATTCCCACGTATAAATAATATAAGATTTTGACTCTTACCTCCCTCTTTAACATTATTGATAATAAGTTCAATAGTTGAAATAGGTGCAGGTACTGGGTGAACAGTATATCCTCCTTTATCTTCAAATATTGCCCATTCAGGGTCAAGTGTTGATTTAGCTATTTTTTCTTTACATTTAGCAGGAATCTCCTCTATTCTAGGAGCTGTAAATTTTATTACTACAGTAATTAATATACGGTCTTCAGGTATAACATTTGATCAAACACCTTTATTTGTATGATCAGTATTAATTACAGCAGTATTATTATTACTTTCATTACCAGTTTTAGCGGGTGCTATTACTATATTATTAACTGATCGAAATATTAATACATCATTTTTTGACCCTTCAGGGGGTGGAGATCCTATTTTATATCAACATTTATTTTGATTTTTTGGCCACCCGGAAGTTTATATTTTAATTTTACCTGGCTTTGGTTTAATTTCTCATATTATTAGTCAGGAAAGAGGAAAAAATGAGTCATTTGGATATATTGGTATAATTTATGCAATAATATCTATTGGTTTATTGGGATTCGTAGTATGAGCCCACCATATATTTACTGTAGGTATAGATGTAGATACTCGAGCATACTTTACATCAGCAACTATAATTATTGCTGTACCAACAGGTATTAAAATCTTTAGATGAATAGCGACTATACATGGGGTATCCTTAAAACCCACTATTTCTATAATATGATCATCAGGATTTGTATTTCTATTCACTATTGGTGGTTTAACTGGAATTATTTTATCAAATTCATCTATTGATGTAGTATTACATGATACTTACTATGTAGTTGCCCATTTTCACTATGTTCTTTCTATAGGAGCAGTGTTTGCTATTATAGCAGGGTTTATTCAATGATACCCTTTATTTACTGGGTTTATAATAAATCCTAAATGATTAAAAATTCAATTTTTTATTATATTTACTGGTGTAAATTTAACATTTTTTCCTCAACATTATTTAGGGTTAAGAGGTATACCTCGTCGATATTCAGACTACCCTGATGTTTATATATCATGAAACGTTTTATCTTCTTTAGGAAGTGTTATTTCAATAATTAGTATTATACTAATAATATTTATTATTTGAGAAAGTATAATTTCTAAACGAATAGCAATTTATAGAAATAACAATTTATCCTCAATTGAATGATTACAAAAAATACCTCCAGAAGAACATTCCTATAATGAATTACCAGTATATAAAATACTCGATAAAAATTTCTTTTCAGGATGCTGTATCTCCAATTATAGAACAATTAATTATATTTCATGATCATGCAATAATAATTATTATTATAATTACCACTATAGTATCTTATATAATAGTATCTATAATATTAAATAAATTTACTAATCGGTTTTTACTTGAGGGTCAGTTAATTGAATTAATTTGAACTATTATCCCAGCATTTATATTAATTTTTATTGCACTACCTTCTTTAAAAATTTTATATTTACTTGAAGAAGTAAATAACCCTATAATTACCATTAAAGCAATCGGCCATCAATGATACTGATCCTATGAATATTCAGATTTTAAAAAAATCGATTTTGAATCATTTATAAAACCAACATTGATTTAAAGTTAATGAATTTCGACTTTTAGATACTGATAACCGAGTAATTATTCCATTTAATATACAAACTCGAATATTAGTAACTTCAACTGATGTTATTCATTCATGAACAATTCCTTCAATTGGTACCAAAATTGATGCATCCCCTGGTCGAATTAATCAAAGAAACATTATAATTAATCGTCCTGGGTTATTTTTTGGGCAATGTTCTGAAATTTGTGGGTCATACCACAGATTTATACCTATTGTTGTAGAAGCAATTAATATATCAACATTTATAGACTGATTAAAAAACTATTATATCCCCTATTTGATGATTAACTCTAATATTATCTTTTAATATATTTTACTTAATAATAAATACTATCTTATATTTTAATTATAGAATTAAAAATAAAATATCAATTAAAATAACTAAATCAAAGTTAGATGAAAATGATAAGCAATTTATTTTCTACATTTGACCCATGTACTGGATTATATCACTAAATTGGTTAAGAACTTTAATTATATTCATTATTATACCACAAAAATATTATTAATATCTAATAAGAATATAATCACTATTAATATAATTATTAAAATTTTACATAAGGAATAAAAATAATTATACCTTATAAAGGATCTACATTAATAATATTAGTAATATTTTTAATATTATATATAATAATATAATAGGTTTATTACCTTATATTTTTACATCATCATCACATTAGTTTTCTCCTTATCTTTAGCTTTGCCTATATGAGTGTCATTTATAATATATGGATGATTAATAAAACAAATTCAATATTTATTCACTTAGTACCATCTGGTACTCCTGTAATTTTAAACCCTTTATGGTATTAATTGAAACAATTAGAAACTTAATTCGTCCAGGTTCCTTAGCTGTCGGCTAACAGCTAATATAATTGCTGGTCATTTACTTATATCTTTATTAGGAACAATATATCAACTTTAATTTCATTAACAATTTCAATTTTTATATTATTAATACTTTTTGATTCGCTGTTGCGATTATTCAATCTTATGTATTCATAACATTAACTACTTTATATTCTAGAGAAATTATGAATAATCACCCATTTCACTTAGTTGATAAAAGACCTTGGCCTTTAACTAGATCAATAGGATTAATAACTATAACTTCAGGTACAATTTTATGATTTAATAAATTAAATATTATATTAATAACTCTTGGAGTTATTATTATTTTATTAACTATACTACAATGATGACGAGATGTAGTACGGGAGTCTACATATCAAGGTATACATACTAAAAAAGTAATACTAAGAATAAAATGAGGAATAATTATATTTATTTTATCAGAAGTAATATTCTTTTACTCTTTTTTTTGATCATTTTTTCACAGAAGATTATCCCCTACAGTAGAAATTGGCTTACAATGACCTCCTCAGGGAATTAAAACCTTTAATCCTATAAGCATCCCCATACTAAATACTATAATTTTACTATCATCGGGAGTCTCAATAACTTGAGCTCATAATGCTATTTTAAAAAAAACTTTTCTCAACTATAAAAAGAATAATAATTACGGTAATATTAGGATTATATTTTAGATTTTTACAAATATATGAATATATTGAATCTCCTTTTAGTATTTCAGACTCAATTTATGGTTCTACATTCTTTATAAGAACTGGTTTCCATGGTATTCATGTGTTAGTTGGTACAATTTTTATTATTACCATCATAATACGTACTAAAAGTCTACATTTTTCTATAAATCATCATATTGGATTTGAATCTTCAGCATGATACTGACATTTTGTAGATGTAATTTGATTATTTTTATATATTATAATTTATTGATGGGGTAGTTTACATATAATTGTTATTATAATAATTACTATTATAATTATATTAATATTAACTATAATTAGAAAAAAATCAATTATAGATACTGAAAAATTAAGACCTTTTGAATGTGGTTTTAACCCAATATCAAATAAACGTTTGCCATTCTCTATTCACTTTTTTTTAATTGCAGTAATTTTTTTAATCTTTGATGTAGAAATTATTATCATTTTACCAATAGTTATTACTATTAAATATACTATATTAAAGTATTGAATTATTACTTTATTATTTTTATTATAGTATTAATAGTTGGTTTATATCATGAATGATACAATGGAATATTAAAATGAACAAAATAATAATAAAATTTTATTTATGATCTATTATTTTGTTTATTATTTCTATTACTTTCTTTTTTTTTAGATTATATTTAGGTTATAATGGTCTGATTTATTTTATTGAATATAATTTATATTTTTTTAATTCTATTAATTTATGTTACTTAATTTTTATAGACTGAATTTCTTTATCTTTTATTTCAGTAGTATTATTCATTTCTTCTATAGTTTTATTTTATAGTACAATATATAGGTTATATATCTTATTCTTCTATCCGATTTTTGTTTTTAGTTTTATTATTTGTGTTTAGCATATTATTAATAATTATAAGCCCAAATTTAGTAAGAATTTTGTTAGGTTGAGATGGGCTTGGTTTAGTTTCTTATTGTTTAGTAATTTATTATAGTTCAACTAAAAGATATCTTGCTGGATTGATTACTTGTTTAACAAATCGACTAGGTGAGTGGGTTGTTATTTCTATTTGTTGAATAATTTCTTACGGTAGATGACATTTTATATTTTATTCAATATTTTTTTCTGAATATTTGTATTTACTAATTATTTTATCTTGTTTTACTAAAAGTGCTCAAATTCCTTTTTCCTGTTGACTACCAGCTGCTATAGCAGCTCCAACCCCTGTATCTGCTTTAGTTCATTCTTCTACATTAGACTGCCGGTGTTTATTTATTAATTCGTTTTTATAATTATTTCAGTTTATATTTATATAATTTTTATTAGTTTAATTACATAATTATATCTTCTATTTGTGCTTTGTTTGAGTATGATTTAAAGAAGATTATTGCTTTATCAACTTTGAGTCAATTAGGGTTAATAATAACTTCTTTATTTCTTAATATAGTAGAATTGTCTTATTTTCACTTAAACTCATGCTATATTTAAATCATTATTATTTTTATGTTCTGGAGTTTTTATTTATAATAATGATAATCAAGATATTCGGTTGATAGGTTGTGTATGTATAAGTCTTCCCCTTACTACCGCTTGTTTTAACATTTCTAGTTTATCTTTATGTGGTATTCCTTTTCTTTCAGGATTTTATTCTAAAGACTTAATTAGAAAGTTGTTTATTTAATAATTTAAATTTATTCATTTTTATTGGATTTTATTTGAGATTAGGATTAACAAGAGGTTATTCTTTACGTTTATTTTATTACACTATAATTTTTTCTAATAATTTAACCCTTTATGTTTATTTAATGACAAATTTGATTATATAAAAATTAGAATTTTTATACTGACGGTATTTTCTGTAACAATTGGTTGTTTTATTATTTGAATCATAAATTTTGATTTACTATTTATATTATTTCCTATTTATATAAAATTATTTGTTTTATTAATAGTAATATTAGGTATTTGATTATCATTTGAAAGATTTTTTTTTAATTATATATTTTTTATTAGTTTTTATTTTTTTAATAATTATATATGATTTATATATAGATATTCTTTTTATATATACTCTAGATTTTATTATTATAGCTTAAATAGAGGGAGTAAAGTACTATATTGAGGTGATATTATGGATCTATTGTTTGAGATTTTTATTAAAATTATCAATATATTTGTTTTTTGATTTATTATTTTAATTTATTATGATAATTATATATATTTCTTTTATAATCCTTTTAATTTTTAGTGTAAATTGAAATGTTTATATTTTTTGTATTTTTATTTTAATTATTATATATTGTTTTTTTAATTTAAGCTAACAAATATTAGATTTGGTACTGATTGTATTTCATATTTATTAATTTTATTAAGATTTTTTATCATTAGTTTAATATTATATCTTCAACTTCTTTATCTACACCTTCTTTTTTATTTTTAAATTTAATTCTTTCTTTAAGTCTTTACATTATTTTTTCTGTTTTAAATATATTTTTAATATATTTATTCTTTGAATTTAGATTAATTCCATTAATTATTTTAATTTTAGGTTGAGGATATCAGCCTGAACGCTTAATATCTGTTCTTTACTTATTTTTTTATACTTTATTTGCTTCTTTACCATTATTACTAATTATTATTTATTTTTATTTTAATTTTGGTTCTTTGTTTTTTGATTATTCATTTGTTATTCATTAAGATTTTTATTGCATTTTTTTATGGTATTTGCTTTTTTAGTTAAATTGCCTATATTTATATTTCATTATTGGCTCCCTAAAGCTCATGTTCAAGCCCCTGTATCTGGGTCTATAATTCTTGCTGGTTTATTTTTAAAAATTGGAGGTTACGGTTTAATTGATTTATATTTATTTATGAATATTTATTTATAAATTACAGTTATATTTGATATTCTTTATCATGAGGGTCTATTATTGTAATAATTTGTATTCAAGGAGATATTAAATTTAATTGCTTATTCATCAGTATGTCATATAGGGTATGTTTAATAGGATTAATAAGTATAAGATATTTAGGTTTATTAGGTTCTTATTTAATAAAATTGGTCATGGTTTATGTTCATTGGTATATTTTGTATAGCTAATTTGGTATATGAACGTTTATCTTCTCGTAGATTTTTTATTAATAAAGGATTAATTAGTTTTATGCCTAGTCTCTCTATAATTTGATTTTTATTATGTTGAATATAAGTTGCCCTAGAATTAATTTCTAGAGAAGTAATTATTATAGTTAGTATAATGAATTATTTTTATTGATCATTTATTTACATAGTTTTAATTTCTTTTTTTAGAGCTTGTTTTAGAATTTATTTATTTAGTTACTGTTATCATGGGTTATTTCATAATTGTTTATTGATTTATTTTTTAATTATGAACTTAATTTTTATTATTTACTTATTTATATTTAGATTGTTTTCTTTAATTTTAATTCGTAAACATATTTTATTGTGTTTATTAAGATTAGAATTTATTATTCTTTCTTTATTATATACTATTTTAATTTATTGTTTAATATTTAAATATTCAATTTACCTTTATTTAATATTTATAACTTTTTATGTATGTGAAGGAGTATTAGGTCTTAGAGTATTATGTTTAATTCGTAAATATTATAAAAATTATATTAATATTAATCTCAATTTTACCAATTATAAATACTCCAATGTCAATAGGAATAATTTTAATAATACAAACTATTATAATAACTATTTTAATAAGTATAATAATAGTAAGATCATGATTAACTATAATTACATTCTTAATAATAATTGGGGGATTACTAATTTTATTCATTTACATAAGAAGATTAGCATCTAATGAAAAATTTAAAATTAATATTAAATTAATAATAATTATAATTATAATTTTATTAACTACAGAAGAACTTATACAAGATATACAAATTAATGAAAACAAAATATTAATAATTAGATTATACAATTTATCTCTAATTAAATTATATAACAAAAAATCTATAATAATTACATTATTGATAGTAATATATTTATTACTAACAATAATTGTAGTAACAAAACTAGTTAAACATTATGAAGGTCCTTTGCGAGCAAAAAATACGTAAAAAAAATGAACTAATTAAAATTATTAATTATTCTATTATTGACTTACCTACACCAATAAATTTATCTTACTGATGAAACTTCGGATCAATCTTAGGGATATGTTTAATAATCCAATTAATTTCAGGGATTATATTATCTATACATTATACAGCTAATATTGAAATAGCATTTAACAGAGTAAGACACATTTCACGTGATGTAAACTATGGTTGATTAATTCGAACTATCCACTCAAATGGGGCTTCAATTTTTTTTATAATAATATATATTCATACTGGGCGAGGTATCTACTATGGGTCATATAAATTTATTAAAACATGATATATAGGAATTATTATTATATTAATAACTATAGCTACTGCATTCCTAGGATATGTACTACCATGGGGGCAAATATCATTTTGAGGTGCAACAGTAATTACTAATTTATTATCAGCTATTCCTTATGTAGGAAACATACTTGTAAATTGAATTTGAGGAGGTTTTGCAGTAGATAATGCCACATTATCACGGTTTTTTAGACTACATTTCATGTTACCTTTTATCATTATAATAATAACAATTATTCATCTTTTTTTTCTACATTTAACTGGATCAAATAACCCAATTGGAATTAAATCAGAAATTGATAAAATTCCATTTCATCCTTATTTCTCAATTAAAGATATACTAGGATTTACCATTACTTTAACCTTATTAATTACATTAAACTTAGCTGAACCATTTATATTATCAGACCCTGATAACTTTACACCTGCAAATCCTATAGTAACTCCAATTCATATTCAACCAGAATGATACTTTTTATTTGCATATGCAATTTTACGATCAATCCCTAATAAACTAGGAGGGGTTATAGCATTATTTTTGTCAATTATAATTCTAATAGTATTACCTTTATCAATAAAAAGTAAATTTAAAGGTCTAAGATTTTACCCATTAAGACAAATTATATTTTGATTATTTATTTCTAATGTTATTTTATTAACATGAATTGGTGCACGACCAGTAGAAGACCCTTACACTATAACAGGTATAATATTAACTATAATATACTTTATATATTTTGTTTTAGATCCATTAATAGTAAAAATTTGAGATTTAACTATTATTGACTTCTAGTTATAATTATAGTATCTTGGATTTTTTACTTTATTAGAACGGAAAGTTCTTAGTTATATACAAATTCGTAAAGGTCCTAATAAAGTTGGTTATTTAGGACTCTTTCAGCCTAGAGATGGTTTAAAGTTGTTTTTAAAGAGAATATTTTTCCATTAAACTCAATTATTTAATTTATTATTTGTGTCCTATATTTAGTTAATTCAGTCTTTATTTATTTGGTGTTTATTTCCATATTATATTAATTGTGTAAATTTTAGATTTGGTCTAATTTTTTTTTTATGCTGTTCTAGTCTAAGTGTATATGGTTTAATTATTTGTGGTTGATCTTCTAATAGAATTTATTCTATTTTAGGTTGTTTACGTAGTGTCTCTCAAGCTATTTCTTATGAAGTAAGTATTTCTTTAATTTTATTTATATATTTTTTTTTATTAAATTCTTATAGTTTATTAGATTTTTGTTTTTTTCAATTGGACATTTGATTTATGTTCTTTTCTATACCTATATTTTTTTGTTGATTATTTGTTGTATAGCTGAGACAAATCGATCTCCTTTTGATTTTTCTGAGGGGGAAAGAGAATTGGTATCTGGGTTTAATATTGAATATGGGGGAGGAGGATTTGCTTTTCTTTTTATTAGTGAATATTGAATTATTTTTATTGTATATTAACTGTATTAATTTTTATAGGTGGAATTTTTATTCCTTATTTTTTTATATTAGGATTATTTGTCTATGTTTTCTTTTTATTTGAGTTCGGTGTTCTTTACCTCGTTATCGTTATGATAAATATATATTTAGCTTGAAAAAGTTATTTCTATTACTTTAAATTATCTTTTTTTGTTCTTTTTTATTAGGGTTCTAATTTTTTATCATTTTTTTTTGT
>5_Idioscopus_myrica_MH492317
AGTAATGTGCTATTAGGGGTAGCACTTTCATTGTCTTCTAATAACTGAGTAATAATTTGATTGGGATTAGAATTATCACTGTTATCTATTATTCCTATAATAAATGATTATATTTATTAGATCAGAATGTACAATAAAATATTTTATTGTACAAAGAATAAGATCATCGATTTTTATTCTAGGAATTATTTTAATGTTATTAAATTATAATTTTTTTAAAATTATTATTGTTTATCAATAATATTAAAAATAGGGGTTGCTCCTTTTCATACTTGAATTGTTAGTATCATTGATGGATTAAATTATATGGTGATATTTAATTTATTAACTGTTATGAAAATTGTACCAATAATAATTATTATTAACATAATTTGAATTAAATTTAATTATTATTTTTACTTTAATTGTAGGTTCAATTTCAGGATTAAATCAAAATTCGATACGAAAAATTTTGACCTATTCATCTATTTTTAATATAGGGTTCATAATTTATTGTTCAAGCAATTTATCATTATGAATTTTATATTTTGTATTGTATCATAATTATAATCTTCCATTATTTTAATATTAAATAATGTAATTATCTTAATCAATTTTTGATTAATAAATTAATTTAAAAACTAAAGTTACTTTGAATTTTAATGTTGTCATCAGGGGGAATACCCCCTATGATAGGCTTTATATCTAAATTAATTGTTATCGAATTATCAATTAATTTTAATGACTGATATTCTTTAATGATAATTTTAACATCTTTATTAACTATATTTTATTATAACCGATTATGTTTTATTGTAATATTAACATCTTCATTAATTACAAAATGAAAATCATTCATTAATAAATATTATATTTAATTATGAATTTAATTTGTATGAATAAATGATTATATTCAACTAACCATAAAGATATTGGTACAATATATTTTATTTTCGGGATTTGGTCCGGAATAGTAGGTATAATATTAAGTATAATTATTCGTATAGAATTAGCCCAGCCCGGGCCTTTTATAAATAACGACCAAGTGTATAATGTAGTAGTTACATCTCACGCTTTTATTATAATTTTTTTTATGGTTATACCAATTATAATCGGAGGTTTTGGTAATTGATTATTACCACTAATAATTGGAGCCCCTGATATAGCTTTCCCTCGGATAAATAATATGAGATTTTGATTATTACCCCCTTCTTTAACATTATTAATAATAAGTTCGATAATTGAAATAGGGGCTGGGACAGGATGAACAGTTTACCCCCCATTATCTTCTAATATTGCTCACTCTGGCCCTAGAGTAGACTTAGCTATTTTTTCTTTACACTTAGCAGGGATTTCATCAATTTTGGGAGCAGTTAATTTTATTACTACAGTAATTAATATGCGATCCCCTGGGATATCCTTTGATCAGGCACCTTTATTTGTTTGGTCTGTATTAATTACTGCTATTTTATTATTACTTTCATTACCAGTATTAGCGGGTGCAATTACAATATTATTAACTGATCGGAATATTAATACTTCTTTCTTTGACCCCTCAGGGGGGGGGGATCCTATTCTTTACCAACATTTATTTTGATTTTTTGGGCACCCCGAAGTATATATTTTAATTTTACCAGGATTTGGCTTAATTTCTCACATTATTAGACAAGAGAGAGGAAAAAATGAGTCATTTGGGTATATCGGTATAGTATACGCAATAATATCAATTGGTTTGTTAGGATTTGTTGTATGGGCACATCATATATTTACTGTGGGGATAGATGTTGATACTCGAGCATACTTTACATCAGCTACAATAATTATTGCGGTCCCTACAGGGATTAAAATTTTTAGATGAATAGCTACTATACATGGTGTATCTTTAAAAATGTCAATTTCAACAATATGGTCATCTGGATTTGTTTTCTTATTTACCATAGGTGGTTTAACAGGAATTATTTTATCAAATTCATCAATTGATGTAATTTTACATGACACATACTATGTAGTAGCTCATTTTCATTATGTACTTTCTATAGGAGCAGTATTTGCTATTATAGCAGGATTTATCCAATGATACCCGTTATTTACAGGATTAATATTAAACCCTAAATGATTAAAAATTCAGTTTTATATTATATTTACAGGAGTTAATTTAACATTTTTCCCTCAACATTATTTAGGATTAAGAGGAATACCACGACGTTACTCAGATTACCCTGATACTTACATAGCATGAAATATTTTATCTTCATTAGGTAGAATTATTTCTATAATTAGTATTATACTAATATTATTTATTATCTGAGAAAGAATAATTTCAAAGCGTGTGGCTATATATAGAAATAACAATATATCTTCTATTGAATGATTACAAAATATACCTCCAGAAGAGCATTCATACAATGAACTTCCAGTTAACAAGATATTCTATAAAATTATCATTTCAAGATGCAGTGTCACCTATTATAGAACAATTAATTATATTTCATGATCATGCAATAATAATTATTATTATAATTACTACAATAGTATTATATATAATAGTATCTATAATATTAAATAAATTTACTAATCGGTTTCTATTAGAGGGTCAGTTAATTGAGCTTATTTGAACTGTTATCCCAGCTGTAATATTAATTTTTATTGCTCTACCATCTTTAAAAATTCTTTATTTACTAGAAGAAATAAATAACCCAGTCATTACTATTAAAGCGATTGGCCATCAATGATATTGATCCTATGAATACTCAGACTTCAAAAAAATTGATTTTGATTCTTATATGAAACCAACATTGATTTAAAGATAATGATTTTCGTCTTTTAGATACAGATAACCGAGTTATTATTCCATTTAATACACAGATTCGTATATTAGTTACATCAACTGATGTAATTCATTCATGAACAATCCCATCTATTGGAACAAAAGTAGACGCTACTCCTGGACGGATTAATCAAAGAAATATTTTTATCAATCGGCCAGGATTATTTTTTGGTCAATGTTCAGAAATTTGCGGGGCATATCATAGTTTTATACCCATTGTAATTGAGTCTATTAATATACTAACATTTATAAATTGATTAAAAAATTATTATATCCCCTATATGATGATTAACTTTAATGTTAATATTCAATTTATTATATTTAATAATAAATACTATTTTATATTTTAATTATAAAGTTAAAAATAAAAACCAAATTTTAATAAAAAAAAGAAAAATAAATGAAAATGATAACTAATTTATTTTCTACATTTGATCCTTGCACAGGAAGTTATCATTAAATTGAGTAAGAACATTAATTATACTTATAATTACACCCTATAATTACTATTAATATCTAATAAAAATAGTATTATTTTATATATTCTAATTAAATCATTACATCAAGAATAAAATTGATTATACCATATAAAGGGAATACCTTATTAATAATAAGTATATTCTTAATATTATATACAATAATGTTATAGGATTAATACCTTATATTTTTACATCAAGTTCTCATTAATTTTTTCTCTATCATTAGCTTTACCCATATGAATATCTTTTATAATTTATGGTTGATTAATAAAACTAATATAATATTCACTCATTTAGTACCTTCTGGTACTCCAATAGTGTTAAGCCGTTTATAGTAATAATTGAGACAATTAGTAATTTAATTCGCCCCGGCTCATTAGCGGTCGTCTTACAGCTAATATGATTGCAGGTCATTTATTAATATCTTTGTTAGGAAGTATTCTTCAATATTAATAATATTAACTATAATAGTATTTATTTTATTAATAATATTTGATTAGCAGTAGCAATAATTCAATCTTATGTTTTTATAACACTAACAACCTTATATTCTAGAGAAATTATGAATAATCATCCTTTTCATTTAGTTGATAAAAGACCTTGACCATTAATAAGTTCAATAGGCTTAATAACAATAACTTCAGGAGCTATTATTTGATTCAATAAATTAAATTGAATATTAATAATTATCGGACTAATTATTATTTTACTTACTATATTCCAATGATGACGAGATATTATTCGTGAATCAACTTTCCAGGGAAAGCACACTCAAAAAGTGATAAAAAGAATAAAATGAGGTATAATTATATTTATTATATCAGAAGTCATATTTTTTTCGGCATTTTTTTGAGCTTTCTTTCATAGTAGATTATCCCCCTCGATAGAAATTGGGCTACAATGACCCCCTATAGGGGTTAAACCATTTAATCCTATAAATATTCCCTTATTAAATACTATAATTTTATTATCCTCGGGGGTATCAATAACATGAGCACATAATTCTGTTCTAATAATAATTACACACAGCTTTAAAAAGAATAATAATTACTATTATACTAGGGGTATATTTTTCCATTCTACAATTATACGAATATATAGAATCTTCTTTTAGTATCGCAGATTCAATCTACGGGTCAACATTTTTTATGGGGACAGGATTTCATGGTATTCATGTTATAATTGGTACAATATTTATTACTATTATAATAATACGAGTAAAAAATCTACACATATCAAATATACACCACATTGGTTTTGAGTTATCAGCATGATACTGACATTTTGTAGATGTAGTATGGTTATTCTTGTATATTATAATTTACTGATGAGGTAGTTTACACATAATCGTAATTATTATAATTATTATTGTAGTTATAACTACATTAATAATAATTAGTAAAAAATCAATTAATGATAAAGAAAAATTAACCCCCTTTGAATGTGGATTTAATCCAATATCTAATAAACGACTACCTTTCTCTATTCATTTTTTTCTTATTGCAGTAATTTTTTTAATTTTTGATATTGAAATTATTATTATTTTACCTATAGTAGTTACTATGAAATATATTATAATTAAATACTGAATTATGACTTCACTATTTTTATTATTGTATTAATACTAGGGCTATACCACGAATGATATAACGGAATATTAAAATGAACTACATAATAAAAAATTTTTATTTATGAACCATTGTTTTATTATTTTTTTCTTTAAGTTTGTTTTGTCTTAGTTTATATATAGGTTATAATAATTCTATTTACCTATTAGAGTATAATTTATATTTATTTAATTCGCTATCTTTATGTTATTTATTGTTTATTGATTGAATTTCTTTATCTTTTACTTCTGTAGTATTTTTTATTTCTTCTATAGTGGTATTTTATAGTACAATATATAGGTTGAATGACTTATTCATCAATTCGATTTTTATTCTTAGTTTTATTATTTGTATTTAGTATGTTTTTAATAATTATGAGCCCAAGATTAATCAGAATTTTATTAGGTTGGGATGGGTTAGGACTAGTTTCTTATTGTTTAGTAATTTATTACAGATCTATAAAAAGATACCTAGCTGGTTTAATTACTTGTTTAACAAATCGTTTGGGTGAGTTGATTATTATTTCTATTTGTTGGATAATTTCTTATGGAAGTTGACATTTTATATTTTATCCTTCTTTTTTTTGTGAATATATTTACTTATTAGTTGCTATTTCTTGTTTTACTAAAAGAGCTCAGATTCCATTTTCTTGTTGGTTACCTGCTGCTATAGCAGCCCCAACACCGGTATCTGCTTTAGTTCATTCATCTACTTTAGACTGCAGGGGTTTATTTATTAATTCGATTTTACAGATATTTTTCTTATTTTTTATTTAGTTTTTATTACTATAGTTACATAATTATATCTTCAATTTGTGCTTTATTTGAATATGATTTAAAAAAAATTATTGCTTTATCAACATTAAGTCAGTTAGGGTTAATAATAACTTCTTTATTTATAGGTTTTATTGATCTGTCTTATTTTCATTTAAACTCACGCTATATTTAAATCTTTATTATTTCTTTGTTCTGGTATTTTTATTTTTAATAATGATACCCAAGATATTCGATCAATAGGGTGTGTTTGTAAAAATTTACCTTTTACTACTGGATGTTTTAATATTTCTAATTTATCATTATGTGGTATTCCTTTTTTATCTGGATTTTATTCTAAAGATTTGATTTGAAATATCTTTATTTAATGGTTTAAGTTTATTTGTTTTTATTGTCTTTTATTTGAGATTAGGTTTAACTGCCGGCTATTCTTTACGATTATTTTATTATACAATAATTTATATAAATAATTTAATTCTTTTTCTTTAATTAATGATAATTTTGATTATATGAAGTTAAGAATTTTTATTTTAACTGGATTTTCTGTTACTATTGGTAGAATAATTATTTGAATAATAAATTTTGATTTATTATTTTTAGTGTTTCCTCTTTATTTAAAATTAATGACTTTATTATTTGTAATTTTTGGGGGGTGGTTATCTTATGAGAGATTTTTTTTTAAAAATATATTTTCCATTAAATTTTATTTATTTAATAGATATATGTGATTTATATATAGCCATTCTTTTTATTTATATGTTGGATTTTACTATTTTAGTTTAAATAGAGAAACTAAAATTTTAGGTTGGGGTGATATTACGGGGCCATGGGTTGTCTTTTTTAATAAAATTATCTAAATATTTATTTTTTGATTAATAATTTTGATTTATAATAATAATTATATATATGATTTTTATAATCCCTATAGTATTTTGTTCACAATGATTTGTATTTATTTTTTTGTTTATAATTTTAATTATAATTTGTATTAGATTAAATATTAATATAGAAATATTAGATTTGGGGTTGATTATATCTCTTACGGATTAATTTTATTAAGATTTTTTATTATCAGTCTAATATTAAATCCTCTTTGGTTATTTGTTCTTCTTCATTTTTAGTTTTGAATTTAATTCTTTGTTTTGCTTTATTTGTTATTTTTTCAGTGTTAAATATATTTATACTATATTTATTTTTTGAATTTAGTCTTATTCCTTTAATTGTATTAATTTTGGGTTGGGGGTACCAACCAGAACGTTTAATTTCTGTACTTTATATATTTTTTTATACTTTATTTGCATCTTTACCTTTATTATTAATTATTATTAATTTTTATTTAAATTTTGGGTCTCTTTTTTTTGATTATGATTTTCTTATTCTTTAAGATTTTTGATACATTTTTTTATAATTTTTGCTTTTTTAGTTAAGTTACCTATATTTATATTTCATTTTTGATTACCTAAGGCTCATGTTCAAGCTCCTGTTTCGGGGTCGATGATTCTTGCAGGGTTATTTTTAAAAATTGGAGGTTACGGTTTAATTGTTTTATATTTATTTATGAATATTTATTTTTAAATTATAATTATATTTGATACTCTTTTTCATGAGGGTGTATTCTTGTTATAATTTGTATCCAAGGGGACATTAAATATAATTGCCTATTCCTCTGTGGGCCATATATGTAATGTTTGATAGGGATTTTGAGTATAACTTATTGAGGGTTATTAGGGTCCTATTTAATAAGCTTGGTCATGGTTTATGTTCCTTGGAATATTCTGTATGGCTAATTTAGTATACGAGCGTTTATTATCTCGTAGATTTTTTATTAATAAAGGTTTAATTTCTTTTATACCTAGTATGGGATTTATTTGATTTTTATTTTGTTGAATATAGGGTGCCCTAGAATTAATTTTTAGTGAATTAATTATTTTGGGGAGTATGGTAAATTATTTTTATTGATCATTTATTTATATTATTTTTATTTCTTTTTTAAGAGCTTGCTTTAGAATTTATTTATTTAGTTACTGTTATCATGGTTTATTTAATAATTGTTTATTGACTTATTTTGTTTTTATGAATTTACTATTTATTCTTTATTTATTTTTATTTAGATTATTTTCTTTAGTTTTGGTTCGTAAACATATTTTGTTATGTTTATTAAGATTGGAATTTATTATTTTATCTTTATTGTATTTAATTTTAATTTATTGTTTAATATTTAAGTATTCTATATACCTTTATTTATTATTTATGACTTTTTATGTATGTGAGGGAGTTTTAGGTTTAAGTGTTTTGTGTTTAATCCGTTAATATTATAAAAATGATATTAATAATAATTTCTACATTACCAGTAATAAAAACTCCTATATCCATAGGCATAATTTTAATAATACAAACTACATTAATAACAATATTAATAAATAAACTAATAGTAACATCATGATTAACTATAATTACATTTTTAATGATAATTGGAGGATTATTAATTTTATTTATTTACATGAGAAGCCTTGCCTCAAACGAGAAATTTAAAATCAATACTAAAATATTTATAATTATGGGATTAATAATTATATTATCAGAAGAATTAATACAAGAAACACAAATTAATGAAAACCAATCCTTATTAACTAAACTACGTAGATTATCCTTAAATAAATTATATAACAAAAAATCAATAATAATCACAATAATTATAGTCTTATATTTATTATTAACAATAATTGTAGTAACAAAAATAGTTAAACACTATGAAGGACCTTTACGATCAAAAAATTCGAAAAATAAATGAATTAATTAAAATTATTAATTATTCAATTATTGACTTACCTGCCCCTGTAAATTTATCATATTGATGAAATTTTGGGTCAATTTTAGGATTATGTTTAATAATTCAACTAATTTCAGGTATTTTATTATCAATACATTATACCGCAAATATTGAAATAGCATTCAATAGAATTAGCCATATTTCACGTGATGTAAATTATGGCTGGTTAATACGTACTATTCACTCAAACGGGGCATCATTATTTTTCATAATAATATATATTCATACAGGACGAGGGATTTACTATGGATCTTATAAATTTATAAAAACATGACTTATTGGAATTATAATTATATTATTAACAATAGCTACAGCATTTTTAGGTTATGTACTACCTTGAGGCCAAATATCTTTTTGAGGGGCCACAGTCATTACTAACCTATTGTCAGCAATTCCCTATATTGGTATAATATTAGTAAATTGACTTTGAGGGGGATTTGCTGTTGACAACGCTACATTATCCCGATTTTTTAGATTACATTTTATATTACCGTTTATTATTTCAATAATAACAATTATTCATTTATTCTTTTTACACACTACAGGATCTAACAACCCTATCGGAATTAAATCTAATATTGATAAAATCCCATTTCACCCATACTTTTCAATTAAAGATTTAATAGGATTCACTTTAGTTTTAACTTTATTGATAATACTAAATTTAAGTGAACCTTATATATTATCAGACCCCGATAATTTTACACCTGCAAATCCTATAGTAACACCTATTCATATTCAACCTGAATGATACTTCTTGTTTGCATACGCAATCTTACGATCGATTCCTAATAAACTAGGGGGTGTAATAGCATTATTTTTATCAATTATAATTTTAATAATTTTACCTATATCCATAAAAATAAAATTTAAAGGATTAATATTCTACCCAATTAGTCAAATTCTATTTTGATCTTTTGTTTGTACAGTAATTTTATTAACATGAATTGGTGCACGACCAGTAGAATCACCATATACCCAAACAGGAATAATTTTAACATTAATTTATTTTATATATTTCATTATAGACCCTATAATAACCAAATTATGGGATATTATTAGTATTAACCTGTGATTATTATTATGATTTCCAGGATTTTTTACTTTATTGGAACGTAAAGTTTTAAGTTATATACAAATTCGTAAAGGGCCTAATAAGGTGGGTTATTTAGGATTGTTGCAACCTAGTGATGGTTTAAAATTATTTTTAAAAAGAATATTTTTCCTTTAAATTCAATTATTTAATTTATTATTTGTGTCCTGCTTTTAGTTAATTCAATCTTTATTTATTTGGTGTTTGTTTCCATATTATATTAATTGTTTGAATTTTATTTTTGGGTTTATTTTTTTTTTATGTTGTTCTTGCCTAGGGGTTTATGGCTTGATTGTTTGTGGTTGGGCATCAAATAGAATTTATTCCATTTTGGGGTGTCTGCGTAGTGTCTCTCAAGCTATTTCTTATGAAGTAAGTATATCTTTAATTTTATTTGTATATTTTTTTATATTAAATAGTTACAATTTAATTGATTATTGTTTTTTTCAATCTGATGTATGATTTATATTTTTTTCTTTTCCTTTATTTTTTTGTTGGTTATTTGTTGCATAGCTGAAACTAACCGGTCTCCTTTTGATTTTTCTGAGGGAGAGAGAGAGTTAGTTTCAGGGTTTAATATTGAATACGGGGCAGGGGGATTTGCTTTTCTTTTTATTAGAGAATATTGAATTATTTTTAATGTATATTAACTGTTTTAGTTTTTTTGGGTGGGATTTTTATTCTTTAATTTTTTATATTAAAATTATTTTTTTGTGTTTTTTTTTTATTTGAGTTCGTGCTTCTTTACCTCGTTATCGTTACGATAAATATGTATTTAGCGTGAAAATCTTATTTCTATTTCTTTAAATTATCTTTTTTTTTTTTTTTTTATCAAGGTTTTAATTTTTTATCATTTTTTTTTGT
