# Supplementary material for: The complete mitochondrial genomes of two erythroneurine leafhoppers (Hemiptera, Cicadellidae, Typhlocybinae, Erythroneurini) with assessment of the phylogenetic status and relationships of tribes of Typhlocybinae
Source: Zookeys. 2021 May 17;1037:137–59. doi: 10.3897/zookeys.1037.63671 (PMC8144164; doi:10.3897/zookeys.1037.63671)
Supplement: Supplementary material 1 — Datasets of phylogenetic analysis [file zookeys-1037-137-s001.zip › datasets of phylogenetic analysis/13PCGs+2rRNA(10452+1615bp)-21species-alignment.fas]

>1Empoasca_flavescens
TTTTTTATACTAATTGGGTTATTTTTATCTATTAGATCAAATAATTGGATTTTAATTTGATGTGGTTTAGAATTAGTTTTAATTTGTTTTGTTCCTATAATGTGGTCTAAATTTTAGTTCTTCTGAATGTTGTCTTAAATATTTTATTGTTCAAGCTGTTAGCTCCTCTATTTTAATACTATCAGTTATAATAATATTAATAGATTTGGATTTTTATGAATTATTTTTAATATTTCATTAATAATTAAAATGGGAGTTGCCCCCTTTCATGGGTGAGTTTTAAATGTTGTTGAAGGTTTAAAATTTAATTTTATCTTAATTATATTAACTATTTTAAAATTACCCCCATTATATATTTTAAGATATATAGTTTATATTATTTCCTTTTATTTTTATGGGTTTATTGATTGGTTCTGTTATGGGTTTAAATCAAAATTCTCTCCGAAAGGTTTTAGCTTATTCTTCAATTTTTAATATAAGTTTTATTTTATCTTGTTTATTTTTTAATTACGTATGAATGTTTTATTTAATATTTTATCATATTTGTTATATATTTATTCATTAATTATTTTTAATTTAATTATATTAATCAATTTGTTTTTAATAATTTAGAATTTTTAATAAATTTACTTTTCATTAATTTGTTATCTATAGGAGGTATACCTCCTTTGCTAGGTTTTTTAATTAAGTTATTTATTTTAGAATTAATACTTTTTAAAATTTTTATTTATTCTTTTGCTATAATTTTAATATCTTTATTAATTATATTTTTTTATATTCGTGTTACATTTATTACTGTAATAATTTTTACTTTTATATCAAAATTAAATTTAATTTAACCAATTCTTTATTTTATATTTTAAATTTATTAATTATGAATAAATGATTATTTTCTACTAATCACAAGGATATTGGAACTTTATATTTTATTTTTGGTATTTGATCCGGAATAGTTGGTATAATGTTAAGTATATTAATTCGTGTTGAATTAGCTCAACCTGGTTCTTTTTTTAATAATGATCAAATATATAATGTAATTGTCACTTCCCATGCTTTTATTATAATTTTTTTTATAGTTATACCTATTATAATTGGTGGGTTTGGAAATTGACTCTTACCTTTAATAATTGGGGCTCCTGATATAGCTTTCCCACGATTAAATAATATAAGATTTTGATTATTAATTCCCTCTTTATTTTTATTAACTTTAAGTTCATTTGTTGAAGTTGGTGCAGGGACTGGTTGAACAGTATATCCGCCTCTTTCCTCTAATATTGCTCATGGGGGTTCAAGTGTAGATTTAGCTATTTTTTCTCTTCATTTAGCTGGTATTTCCTCTATTTTAGGTGCAGTTAATTTTATCACAACTGTTTTTAATATACGATGTGAGGGTATAAGATTTGATAAAATTCCGTTATTTGTTTGGTCAGTTTTTATTACAGCTATTCTATTATTGTTATCATTACCAGTTTTAGCTGGTGCTATCACGATACTTCTTACTGATCGTAATTTAAATACTTCTTTTTTTGACCCATCAGGTGGTGGGGATCCAATTTTATATCAACATTTATTTTGATTTTTCGGGCACCCTGAAGTGTATATTCTTATTTTACCTGGTTTTGGACTAATTTCACATATTGTTACTCAAGAAAGAGGTAAGAACGAATCTTTTGGCTATATTGGGATAGTTTATGCCATAATGTCTATTGGTTTATTAGGATTTGTAGTTTGAGCTCATCATATATTTACAGTAGGTATAGATGTAGATTCACGAGCTTATTTTACTTCAGCTACAATAATCATTGCTGTACCTACTGGTATTAAAGTTTTTAGATGAGTTGCCACTATACATGGGGTATTAATTAAAAACAGAATTTCAATGATTTGATCTTATGGTTTTGTGTTTCTATTTACTATGGGTGGGTTAACTGGTATTATTTTATCTAATTCTTCTATTGATATTGTTTTACATGATACTTATTATGTTGTTGCTCATTTTCACTATGTTCTTTCAATAGGTGCTGTATTTGCTATTATGGGTGGGTTTATTCATTGATATCCTCTTTTTACAGGTATAACTATGAACCCTAAATGATTAAAAATTCAATTTTTTGTGATATTCTTTGGGGTAAACTTAACTTTTTTCCCTCAACATTTCTTAGGATTGTATGGCTTTCCACGTCGTTATTCTGATTATCCTGACATTTATTCTTTTTGAAATTTTTTATCTTCATTAGGTAGAGTTATTTCTTTATTTAGAGTTTTATTTTTCATATTTATTGTTTGAGAAAGAATGATTTCAAAGCGTTTAGTAATATTTAAGAATAATAACTTAACTTCAATTGAATGATTTCAATTAACACCTCCCAGAGAGCATTCTTATTCTGAACTCCCAATTTTAGTTAAGGTTTATAGGATTAAGATTTCAAGATGCTTCTTCACCAACTATGGAACAACTTATTATATTTCATGATCACACTATAATAATTGTTTTAATTATTACAATTGGGGTTGGATATATAATATCTTCTCTTCTTCTGGTTAAATATGTTAATCGAAATTTGCTTGAAGGTCAAATTATTGAATTAGTATGAACTATTTTACCTGCTGTAATATTAATTTTTATTGCTTTACCATCTTTACAAATTTTATATTTAATGGAAGAAAATAATAATTGTATAATCTCAATCAAGGCTGTTGGTCATCAGTGGTACTGATCTTATGAATATTCTGATTTTAATAAAATTGATTTTGATTCATATATAAAACCTACCCTGACTTAACGATGGTGAATTTCGTTTATTAGAAGTAGATAATTGTTTAGTTCTTCCATTTAATATTCAATCTCGGATTCTAGCTACTTCATTTGATGTTATTCATTCTTGAACTATCCCTTCCCTGGGTGTCAAGGTTGATGCAAATCCAGGTCGAATTAATCAGGGTAATATTTTTATTAATCGCCCCGGTTTATTTTATGGGCAATGTTCAGAAATTTGCGGCTCTAATCATAGTTTTATACCAATTTGTATTGAATCTTTAAATTTAAATTCTTTTTTAAATTGATTAATTAATTATTATAGCACCAGTATGATGATTATCTCTAATATTATTTTTTATCATTATTTTTTTTATTTCTATATGTTATGTTTATTTTAATTTAAGTTATTCTATTAATTATATTAAATCTACTAAAAAAAGTATTTTTATTGGTCATGATAATGAATTTATTTTCTGTTTTTGACCCATGCACTGGTATTTATCATTAAATTGAATAAGATCTTTTTTGTTAATTTTTTTTATTCCATTTAAATTTTAGTTATTAATAATAAAATTGAATTAATTTTTAGAAAATTAATAATAGGTTTAAACTCTGAATAAGTAATTTAACAAATTTAAAGGGTATGACTTTGATTTTAATTTCTTTATTTTTAGTATTTTAATAAATAATATACCTGGATTAATACCTTATATTTATACATCTTCTTCACAACAGTATTTTCATTAGCTTTAGGTTTACCACTTTGGCTATCTTTCATAATTTATGGTTGAATAATAAAACTAACAGTATGTTTAGTCATTTAGTACCTATAGGTACTCCTGGGGTTTTAAACCTTTTATAGTTCTTATTGAGACTATTAGAAATTTAATTCGACCAGGTTCCTTAGCTGTCGTTTAACTGCAAATATAATTGCTGGCCATTTATTAATATCTTTATTAGGTAATATTATGGTTTAATCATAATATATGCTATGGTTGTTTATTTAATTTTAATATTATTTGATTAGCAGTTGCATTAATTCAATCATATGTTTTTATAACATTAACAACTTTATATTCTAGAGAAGTTATGAATAATCATCCATTTCATTTAGTAGACAAAAGACCTTGACCTTTAGTAGGTTCAATTGGTCTTTTAACAATAATATCAGGAATAATTATATGATTTCATCAATTTAATATAATTTTAATGACTTTAGGTTCATTTATTGTAATTTTAACTATAATTCAATGGTGACGAGATGTAGTTCGAGAATCTACGTTTCAAGGATTACACACTTCTACAGTTATAGTAAGTATAAAAGTTGGTATAATTTTATTTATTACTTCGGAAGTTTTATTTTTCTTTTCATTTTTTTGAGCATTTTTTCATAGAAGATTAAGACCTTCAATTGAATTAGGTTTAATTTGACCCCCTGTAGGTATTTTATCATTTAATCCTATTAATATCCCCATATTAAATACAATGGTTTTATTATCTTCTGGTGTTTCTATTACCTGAGCTCATAATTCATTAATTATAATAATTATACACAACAATACATGGCCTTTTAGTAACTGTGATTTTAGGTTTTTATTTTACTTTACTTCAATTATTTGAATATATTGAATCTCCTTTTTGTATCAGTGATTCAGTCTATGGATCAACTTTTTTTTTAACCACTGGTTTTCATGGATTACATGTAATTATTGGTACTATCTTTATTTATGTTTCTTTTATTCGAGTTAAAAATCTCCATTTCCATAAGGACCACCATTTAGGTTTTGAAGCTTCTGCTTGGTATTGACATTTTGTAGATGTAGTCTGATTATTTCTTTATATTTCAATTTATTGATGAGGTAAATTTTTTTTTGTTTTAATTTTTTTAATTTTATTTATTATTAGTTTTTTAATTTTATTAATTAGAAAAAAATCTTTGATAGATTCTCAAAAGAGAAGCCCGTTTGAGTGTGGCTTTAACCCTATAGCTGATAAACGTATACCATTTTCTATTCATTTTTTTTTAATTGCTGTTATTTTCCTAGTATTTGATATTGAAATTATTATTATTCTACCAATAATTTTAACTTTAAATACAACTTTACTCTTTTTTTGATTAACTTCATCATTAATTTTATTTTTATTTTATGTGTAGGCTTATATTATGAATGATTAAATGGTATACTTAATTGAACTAAATAATTATTAGAATCAAATTAAAAATAATTAGTAAAATTTTAAAATTACTAATATAATATAATTGATATTTATTTGATATAGAAATTAATAAATAACTTAACCCACGAGGTCCATAGATTTCACCTCAATTTAATATGTTCTTATATTTAAAAATAAATTTATAAGTTAACTTAAAAATGTAATATGAATAATTAAATATTATTCACATATTAGTATTTCATAATAGTAATTTATTATTATATATTTATTAATTTTTAGATATTCTAATCTTAATTACACCGCTAATAATTATTATTGTGGTTAATAATTTAATATTAAATGTTAATATAATTAAAGTTGTGTTTATTATAGTTAATCACCCTATTATACAACCAAATATAGTGTTAATTACTAAAATTAAAATTCTATATTTTATTATTTAATTTTTCTAAAAATAAATTTATTGATTATCTTTACATTAAATATTAGTCTATAATAAATAAGTCGAATAGATATAAAACTGTTAATCTGAGAGAAATATAAAATAATATATAGATTATACTATTACATATCCCTGATGAGTATAATTCAACAATTAAATCCTTTGAATAAAAGCCCGATAAAAATGGTATTCCAAGGGTAATATTAGAAATTATAAAACATGAAGTGGTATAAGGTATTATAATACAGGTAGGCCCCATACATCGAATATCCTGATTATCATTTATATGAAAAATAAAAATACCTGCACACAAAAATAATAGTGATTTAAATATAGCATGAGTACATAAATGGAAAAATGTTATTTCCCTTAACCCAAAAAATAAAGAACTTATTATTAACCTAGCTGACTTAGGGTAGAAGGGCGATAATTTTTTTCAAATCAAATTCATATAATGCACAAAATGAAGATATTATTATTGTTATTATTCTAATGATAAAATCAGAATTATTAAATTAATTTATTAAAAAATCGAATAAGAAGGTAAACTCCTGCAGTAACTAAAGTTGATGAATGAACAAGGGATGAAACTGGTGGGGCAGCTATAGCTGCCGGAAGTCATATAGAAAAAGGAATTTGTGCTCTTTTAGTAAATGAAGATACAATAATTAATATATATATAATAATTATATTTTTCAAGATAAAATAGGAAGTTTCAACTACCATAACAAGATAACCAACTAACTGAAATAATTAACCCAATATCCCCTAGTCGATTTACCAAACATGTTAATATACCTGCTAAATAACTTTTTAATGAATTATAGTAAAAAACTAAACAATATGATACAAGACCTGACCCTTCTAACCTAATAGATTTCTTATTAAATTTTCTAACAATTTAATATTATTCTAAGAATAAATATTAGTACTAAAAATAAAATCGGTTAGAAGAGAATGATTTAATTCCTATATATTCTGATCTATATAAAATTTATAGATCTAATAATTATCACGCTCTTATAAATATAAGTGAAATTCAATCAAAAAATATAATTAGTTTAAATTAAATGAGTTAATTATAATTGTTCATTCAATAAGAATATTCTTAGATCTATTTAAAAACTAAATTGAATTATAATTAAAATTTATTATTAATAAAATTATTCAATTGGTAAATGTATTATTAATAAATATTCTCGAGTAAACCCTCTAGTGTAAGAGTATATATAGTGGAAATTACCATGTTGAGTAAATCTATAAAAAAAATCTGAAGCAAGCTGATAAAAAAGAAATAAATATAAAAAAGGAATTAAATCAATACGAAATTATTCTAGTTAAAATGAAAATTTCTCTAATAAAATTTAATCTTGGTGGACAGCTTATATTAAAAGCACATATTAAAAACCAGAACATACTATAGAAGGCATAAAATTTTGTAATCCTTTATTAATAAAAAATCTTCGTCTTTTATAGCGTTCGTATCTATGTGATCAGACAGAATAAAGCAGATGAACATAAACCGTGTGAAAGTATTATATATAAGTTCCAAATAAACCTCAATTTGATATTGTTATTATTCTTATAATACATATTGCTATATGGGCAACTAAGAAAATGCAATTATACTTTACATCGGTTTGAGTTAAACAAATAAGACTAACTAAAAATGAACCAATAAGTCTTAATGTAAATCAAATATAATTATACTGTAAAAATAATTCCTCACATATAAATATTAAACGAATAATTCCTAACCTCCAATTTTCAGAAGTAGTCCAGCTAAAATTATTGACCCAAAAACTGGAGCTTGAACATGAGCTTTTGGTAATCAGAAATGAAATATAAATATGGGTAATTTTACTAAAAATGCCAATAATATAACTACATTAAGAAATATAAATTTTTTTAAAACTACATCAACAAATAAGTTACCATTAATTCTAAATATATAAATAAAAAATAATAATAAGGGTAGTGAAGCTATTAATGTGTAAAAAAATAAATAAAGTCCTGCTCTCAACCGCTCAGGTTGATAACCTCAACCAAAAACCATAATTAAAAGTGGAATAAGTCTAAATTCAAAGAATATATTATATATATTAAATTTGTAACTATAAAAATTAACTAAACATAAACATAAGATTAAATTTACTAAAAATAAATTTATATAAATTATATTTTTGACTCTAATAATTATTAATCTAATAATATAAATAGTTAAAATAATTAACCCATAAGATATAAAGTCGGCCCAAACAATAAGAAACTGATGAAAAAAAAATAGTAGAGTTTATTAATATGTACATAATCATAATTAAAATTATTAAGAACTGAATTTATCAATAAATATAGAATTTAAATAATCATTACCTGAGATCGAATTATACGAACTAAAATACCTAAGCCTATAACACCTTCACATACATAAAAGGTTATTATGATTAGATATAAATATAAAGAATGATTAAATAATAAACAGTAACCTATAATTATTAGTAACAATGATATAACAATGAATTCAAAACTTATAAGACATAATAAAATATGCTTTCGAATAATAGCTAAACAAAGGATGTTTATAGTAAAAATATAATAATTATAAAATTTATAATTCTAGTTTCTATTATAATTAATTTTATTAAAAATCCCATATCTATGGGATTAATACTCCTATTTCAAACTTTGATATCAATTATTTTTATTAATTTAATTTTAAAATCTTCCTGATTTACAATAATTACATTTCTTATAATGATTGGAGGTTTATTAATTTTAATTATATATTTAAGAAGAATTGCATCAAATGAAAAATTTAAATTAAATATTAATTTAACTATAATTTTATTTATGTTAATGTTTATAAGAGATGAGATATTAAGTGATTGAGTAATTACTGAGAATCAAAATTTAATAGACAAGAGAATTAATATTTCTTTACTAAAAATTTATAATTTTAAATCAATTTATGTTACTTTAATATTGGTTATTTATTTATTAATTACTATAGTATCTGTGTCAAAAATTGTTAAATTTTTTGAAGGGCCTTTACGAATATTTTCTCCGTAAATTTAATCCTTTAATTAAAATTATTAACTATTCAGTTATTGACTTACCAGCTCCAATTAATTTATCAGCTTGATGAAATTTTGGTGTAATTTTAGGAAGTTGCCTTACTATTCAACTTATTTCAGGTATTTTATTGTCTATACACTATTCAGCCAACATTGAATTAGCATTTTATACAGTTAGTCATATTACTCGAGATGTAAATTACGGTTGGTTAATACGAACAATTCATGCAAATGGAGCTTCTTTATTTTTTATTTGTTTATATCTTCATGCTGGTCGGGGTATATACTATGGCTCTTACAAGTTTATTAAAACCTGAATTACTGGTGTAATTTTAATATTAATCACAATAGGTACAGCTTTCTTAGGGTATGTATTGCCCTGAGGGCAAATATCATTTTGAGGGGCTACTGTTATTACTAATTTATTATCAGCCTTTCCATATATTGGATCAATATTAGTTAATTGAATTTGAGGTGGGTTCGCAGTGGATAATGCCACACTTTCACGATTTTTTAGATTACATTTTATACTACCTTTTGTTATTTTAATAATGTCAGTAATTCATATTTTTTTTTTACATATAACTGGGTCTAATAACCCAATTGGGGTTAATTCAGACATAGATAAAATTCCGTTTCATCCTTATTTTTCTATTAAAGATGTAATAGGTTTAATTTTAATTTTAACATCATTATTAATTTTAAATTTAGCAGAACCATTTATATTAGGGGATCCTGACAATTTTACCCCTGTTAACCCAATGGTGATTCCAATCCATATTCAACCAGAATGATACTTTTTATTTGCTTATGTTATTTTGCGATCAATTCCCAATAAATTAGGGGGGGTATTAGCTTTATTTCTTTCAATTTTAATTTTAATAATTTTACCATTTTCTATAAAAATAAAATTTAAGGGATTGTCATTTTATCCTATTAGTCAATTTAACTTTTGGTTTTTTGTATCCATTGTAATTTTATTAACTTGAATTGGAGCTCGACCTGTAGAGGACCCTTATGTAACTGTTGGGATAATTTTGACTTTTTTATATTTCAATTATTTTATTATTGACCCTATTATTACAAAAATTTGAGATTTAATTATTAAAAAAAAATTATTTTAATTAAAATAAATAAAAATTTTAACGCTATTGGGAGGTAAACTTTCAAGCAATATATTAATTTGTCATAACGGTACCGAGGGAGGGAGCACCGAACTCAAACAAAAAAAAAACACAAAAATATAATTTTTATAAAAAATATAAATGAATAATAATCACCACCTATAAAAATTAGTCTTGTTAATAATGATATAAAAATAATTCTACCATACTCAGCAATAAATAACAAAGCAAAACCACCTCTCATATTCAATGTTAAAACCACACTAATTCTCTTTCCCCCTCAGCGAAATCAAAAGGTGATCGATTTGTTTCTGCTAAACAACAGGAAAGTCACAAAAAAAAATCGGAATAGAATAAAAAATAAATCAATTATTAAATTGTATAAAATTAATATTAATAAAATTATATCTATCACAAATAAAAAAAAATCTTAATAAAATTAGAGACAATGAAACTTCATAAGAAATGGCCTGAGAAATTCTTCGTAAACATCCAAGTAAGGCATATATTCTATTAGAAGATCAACCACAAATAATTAGCCCATCACCCAATCTAGAAACTCTTAAAAAAAATAAAAATCCATATTCAAATTCTAAGAATTTACAAAAAAAGGGAATAAGGCTCATATAAATAAAGATTGAATTAATACAATAACTGGGCAAATGAAATAAATTATATAATTAGCATTTATAATAAATACTTGCTCCTTTAAAAATAATTTTGCACCATCTCTAGGCTGCAAGATACCTATAATACCAACTTTATTTGGGCCTTTACGATTATGTATTAAACCTATAATTTTACGCTCTAATAATGTAAAAAAACCTACCGCAACTATAATACACAGAACCAAAATTATATTACAATAAATAAAATAATAATTGGTCCTTTCGTACTAAATTATTAATTAACAAGAGATAGAAACCAACCTGGCTCACACCGGTTTGAACTCAAATCATGTAAGAATAAAAAGTCGAACAGACTTATATTAAAAATCTACCCCCTAATTTTTCTTAATTCAACATCGAGGTCGCAAACTTTTATATAGATATGAACTCTCCATAAAAATTACGCTGTTATCCCTAAGGTAACTTACTTAAAATTATTATCCTTAACATAAATATATGAATTAAAAAAATAAAATAAAATTATATCTTCCCCAGAAAAAATTAATATAATACTAAATAATTGTACTATTATTAAGTTCTATAGGGTCTTATCGTCCCACTAAAACAATTAGCTTTTTAACAAAAAAATAAAGTTAATTTACTAATTTATATATAATAAATACCTCATGAAATCATTCATACAAGTCCCCAATTAAGGGACTAATTATTATGCTACCTTTGCACAGTTAGAATACTGCGGCCATTTAACATTGGGCAGAATTTACTTTAAAATAAACTAAAAGAAATGTTTTTGTTAAACAGTTGGGAATTATTTTGTCTAATTCATTTAATATATAATTAAAATAATAATTTTATCATTATAAATTAAATAAAATTAATTTTAAAATTTTATAAGTACTTAAATAAAAATAAATATAAAAAAAATTTCAATTTATTAAAAACTATATTAAAATATAAATAATAATAAAAATTTCTATAAATTATAAAAAAATATAAAGATTATCCCTTATAAAATAATTTATTATAAATTAAAATTAAATTTTGTCTAAAATAACTAGATATATAAAACGATTAACTTTTAGTTACTATTTAACTAATAATTTTTATACAACAAAAAAAAATATTAATATAGATGTTTAAATTTCGAGAAAAAAAATTAATTAATTAATAAACCCTGATACAAAAGGTACTTTAATACAACTCATAATAAAGTTATATAATTAATTATAAATTCTAACCTTACCTTCCGGTAAGGTTACTTTGTTACGACTTATCTCAATTAATAGAGAGCGACGGGCGATAAGTACATTATTTAGAATTTTTCAAAATAATTAATTAATTAAATTACTATTAAATCCTTTTTATTATAATAATTAACCATAAAATTATAATTATAGTAACCCATTATTACTTAAAAAACTGCACCTTGACCTAATTTTATTAAAAAAGAAAATTTTTTATTAATCTATATAGCGGTATACAAATAATTTTAGTAGGAATTATTGTGGTTTATCAATTATGTACAGGTTCCTCTAATAAAAAATAACCGCCAAATTCTTCAAATTTTAAAGATCTTAACTACTAATATTAAATAATAAATTTATAATAATAGGGTATCTAATCCTAGTTTAAATAATAATTTATAAATTAATAAAAGATAAATTAAATAAATTTCACTTAAATTAATTAGTAAAATGTAATTTAAAAATTAAATTACTTGAAAGAAATGTCTAACCGCGAATGCTGGCACAAATTTAAACTAACTAAAATATCTAAATCAAAAATATTTAAAAACTAATTACTGAAATAATTTAAAGTTCAATTAATCATATTACCACCTTAAAAAGAATAGTCAAACTTTA
>1Empoasca_onukii
ATTTTAATACTAATTGGGTTATTTTTATCTATTAGATCAAATAATTGGATTTTAATTTGATGTGGTTTAGAATTAGTTTTAATTTGTTTTGTTCCTATAATGTGGTCTAAATTTTAGTTCTTCTGAATGTTGTCTTAAATATTTTATTGTTCAAGCTGTTAGCTCCTCTATTTTAATACTATCAGTTATAATAATATTAATAGATTTGGATTTTTATGAATTATTTTTAATATTTCATTAATAATTAAAATGGGAGTTGCCCCCTTTCATGGGTGAGTTTTAAATGTTGTTGAAGGTTTAAAATTTAATTTTATCTTAATTATATTAACTATTTTAAAATTACCCCCATTATATATTTTAAGATATATAGTTTATATTATTTCCTTTTATTTTTATGGGTTTATTGATTGGTTCTGTTATGGGTTTAAATCAAAATTCTCTCCGAAAGGTTTTAGCTTATTCTTCAATTTTTAATATAAGTTTTATTTTATCTTGTTTATTTTTTAATTACGTATGAATGTTTTATTTAATATTTTATCATATTTGTTATATATTTATTCATTAATTATTTTTAATTTAATTATATTAATCAATTTGTTTTTAATAATTTAGAATTTTTAATAAATTTACTTTTCATTAATTTGTTATCTATAGGAGGTATACCTCCTTTGCTAGGTTTTTTAATTAAGTTATTTATTTTAGAATTAATACTTTTTAAAATTTTTATTTATTCTTTTGCTATAATTTTAATATCTTTATTAATTATATTTTTTTATATTCGTGTTACATTTATTACTGTAATAATTTTTACTTTTATATCAAAATTAAATTTAATTTAACCAATTCTTTATTTTATAATTTTAATTTAATAATTATGAATAAATGATTATTTTCTACTAATCACAAGGATATTGGAACTTTATATTTTATTTTTGGTATTTGATCCGGAATAGTTGGTATAATGTTAAGTATATTAATTCGTGTTGAATTAGCTCAACCTGGTTCTTTTTTTAATAATGATCAAATATATAATGTAATTGTCACTTCCCATGCTTTTATTATAATTTTTTTTATAGTTATACCTATTATAATTGGTGGGTTTGGAAATTGACTCTTACCTTTAATAATTGGGGCTCCTGATATAGCTTTCCCACGATTAAATAATATAAGATTTTGATTATTAATTCCCTCTTTATTTTTATTAACTTTAAGTTCATTTGTTGAAGTTGGTGCAGGGACTGGTTGAACAGTATATCCGCCTCTTTCCTCTAATATTGCTCATGGGGGTTCAAGTGTAGATTTAGCTATTTTTTCTCTTCATTTAGCTGGTATTTCCTCTATTTTAGGTGCAGTTAATTTTATCACAACTGTTTTTAATATACGATGTGAGGGTATAAGATTTGATAAAATTCCGTTATTTGTTTGGTCAGTTTTTATTACAGCTATTCTATTATTGTTATCATTACCAGTTTTAGCTGGTGCTATCACGATACTTCTTACTGATCGTAATTTAAATACTTCTTTTTTTGACCCATCAGGTGGTGGGGATCCAATTTTATATCAACATTTATTTTGATTTTTCGGGCACCCTGAAGTGTATATTCTTATTTTACCTGGTTTTGGACTAATTTCACATATTGTTACTCAAGAAAGAGGTAAGAACGAATCTTTTGGCTATATTGGGATAGTTTATGCCATAATGTCTATTGGTTTATTAGGATTTGTAGTTTGAGCTCATCATATATTTACAGTAGGTATAGATGTAGATTCACGAGCTTATTTTACTTCAGCTACAATAATCATTGCTGTACCTACTGGTATTAAAGTTTTTAGATGAGTTGCCACTATACATGGGGTATTAATTAAAAACAGAATTTCAATGATTTGATCTTATGGTTTTGTGTTTCTATTTACTATGGGTGGGTTAACTGGTATTATTTTATCTAATTCTTCTATTGATATTGTTTTACATGATACTTATTATGTTGTTGCTCATTTTCACTATGTTCTTTCAATAGGTGCTGTATTTGCTATTATGGGTGGGTTTATTCATTGATATCCTCTTTTTACAGGTATAACTATGAACCCTAAATGATTAAAAATTCAATTTTTTGTGATATTCTTTGGGGTAAACTTAACTTTTTTCCCTCAACATTTCTTAGGATTGTATGGCTTTCCACGTCGTTATTCTGATTATCCTGACATTTATTCTTTTTGAAATTTTTTATCTTCATTAGGTAGAGTTATTTCTTTATTTAGAGTTTTATTTTTCATATTTATTGTTTGAGAAAGAATGATTTCAAAGCGTTTAGTAATATTTAAGAATAATAACTTAACTTCAATTGAATGATTTCAATTAACACCTCCCAGAGAGCATTCTTATTCTGAACTGCCAAATTTACTAAAGATCTATAGGATTAAGATTTCAAGATGCTTCTTCACCAACTATGGAACAACTTATTATATTTCATGATCACACTATAATAATTGTTTTAATTATTACAATTGGGGTTGGATATATAATATCTTCTCTTCTTCTGGTTAAATATGTTAATCGAAATTTGCTTGAAGGTCAAATTATTGAATTAGTATGAACTATTTTACCTGCTGTAATATTAATTTTTATTGCTTTACCATCTTTACAAATTTTATATTTAATGGAAGAAAATAATAATTGTATAATCTCAATCAAGGCTGTTGGTCATCAGTGGTACTGATCTTATGAATATTCTGATTTTAATAAAATTGATTTTGATTCATATATAAATCGTACCCTGACTTAACGATGGTGAATTTCGTTTATTAGAAGTAGATAATTGTTTAGTTCTTCCATTTAATATTCAATCTCGGATTCTAGCTACTTCATTTGATGTTATTCATTCTTGAACTATCCCTTCCCTGGGTGTCAAGGTTGATGCAAATCCAGGTCGAATTAATCAGGGTAATATTTTTATTAATCGCCCCGGTTTATTTTATGGGCAATGTTCAGAAATTTGCGGCTCTAATCATAGTTTTATACCAATTTGTATTGAATCTTTAAATTTAAATTCTTTTTTAAATTGATTAATTAATTATTATAGCACCAGTATGATGATTATCTCTAATATTATTTTTTATCATTATTTTTTTTATTTCTATATGTTATGTTTATTTTAATTTAAGTTATTCTATTAATTATATTAAATCTACTAAAAAAAGTATTTTTATTGGTCATGATAATGAATTTATTTTCTGTTTTTGACCCATGCACTGGTATTTATCATTAAATTGAATAAGATCTTTTTTGTTAATTTTTTTTATTCCATTTAAATTTTAGTTATTAATAATAAAATTGAATTAATTTTTAGAAAATTAATAATAGGTTTAAACTCTGAATAAGTAATTTAACAAATTTAAAGGGTATGACTTTGATTTTAATTTCTTTATTTTTAGTATTTTAATAAATAATATACCTGGATTAATACCTTATATTTATACATCTTCTTCACAACAGTATTTTCATTAGCTTTAGGTTTACCACTTTGGCTATCTTTCATAATTTATGGTTGAATAATAAAACTAACAGTATGTTTAGTCATTTAGTACCTATAGGTACTCCTGGGGTTTTAAACCTTTTATAGTTCTTATTGAGACTATTAGAAATTTAATTCGACCAGGTTCCTTAGCTGTCGTTTAACTGCAAATATAATTGCTGGCCATTTATTAATATCTTTATTAGGTAATATTATGGTTTAATCATAATATATGCTATGGTTGTTTATTTAATTTTAATATTATTTGATTAGCAGTTGCATTAATTCAATCATATGTTTTTATAACATTAACAACTTTATATTCTAAGAAGATTATGAATAATCATCCATTTCATTTAGTAGACAAAAGACCTTGACCTTTAGTAGGTTCAATTGGTCTTTTAACAATAATATCAGGAATAATTATATGATTTCATCAATTTAATATAATTTTAATGACTTTAGGTTCATTTATTGTAATTTTAACTATAATTCAATGGTGACGAGATGTAGTTCGAGAATCTACGTTTCAAGGATTACACACTTCTACAGTTATAGTAAGTATAAAAGTTGGTATAATTTTATTTATTACTTCGGAAGTTTTATTTTTCTTTTCATTTTTTTGAGCATTTTTTCATAGAAGATTAAGACCTTCAATTGAATTAGGTTTAATTTGACCCCCTGTAGGTATTTTATCATTTAATCCTATTAATATCCCCATATTAAATACAATGGTTTTATTATCTTCTGGTGTTTCTATTACCTGAGCTCATAATTCATTAATTATAATAATTATACACAACAATACATGGCCTTTTAGTAACTGTGATTTTAGGTTTTTATTTTACTTTACTTCAATTATTTGAATATATTGAATCTCCTTTTTGTATCAGTGATTCAGTCTATGGATCAACTTTTTTTTTAACCACTGGTTTTCATGGATTACATGTAATTATTGGTACTATCTTTATTTATGTTTCTTTTATTCGAGTTAAAAATCTCCATTTCCATAAGGACCACCATTTAGGTTTTGAAGCTTCTGCTTGGTATTGACATTTTGTAGATGTAGTCTGATTATTTCTTTATATTTCAATTTATTGATGAGGTAAATTTTTTTTTGTTTTAATTTTTTTAATTTTATTTATTATTAGTTTTTTAATTTTATTAATTAGAAAAAAATCTTTGATAGATTCTCAAAAGAGAAGCCCGTTTGAGTGTGGCTTTAACCCTATAGCTGATAAACGTATACCATTTTCTATTCATTTTTTTTTAATTGCTGTTATTTTCCTAGTATTTGATATTGAAATTATTATTATTCTACCAATAATTTTAACTTTAAATACAACTTTACTCTTTTTTTGATTAACTTCATCATTAATTTTATTTTTATTTTATGTGTAGGCTTATATTATGAATGATTAAATGGTATACTTAATTGAACTAAATTATTATTAGAATCAAATTAAAAATAATTAGTAAAATTTTAAAATTACTAATATAATATAATTGATATTTATTTGATATAGAAATTAATAAATAACTTAACCCACGAGGTCCATAGATTTCACCTCAATTTAATATGTTCTTATATTTAAAAATAAATTTATAAGTTAACTTAAAAATGTAATATGAATAATTAAATATTATTCACATATTAGTATTTCATAATAGTAATTTATTATTATATATTTATTAATTTTTAGATATTCTAATCTTAATTACACCGCTAATAATTATTATTGTGGTTAATAATTTAATATTAAATGTTAATATAATTAAAGTTGTGTTTATTATAGTTAATCACCCTATTATACAACCAAATATAGTGTTAATTACTAAAATTAAAATTCTATATTTTATTATTTAATTTTTCTAAAAATAAATTTATTGATTATCTTTACATTAAATATTAGTCTATAATAAATAAGTCGAATAGATATAAAACTGTTAATCTGAGAGAAATATAAAATAATATATAGATTATACTATTACATATCCCTGATGAGTATAATTCAACAATTAAATCCTTTGAATAAAAGCCCGATAAAAATGGTATTCCAAGGGTAATATTAGAAATTATAAAACATGAAGTGGTATAAGGTATTATAATACAGGTAGGCCCCATACATCGAATATCCTGATTATCATTTATATGAAAAATAAAAATACCTGCACACAAAAATAATAGTGATTTAAATATAGCATGAGTACATAAATGGAAAAATGTTATTTCCCTTAACCCAAAAAATAAAGAACTTATTATTAACCTAGCTGACTTAGGGTAGAAGGGCGATAATTTTTTTCAAATCAAATTCATATAATGCACAAAATGAAGATATTATTATTGTTATTATTCTAATGATAAAATCAGAATTATTAAATTAATTTATTAAAAAATCGAATAAGAAGGTAAACTCCTGCAGTAACTAAAGTTGATGAATGAACAAGGGATGAAACTGGTGGGGCAGCTATAGCTGCCGGAAGTCATATAGAAAAAGGAATTTGTGCTCTTTTAGTAAATGAAGATACAATAATTAATATATATATAATAATTATATTTTTCAAGATAAAATAGGAAGTTTCAACTACCATAACAAGATAACCAACTAACTGAAATAATTAACCCAATATCCCCTAGTCGATTTACCAAACATGTTAATATACCTGCTAAATAACTTTTTAATGAATTATAGTAAAAAACTAAACAATATGATACAAGACCTGACCCTTCTAACCTAATAGATTTCTTATTAAATTTTCTAACAATTTAATATTATTCTAAGAATAAATATTAGTACTAAAAATAAAATCGGTTAGAAGAGAATGATTTAATTCCTATATATTCTGATCTATATAAAATTTATAGATCTAATAATTATCACGCTCTTATAAATATAAGTGAAATTCAATCAAAAAATATAATTAGTTTAAATTAAATGAGTTAATTATAATTGTTCATTCAATAAGAATATTCTTAGATCTATTTAAAAACTAAATTGAATTATAATTAAAATTTATTATTAATAAAATTATTCAATTGGTAAATGTATTATTAATAAATATTCTCGAGTAAACCCTCTAGTGTAAGAGTATATATAGTGGAAATTACCATGTTGAGTAAATCTATAAAAAAAATCTGAAGCAAGCTGATAAAAAAGAAATAAATATAAAAAAGGAATTAAATCAATACGAAATTATTCTAGTTAAAATGAAAATTTCTCTAATAAAATTTAATCTTGGTGGACAGCTTATATTAAAAGCACATATTAAAAACCAGAACATACTATAGAAGGCATAAAATTTTGTAATCCTTTATTAATAAAAAATCTTCGTCTTTTATAGCGTTCGTATCTATGTGATCAGACAGAATAAAGCAGATGAACATAAACCGTGTGAAAGTATTATATATAAGTTCCAAATAAACCTCAATTTGATATTGTTATTATTCTTATAATACATATTGCTATATGGGCAACTAAGAAAATGCAATTATACTTTACATCGGTTTGAGTTAAACAAATAAGACTAACTAAAAATGAACCAATAAGTCTTAATGTAAATCAAATATAATTATACTGTAAAAATAATTCCTCACATATAAATATTAAACGAATAATTCCTAACCTCCAATTTTCAGAAGTAGTCCAGCTAAAATTATTGACCCAAAAACTGGAGCTTGAACATGAGCTTTTGGTAATCAGAAATGAAATATAAATATGGGTAATTTTACTAAAAATGCCAATAATATAACTACATTAAGAAATATAAATTTTTTTAAAACTACATCAACAAATAAGTTACCATTAATTCTAAATATATAAATAAAAAATAATAATAAGGGTAGTGAAGCTATTAATGTGTAAAAAAATAAATAAAGTCCTGCTCTCAACCGCTCAGGTTGATAACCTCAACCAAAAACCATAATTAAAAGTGGAATAAGTCTAAATTCAAAGAATATATTATATATATTAAATTTGTAACTATAAAAATTAACTAAACATAAACATAAGATTAAATTTACTAAAAATAAATTTATATAAATTATATTTTTGACTCTAATAATTATTAATCTAATAATATAAATAGTTAAAATAATTAACCCATAAGATATAAAGTCGGCCCAAACAATAAGAAACTGATGAAAAAAAAATAGTAGAGTTTATTAATATGTACATAATCATAATTAAAATTATTAAGAACTGAATTTATGTATAAATATAGAATTTAAATAATCATTACCTGAGATCGAATTATACGAACTAAAATACCTAAGCCTATAACACCTTCACATACATAAAAGGTTATTATGATTAGATATAAATATAAAGAATGATTAAATAATAAACAGTAACCTATAATTATTAGTAACAATGATATAACAATGAATTCAAAACTTATAAGACATAATAAAATATGCTTTCGAATAATAGCTAAACAAAGGATGTTTATAGTAAAAATATAATAATTATAAAATTTATAATTCTAGTTTCTATTATAATTAATTTTATTAAAAATCCCATATCTATGGGATTAATACTCCTATTTCAAACTTTGATATCAATTATTTTTATTAATTTAATTTTAAAATCTTCCTGATTTACAATAATTACATTTCTTATAATGATTGGAGGTTTATTAATTTTAATTATATATTTAAGAAGAATTGCATCAAATGAAAAATTTAAATTAAATATTAATTTAACTATAATTTTATTTATGTTAATGTTTATAAGAGATGAGATATTAAGTGATTGAGTAATTACTGAGAATCAAAATTTAATAGACAAGAGAATTAATATTTCTTTACTAAAAATTTATAATTTTAAATCAATTTATGTTACTTTAATATTGGTTATTTATTTATTAATTACTATAGTATCTGTGTCAAAAATTGTTAAATTTTTTGAAGGGCCTTTACGAATAAATTGTCCGTAAATTTAATCCTTTAATTAAAATTATTAACTATTCAGTTATTGACTTACCAGCTCCAATTAATTTATCAGCTTGATGAAATTTTGGTGTAATTTTAGGAAGTTGCCTTACTATTCAACTTATTTCAGGTATTTTATTGTCTATACACTATTCAGCCAACATTGAATTAGCATTTTATACAGTTAGTCATATTACTCGAGATGTAAATTACGGTTGGTTAATACGAACAATTCATGCAAATGGAGCTTCTTTATTTTTTATTTGTTTATATCTTCATGCTGGTCGGGGTATATACTATGGCTCTTACAAGTTTATTAAAACCTGAATTACTGGTGTAATTTTAATATTAATCACAATAGGTACAGCTTTCTTAGGGTATGTATTGCCCTGAGGGCAAATATCATTTTGAGGGGCTACTGTTATTACTAATTTATTATCAGCCTTTCCATATATTGGATCAATATTAGTTAATTGAATTTGAGGTGGGTTCGCAGTGGATAATGCCACACTTTCACGATTTTTTAGATTACATTTTATACTACCTTTTGTTATTTTAATAATGTCAGTAATTCATATTTTTTTTTTACATATAACTGGGTCTAATAACCCAATTGGGGTTAATTCAGACATAGATAAAATTCCGTTTCATCCTTATTTTTCTATTAAAGATGTAATAGGTTTAATTTTAATTTTAACATCATTATTAATTTTAAATTTAGCAGAACCATTTATATTAGGGGATCCTGACAATTTTACCCCTGTTAACCCAATGGTGATTCCAATCCATATTCAACCAGAATGATACTTTTTATTTGCTTATGTTATTTTGCGATCAATTCCCAATAAATTAGGGGGGGTATTAGCTTTATTTCTTTCAATTTTAATTTTAATAATTTTACCATTTTCTATAAAAATAAAATTTAAGGGATTGTCATTTTATCCTATTAGTCAATTTAACTTTTGGTTTTTTGTATCCATTGTAATTTTATTAACTTGAATTGGAGCTCGACCTGTAGAGGACCCTTATGTAACTGTTGGGATAATTTTGACTTTTTTATATTTCAATTATTTTATTATTGACCCTATTATTACAAAAATTTGAGATTTAATTATTATTAAAAAATTAATTTAATTAAAATAAATAAAAATTTTAACGCTATTGGGAGGTAAACTTTCAAGCAATATATTAATTTGTCATAACGGTACCGAGGGAGGGAGCACCGAACTCAAACAAAAAAAAAACACAAAAATATAATTTTTATAAAAAATATAAATGAATAATAATCACCACCTATAAAAATTAGTCTTGTTAATAATGATATAAAAATAATTCTACCATACTCAGCAATAAATAACAAAGCAAAACCACCTCTCATATTCAATGTTAAAACCACACTAATTCTCTTTCCCCCTCAGCGAAATCAAAAGGTGATCGATTTGTTTCTGCTAAACAACAGGAAAGTCACAAAAAAAAATCGGAATAGAATAAAAAATAAATCAATTATTAAATTGTATAAAATTAATATTAATAAAATTATATCTATCACAAATAAAAAAAAATCTTAATAAAATTAGAGACAATGAAACTTCATAAGAAATGGCCTGAGAAATTCTTCGTAAACATCCAAGTAAGGCATATATTCTATTAGAAGATCAACCACAAATAATTAGCCCATCACCCAATCTAGAAACTCTTAAAAAAAATAAAAATCCATATTCAAATTCTAAGAATTTACAAAAAAAGGGAATAAGGCTCATATAAATAAAGATTGAATTAATACAATAACTGGGCAAATGAAATAAATTATATAATTAGCATTTATAATAAATACTTGCTCCTTTAAAAATAATTTTGCACCATCTCTAGGCTGCAAGATACCTATAATACCAACTTTATTTGGGCCTTTACGATTATGTATTAAACCTATAATTTTACGCTCTAATAATGTAAAAAAACCTACCGCAACTATAATACACAGAACCAAAATTATATTACAATAAATAAAATAATAATTGGTCCTTTCGTACTAAATTATTAATTAACAAGAGATAGAAACCAACCTGGCTCACACCGGTTTGAACTCAAATCATGTAAGAATAAAAAGTCGAACAGACTTATATTAAAAATCTACCCCCTAATTTTTCTTAATTCAACATCGAGGTCGCAAACTTTTATATAGATATGAACTCTCCATAAAAATTACGCTGTTATCCCTAAGGTAACTTACTTAAAATTATTATCCTTAACATAAATATATGAATTAAAAAAATAAAATAAAATTATATCTTCCCCAGAAAAAATTAATATAATACTAAATAATTGTACTATTATTAAGTTCTATAGGGTCTTATCGTCCCACTAAAACAATTAGCTTTTTAACAAAAAAATAAAGTTAATTTACTAATTTATATATAATAAATACCTCATGAAATCATTCATACAAGTCCCCAATTAAGGGACTAATTATTATGCTACCTTTGCACAGTTAGAATACTGCGGCCATTTAACATTGGGCAGAATTTACTTTAAAATAAACTAAAAGAAATGTTTTTGTTAAACAGTTGGGAATTATTTTGTCTAATTCATTTAATATATAATTAAAATAATAATTTTATCATTATAAATTAAATAAAATTAATTTTAAAATTTTATAAGTACTTAAATAAAAATAAATATAAAAAAAATTTCAATTTATTAAAAACTATATTAAAATATAAATAATAATAAAAATTTCTATAAATTATAAAAAAATATAAAGATTATCCCTTATAAAATAATTTATTATAAATTAAAATTAAATTTTGTCTAAAATAACTAGATATATAAAACGATTAACTTTTAGTTACTATTTAACTAATAATTTTTATACAACAAAAAAAAATATTAATATAGATGTTTAAATTTCGAGAAAAAAAATTAATTAATTAATAAACCCTGATACAAAAGGTACTTTAATACAACTCATAATAAAGTTATATAATTAATTATAAACTCTAACCTTACCTTCCGGTAAGGTTACTTTGTTACGACTTATCTCAATTAATAGAGAGCGACGGGCGATAAGTACATTATTTAGAATTTTTCAAAATAATTAATTAATTAAATTACTATTAAATCCTTTTTATTATAATAATTAACCATAAAATTATAATTATAGTAACCCATTATTACTTAAAAAACTGCACCTTGACCTAATTTTATTAAAAAAGAAAATTTTTTATTAATCTATATAGCGGTATACAAATAATTTTAGTAGGAATTATTGTGGTTTATCAATTATGTACAGGTTCCTCTAATAAAAAATAACCGCCAAATTCTTCAAATTTTAAAGATCTTAACTACTAATATTAAATAATAAATTTATAATAATAGGGTATCTAATCCTAGTTTAAATAATAATTTATAAATTAATAAAAGATAAATTAAATAAATTTCACTTAAATTAATTAGTAAAATGTAATTTAAAAATTAAATTACTTGAAAGAAATGTCTAACCGCGAATGCTGGCACAAATTTAAACTAACTAAAATATCTAAATCAAAAATATTTAAAAACTAATTACTGAAATAATTTAAAGTTCAATTAATCATATTACCACCTTAAAAAGAATAGTCAAACTTTA
>1Empoasca_vitis
TTTTTTATACTAATTGGGTTATTTTTATCTATTAGATCAAATAATTGGATTTTAATTTGATGTGGTTTAGAATTAGTTTTAATTTGTTTTGTTCCTATAATGTGGTCTAAATTTTAGTTCTTCTGAATGTTGTCTTAAATATTTTATTGTTCAAGCTGTTAGCTCCTCTATTTTAATACTATCAGTTATAATAATATTAATAGATTTGGATTTTTATGAATTATTTTTAATATTTCATTAATAATTAAAATGGGAGTTGCCCCCTTTCATGGGTGAGTTTTAAATGTTGTTGAAGGTTTAAAATTTAATTTTATCTTAATTATATTAACTATTTTAAAATTACCCCCATTATATATTTTAAGATATATAGTTTATATTATTTCCTTTTATTTTTATGGGTTTATTGATTGGTTCTGTTATGGGTTTAAATCAAAATTCTCTCCGAAAGGTTTTAGCTTATTCTTCAATTTTTAATATAAGTTTTATTTTATCTTGTTTATTTTTTAATTACGTATGAATGTTTTATTTAATATTTTATCATATTTGTTATATATTTATTCATTAATTATTTTTAATTTAATTATATTAATCAATTTGTTTTTAATAATTTAGAATTTTTAATAAATTTACTTTTCATTAATTTGTTATCTATAGGAGGTATACCTCCTTTGCTAGGTTTTTTAATTAAGTTATTTATTTTAGAATTAATACTTTTTAAAATTTTTATTTATTCTTTTGCTATAATTTTAATATCTTTATTAATTATATTTTTTTATATTCGTGTTACATTTATTACTGTAATAATTTTTACTTTTATATCAAAATTAAATTTAATTTAACCAATTCTTTATTTTATATTTTAAATTTATTAATTATGAATAAATGATTATTTTCTACTAATCACAAGGATATTGGAACTTTATATTTTATTTTTGGTATTTGATCCGGAATAGTTGGTATAATGTTAAGTATATTAATTCGTGTTGAATTAGCTCAACCTGGTTCTTTTTTTAATAATGATCAAATATATAATGTAATTGTCACTTCCCATGCTTTTATTATAATTTTTTTTATAGTTATACCTATTATAATTGGTGGGTTTGGAAATTGACTCTTACCTTTAATAATTGGGGCTCCTGATATAGCTTTCCCACGATTAAATAATATAAGATTTTGATTATTAATTCCCTCTTTATTTTTATTAACTTTAAGTTCATTTGTTGAAGTTGGTGCAGGGACTGGTTGAACAGTATATCCGCCTCTTTCCTCTAATATTGCTCATGGGGGTTCAAGTGTAGATTTAGCTATTTTTTCTCTTCATTTAGCTGGTATTTCCTCTATTTTAGGTGCAGTTAATTTTATCACAACTGTTTTTAATATACGATGTGAGGGTATAAGATTTGATAAAATTCCGTTATTTGTTTGGTCAGTTTTTATTACAGCTATTCTATTATTGTTATCATTACCAGTTTTAGCTGGTGCTATCACGATACTTCTTACTGATCGTAATTTAAATACTTCTTTTTTTGACCCATCAGGTGGTGGGGATCCAATTTTATATCAACATTTATTTTGATTTTTCGGGCACCCTGAAGTGTATATTCTTATTTTACCTGGTTTTGGACTAATTTCACATATTGTTACTCAAGAAAGAGGTAAGAACGAATCTTTTGGCTATATTGGGATAGTTTATGCCATAATGTCTATTGGTTTATTAGGATTTGTAGTTTGAGCTCATCATATATTTACAGTAGGTATAGATGTAGATTCACGAGCTTATTTTACTTCAGCTACAATAATCATTGCTGTACCTACTGGTATTAAAGTTTTTAGATGAGTTGCCACTATACATGGGGTATTAATTAAAAACAGAATTTCAATGATTTGATCTTATGGTTTTGTGTTTCTATTTACTATGGGTGGGTTAACTGGTATTATTTTATCTAATTCTTCTATTGATATTGTTTTACATGATACTTATTATGTTGTTGCTCATTTTCACTATGTTCTTTCAATAGGTGCTGTATTTGCTATTATGGGTGGGTTTATTCATTGATATCCTCTTTTTACAGGTATAACTATGAACCCTAAATGATTAAAAATTCAATTTTTTGTGATATTCTTTGGGGTAAACTTAACTTTTTTCCCTCAACATTTCTTAGGATTGTATGGCTTTCCACGTCGTTATTCTGATTATCCTGACATTTATTCTTTTTGAAATTTTTTATCTTCATTAGGTAGAGTTATTTCTTTATTTAGAGTTTTATTTTTCATATTTATTGTTTGAGAAAGAATGATTTCAAAGCGTTTAGTAATATTTAAGAATAATAACTTAACTTCAATTGAATGATTTCAATTAACACCTCCCAGAGAGCATTCTTATTCTGAACTCCCAATTTTAGTTAAGGTTTATAGGATTAAGATTTCAAGATGCTTCTTCACCAACTATGGAACAACTTATTATATTTCATGATCACACTATAATAATTGTTTTAATTATTACAATTGGGGTTGGATATATAATATCTTCTCTTCTTCTGGTTAAATATGTTAATCGAAATTTGCTTGAAGGTCAAATTATTGAATTAGTATGAACTATTTTACCTGCTGTAATATTAATTTTTATTGCTTTACCATCTTTACAAATTTTATATTTAATGGAAGAAAATAATAATTGTATAATCTCAATCAAGGCTGTTGGTCATCAGTGGTACTGATCTTATGAATATTCTGATTTTAATAAAATTGATTTTGATTCATATATAAAACCTACCCTGACTTAACGATGGTGAATTTCGTTTATTAGAAGTAGATAATTGTTTAGTTCTTCCATTTAATATTCAATCTCGGATTCTAGCTACTTCATTTGATGTTATTCATTCTTGAACTATCCCTTCCCTGGGTGTCAAGGTTGATGCAAATCCAGGTCGAATTAATCAGGGTAATATTTTTATTAATCGCCCCGGTTTATTTTATGGGCAATGTTCAGAAATTTGCGGCTCTAATCATAGTTTTATACCAATTTGTATTGAATCTTTAAATTTAAATTCTTTTTTAAATTGATTAATTAATTATTATAGCACCAGTATGATGATTATCTCTAATATTATTTTTTATCATTATTTTTTTTATTTCTATATGTTATGTTTATTTTAATTTAAGTTATTCTATTAATTATATTAAATCTACTAAAAAAAGTATTTTTATTGGTCATGATAATGAATTTATTTTCTGTTTTTGACCCATGCACTGGTATTTATCATTAAATTGAATAAGATCTTTTTTGTTAATTTTTTTTATTCCATTTAAATTTTAGTTATTAATAATAAAATTGAATTAATTTTTAGAAAATTAATAATAGGTTTAAACTCTGAATAAGTAATTTAACAAATTTAAAGGGTATGACTTTGATTTTAATTTCTTTATTTTTAGTATTTTAATAAATAATATACCTGGATTAATACCTTATATTTATACATCTTCTTCACAACAGTATTTTCATTAGCTTTAGGTTTACCACTTTGGCTATCTTTCATAATTTATGGTTGAATAATAAAACTAACAGTATGTTTAGTCATTTAGTACCTATAGGTACTCCTGGGGTTTTAAACCTTTTATAGTTCTTATTGAGACTATTAGAAATTTAATTCGACCAGGTTCCTTAGCTGTCGTTTAACTGCAAATATAATTGCTGGCCATTTATTAATATCTTTATTAGGTAATATTATGGTTTAATCATAATATATGCTATGGTTGTTTATTTAATTTTAATATTATTTGATTAGCAGTTGCATTAATTCAATCATATGTTTTTATAACATTAACAACTTTATATTCTAGAGAAGTTATGAATAATCATCCATTTCATTTAGTAGACAAAAGACCTTGACCTTTAGTAGGTTCAATTGGTCTTTTAACAATAATATCAGGAATAATTATATGATTTCATCAATTTAATATAATTTTAATGACTTTAGGTTCATTTATTGTAATTTTAACTATAATTCAATGGTGACGAGATGTAGTTCGAGAATCTACGTTTCAAGGATTACACACTTCTACAGTTATAGTAAGTATAAAAGTTGGTATAATTTTATTTATTACTTCGGAAGTTTTATTTTTCTTTTCATTTTTTTGAGCATTTTTTCATAGAAGATTAAGACCTTCAATTGAATTAGGTTTAATTTGACCCCCTGTAGGTATTTTATCATTTAATCCTATTAATATCCCCATATTAAATACAATGGTTTTATTATCTTCTGGTGTTTCTATTACCTGAGCTCATAATTCATTAATTATAATAATTATACACAACAATACATGGCCTTTTAGTAACTGTGATTTTAGGTTTTTATTTTACTTTACTTCAATTATTTGAATATATTGAATCTCCTTTTTGTATCAGTGATTCAGTCTATGGATCAACTTTTTTTTTAACCACTGGTTTTCATGGATTACATGTAATTATTGGTACTATCTTTATTTATGTTTCTTTTATTCGAGTTAAAAATCTCCATTTCCATAAGGACCACCATTTAGGTTTTGAAGCTTCTGCTTGGTATTGACATTTTGTAGATGTAGTCTGATTATTTCTTTATATTTCAATTTATTGATGAGGTAAATTTTTTTTTGTTTTAATTTTTTTAATTTTATTTATTATTAGTTTTTTAATTTTATTAATTAGAAAAAAATCTTTGATAGATTCTCAAAAGAGAAGCCCGTTTGAGTGTGGCTTTAACCCTATAGCTGATAAACGTATACCATTTTCTATTCATTTTTTTTTAATTGCTGTTATTTTCCTAGTATTTGATATTGAAATTATTATTATTCTACCAATAATTTTAACTTTAAATACAACTTTACTCTTTTTTTGATTAACTTCATCATTAATTTTATTTTTATTTTATGTGTAGGCTTATATTATGAATGATTAAATGGTATACTTAATTGAACTAAATAATTATTAGAATCAAATTAAAAATAATTAGTAAAATTTTAAAATTACTAATATAATATAATTGATATTTATTTGATATAGAAATTAATAAATAACTTAACCCACGAGGTCCATAGATTTCACCTCAATTTAATATGTTCTTATATTTAAAAATAAATTTATAAGTTAACTTAAAAATGTAATATGAATAATTAAATATTATTCACATATTAGTATTTCATAATAGTAATTTATTATTATATATTTATTAATTTTTAGATATTCTAATCTTAATTACACCGCTAATAATTATTATTGTGGTTAATAATTTAATATTAAATGTTAATATAATTAAAGTTGTGTTTATTATAGTTAATCACCCTATTATACAACCAAATATAGTGTTAATTACTAAAATTAAAATTCTATATTTTATTATTTAATTTTTCTAAAAATAAATTTATTGATTATCTTTACATTAAATATTAGTCTATAATAAATAAGTCGAATAGATATAAAACTGTTAATCTGAGAGAAATATAAAATAATATATAGATTATACTATTACATATCCCTGATGAGTATAATTCAACAATTAAATCCTTTGAATAAAAGCCCGATAAAAATGGTATTCCAAGGGTAATATTAGAAATTATAAAACATGAAGTGGTATAAGGTATTATAATACAGGTAGGCCCCATACATCGAATATCCTGATTATCATTTATATGAAAAATAAAAATACCTGCACACAAAAATAATAGTGATTTAAATATAGCATGAGTACATAAATGGAAAAATGTTATTTCCCTTAACCCAAAAAATAAAGAACTTATTATTAACCTAGCTGACTTAGGGTAGAAGGGCGATAATTTTTTTCAAATCAAATTCATATAATGCACAAAATGAAGATATTATTATTGTTATTATTCTAATGATAAAATCAGAATTATTAAATTAATTTATTAAAAAATCGAATAAGAAGGTAAACTCCTGCAGTAACTAAAGTTGATGAATGAACAAGGGATGAAACTGGTGGGGCAGCTATAGCTGCCGGAAGTCATATAGAAAAAGGAATTTGTGCTCTTTTAGTAAATGAAGATACAATAATTAATATATATATAATAATTATATTTTTCAAGATAAAATAGGAAGTTTCAACTACCATAACAAGATAACCAACTAACTGAAATAATTAACCCAATATCCCCTAGTCGATTTACCAAACATGTTAATATACCTGCTAAATAACTTTTTAATGAATTATAGTAAAAAACTAAACAATATGATACAAGACCTGACCCTTCTAACCTAATAGATTTCTTATTAAATTTTCTAACAATTTAATATTATTCTAAGAATAAATATTAGTACTAAAAATAAAATCGGTTAGAAGAGAATGATTTAATTCCTATATATTCTGATCTATATAAAATTTATAGATCTAATAATTATCACGCTCTTATAAATATAAGTGAAATTCAATCAAAAAATATAATTAGTTTAAATTAAATGAGTTAATTATAATTGTTCATTCAATAAGAATATTCTTAGATCTATTTAAAAACTAAATTGAATTATAATTAAAATTTATTATTAATAAAATTATTCAATTGGTAAATGTATTATTAATAAATATTCTCGAGTAAACCCTCTAGTGTAAGAGTATATATAGTGGAAATTACCATGTTGAGTAAATCTATAAAAAAAATCTGAAGCAAGCTGATAAAAAAGAAATAAATATAAAAAAGGAATTAAATCAATACGAAATTATTCTAGTTAAAATGAAAATTTCTCTAATAAAATTTAATCTTGGTGGACAGCTTATATTAAAAGCACATATTAAAAACCAGAACATACTATAGAAGGCATAAAATTTTGTAATCCTTTATTAATAAAAAATCTTCGTCTTTTATAGCGTTCGTATCTATGTGATCAGACAGAATAAAGCAGATGAACATAAACCGTGTGAAAGTATTATATATAAGTTCCAAATAAACCTCAATTTGATATTGTTATTATTCTTATAATACATATTGCTATATGGGCAACTAAGAAAATGCAATTATACTTTACATCGGTTTGAGTTAAACAAATAAGACTAACTAAAAATGAACCAATAAGTCTTAATGTAAATCAAATATAATTATACTGTAAAAATAATTCCTCACATATAAATATTAAACGAATAATTCCTAACCTCCAATTTTCAGAAGTAGTCCAGCTAAAATTATTGACCCAAAAACTGGAGCTTGAACATGAGCTTTTGGTAATCAGAAATGAAATATAAATATGGGTAATTTTACTAAAAATGCCAATAATATAACTACATTAAGAAATATAAATTTTTTTAAAACTACATCAACAAATAAGTTACCATTAATTCTAAATATATAAATAAAAAATAATAATAAGGGTAGTGAAGCTATTAATGTGTAAAAAAATAAATAAAGTCCTGCTCTCAACCGCTCAGGTTGATAACCTCAACCAAAAACCATAATTAAAAGTGGAATAAGTCTAAATTCAAAGAATATATTATATATATTAAATTTGTAACTATAAAAATTAACTAAACATAAACATAAGATTAAATTTACTAAAAATAAATTTATATAAATTATATTTTTGACTCTAATAATTATTAATCTAATAATATAAATAGTTAAAATAATTAACCCATAAGATATAAAGTCGGCCCAAACAATAAGAAACTGATGAAAAAAAAATAGTAGAGTTTATTAATATGTACATAATCATAATTAAAATTATTAAGAACTGAATTTATCAATAAATATAGAATTTAAATAATCATTACCTGAGATCGAATTATACGAACTAAAATACCTAAGCCTATAACACCTTCACATACATAAAAGGTTATTATGATTAGATATAAATATAAAGAATGATTAAATAATAAACAGTAACCTATAATTATTAGTAACAATGATATAACAATGAATTCAAAACTTATAAGACATAATAAAATATGCTTTCGAATAATAGCTAAACAAAGGATGTTTATAGTAAAAATATAATAATTATAAAATTTATAATTCTAGTTTCTATTATAATTAATTTTATTAAAAATCCCATATCTATGGGATTAATACTCCTATTTCAAACTTTGATATCAATTATTTTTATTAATTTAATTTTAAAATCTTCCTGATTTACAATAATTACATTTCTTATAATGATTGGAGGTTTATTAATTTTAATTATATATTTAAGAAGAATTGCATCAAATGAAAAATTTAAATTAAATATTAATTTAACTATAATTTTATTTATGTTAATGTTTATAAGAGATGAGATATTAAGTGATTGAGTAATTACTGAGAATCAAAATTTAATAGACAAGAGAATTAATATTTCTTTACTAAAAATTTATAATTTTAAATCAATTTATGTTACTTTAATATTGGTTATTTATTTATTAATTACTATAGTATCTGTGTCAAAAATTGTTAAATTTTTTGAAGGGCCTTTACGAATATTTTCTCCGTAAATTTAATCCTTTAATTAAAATTATTAACTATTCAGTTATTGACTTACCAGCTCCAATTAATTTATCAGCTTGATGAAATTTTGGTGTAATTTTAGGAAGTTGCCTTACTATTCAACTTATTTCAGGTATTTTATTGTCTATACACTATTCAGCCAACATTGAATTAGCATTTTATACAGTTAGTCATATTACTCGAGATGTAAATTACGGTTGGTTAATACGAACAATTCATGCAAATGGAGCTTCTTTATTTTTTATTTGTTTATATCTTCATGCTGGTCGGGGTATATACTATGGCTCTTACAAGTTTATTAAAACCTGAATTACTGGTGTAATTTTAATATTAATCACAATAGGTACAGCTTTCTTAGGGTATGTATTGCCCTGAGGGCAAATATCATTTTGAGGGGCTACTGTTATTACTAATTTATTATCAGCCTTTCCATATATTGGATCAATATTAGTTAATTGAATTTGAGGTGGGTTCGCAGTGGATAATGCCACACTTTCACGATTTTTTAGATTACATTTTATACTACCTTTTGTTATTTTAATAATGTCAGTAATTCATATTTTTTTTTTACATATAACTGGGTCTAATAACCCAATTGGGGTTAATTCAGACATAGATAAAATTCCGTTTCATCCTTATTTTTCTATTAAAGATGTAATAGGTTTAATTTTAATTTTAACATCATTATTAATTTTAAATTTAGCAGAACCATTTATATTAGGGGATCCTGACAATTTTACCCCTGTTAACCCAATGGTGATTCCAATCCATATTCAACCAGAATGATACTTTTTATTTGCTTATGTTATTTTGCGATCAATTCCCAATAAATTAGGGGGGGTATTAGCTTTATTTCTTTCAATTTTAATTTTAATAATTTTACCATTTTCTATAAAAATAAAATTTAAGGGATTGTCATTTTATCCTATTAGTCAATTTAACTTTTGGTTTTTTGTATCCATTGTAATTTTATTAACTTGAATTGGAGCTCGACCTGTAGAGGACCCTTATGTAACTGTTGGGATAATTTTGACTTTTTTATATTTCAATTATTTTATTATTGACCCTATTATTACAAAAATTTGAGATTTAATTATTAAAAAAAAATTATTTTAATTAAAATAAATAAAAATTTTAACGCTATTGGGAGGTAAACTTTCAAGCAATATATTAATTTGTCATAACGGTACCGAGGGAGGGAGCACCGAACTCAAACAAAAAAAAAACACAAAAATATAATTTTTATAAAAAATATAAATGAATAATAATCACCACCTATAAAAATTAGTCTTGTTAATAATGATATAAAAATAATTCTACCATACTCAGCAATAAATAACAAAGCAAAACCACCTCTCATATTCAATGTTAAAACCACACTAATTCTCTTTCCCCCTCAGCGAAATCAAAAGGTGATCGATTTGTTTCTGCTAAACAACAGGAAAGTCACAAAAAAAAATCGGAATAGAATAAAAAATAAATCAATTATTAAATTGTATAAAATTAATATTAATAAAATTATATCTATCACAAATAAAAAAAAATCTTAATAAAATTAGAGACAATGAAACTTCATAAGAAATGGCCTGAGAAATTCTTCGTAAACATCCAAGTAAGGCATATATTCTATTAGAAGATCAACCACAAATAATTAGCCCATCACCCAATCTAGAAACTCTTAAAAAAAATAAAAATCCATATTCAAATTCTAAGAATTTACAAAAAAAGGGAATAAGGCTCATATAAATAAAGATTGAATTAATACAATAACTGGGCAAATGAAATAAATTATATAATTAGCATTTATAATAAATACTTGCTCCTTTAAAAATAATTTTGCACCATCTCTAGGCTGCAAGATACCTATAATACCAACTTTATTTGGGCCTTTACGATTATGTATTAAACCTATAATTTTACGCTCTAATAATGTAAAAAAACCTACCGCAACTATAATACACAGAACCAAAATTATATTACAATAAATAAAATAATAATTGGTCCTTTCGTACTAAATTATTAATTAACAAGAGATAGAAACCAACCTGGCTCACACCGGTTTGAACTCAAATCATGTAAGAATAAAAAGTCGAACAGACTTATATTAAAAATCTACCCCCTAATTTTTCTTAATTCAACATCGAGGTCGCAAACTTTTATATAGATATGAACTCTCCATAAAAATTACGCTGTTATCCCTAAGGTAACTTACTTAAAATTATTATCCTTAACATAAATATATGAATTAAAAAAATAAAATAAAATTATATCTTCCCCAGAAAAAATTAATATAATACTAAATAATTGTACTATTATTAAGTTCTATAGGGTCTTATCGTCCCACTAAAACAATTAGCTTTTTAACAAAAAAATAAAGTTAATTTACTAATTTATATATAATAAATACCTCATGAAATCATTCATACAAGTCCCCAATTAAGGGACTAATTATTATGCTACCTTTGCACAGTTAGAATACTGCGGCCATTTAACATTGGGCAGAATTTACTTTAAAATAAACTAAAAGAAATGTTTTTGTTAAACAGTTGGGAATTATTTTGTCTAATTCATTTAATATATAATTAAAATAATAATTTTATCATTATAAATTAAATAAAATTAATTTTAAAATTTTATAAGTACTTAAATAAAAATAAATATAAAAAAAATTTCAATTTATTAAAAACTATATTAAAATATAAATAATAATAAAAATTTCTATAAATTATAAAAAAATATAAAGATTATCCCTTATAAAATAATTTATTATAAATTAAAATTAAATTTTGTCTAAAATAACTAGATATATAAAACGATTAACTTTTAGTTACTATTTAACTAATAATTTTTATACAACAAAAAAAAATATTAATATAGATGTTTAAATTTCGAGAAAAAAAATTAATTAATTAATAAACCCTGATACAAAAGGTACTTTAATACAACTCATAATAAAGTTATATAATTAATTATAAATTCTAACCTTACCTTCCGGTAAGGTTACTTTGTTACGACTTATCTCAATTAATAGAGAGCGACGGGCGATAAGTACATTATTTAGAATTTTTCAAAATAATTAATTAATTAAATTACTATTAAATCCTTTTTATTATAATAATTAACCATAAAATTATAATTATAGTAACCCATTATTACTTAAAAAACTGCACCTTGACCTAATTTTATTAAAAAAGAAAATTTTTTATTAATCTATATAGCGGTATACAAATAATTTTAGTAGGAATTATTGTGGTTTATCAATTATGTACAGGTTCCTCTAATAAAAAATAACCGCCAAATTCTTCAAATTTTAAAGATCTTAACTACTAATATTAAATAATAAATTTATAATAATAGGGTATCTAATCCTAGTTTAAATAATAATTTATAAATTAATAAAAGATAAATTAAATAAATTTCACTTAAATTAATTAGTAAAATGTAATTTAAAAATTAAATTACTTGAAAGAAATGTCTAACCGCGAATGCTGGCACAAATTTAAACTAACTAAAATATCTAAATCAAAAATATTTAAAAACTAATTACTGAAATAATTTAAAGTTCAATTAATCATATTACCACCTTAAAAAGAATAGTCAAACTTTA
>1Ghauriana_sinensis
TTTTTTATATTAATTGGGATTTTAATTTCTATTAGATCAAACAATTGAATTTTAATTTGATGTGGTTTGGAGGTTAGATTAATTTGTTTTATTCCTTTAATGTAATAAAAATTATATTTCTTCTGAGTGTTCTATAAAATATTTTATTATTCAAAGAATTAGTTCTTCTATTTTAGTTTTATCTTTTTTATTTATATTAATAAATGTTAATTTTTTTGAATTATTATTAATATTTCAATGATAATTAAAATAGGTGTGGCTCCATTTCATAATTGGGTTTTAAATGTAATTGATGGGTTAGATTTTTTTTTTTTGTTTATTTTGTTAACTTTATTAAAAATTCCTCCTCTTTGTATTTTAACTTATATAGTTTATATTAAATATTTTTGTTTTAATAAGATTAATTATTGGTTCTATTTCAGGGTTGAATCAAAATTCTTCAATTAAAATTTTAGGTTATTCTTCCATTTTTAATATAGGTTTTATTTTGTCTTGTTTGTGCATTAATCAAATTTGATTATTTTATATATTATTTTATCTATTATTTTATTTTTTTATTTGTTAAAATCAATAAATTTATATATATTAATCAAATAATTATAAATGATTTTCAATTAATATGAAGTTTATTTTTTATTAATTTATTATCTATAGGGGGTATACCTCCACTTTTAGGTTTCATAATTAAATTAATTATTTTAGAATTTATATTTATATTAAGTTATATTTCTTCTTTTGTTATAATCATGATATCTTTAATTGTGATATATTTTTATATTCGTTTAAGTTTTGTTTCTGTTATAATATATACATTTATATTAAAAAATATATTTATAATATCAATTCTTTATTATTAATATTAAATTTATTTTTAATGAATAAATGATTATTTTCTACTAATCATAAAGATATTGGAACTATGTATTTTATTTTTGGTATTTGATCTGGGATAGTTGGTATAATATTAAGTATATTAATTCGTGTTGAACTCGCTCAACCTGGTTCTTTTTTTCAAAATGATCAGATATATAATACTATTGTAACTTCTCATGCTTTTATTATGATTTTTTTTATAGTTATACCTATTATAATTGGTGGTTTTGGAAATTGATTATTACCTTTAATAATTGGTGCTCCTGATATAGCATTTCCTCGTTTGAATAATATAAGATTTTGGTTGCTTATTCCTTCTTTATTTTTATTAACTTTAAGTTCATTTGTTGAAATAGGGGCAGGTACTGGTTGGACAGTTTATCCACCTTTATCTTCTAATATTGCCCACTCTGGCCCTAGTGTTGATTTAGCTATTTTTTCACTTCACTTGGCTGGTATTTCATCTATTTTAGGTGCAGTTAATTTTATTACAACTGTAATTAATATACGTTGTATAGGTATAACTTTTGATAAAATTCCTTTATTTGTTTGATCTGTTTTAATTACTGCTATTTTATTATTGTTGTCTTTACCTGTTTTAGCAGGTGCTATTACTATATTATTAACTGATCGTAATATTAATACATCTTTCTTTGATCCTTCAGGTGGGGGGGATCCTATTTTATATCAACATTTATTTTGGTTTTTTGGTCATCCTGAGGTTTATATTTTAATTTTACCTGGATTTGGAATAATTTCTCATATTGTAACTCAGGAGAGAGGTAAAAATGAATCTTTTGGATATATTGGTATAGTTTATGCAATAATATCTATTGGATTATTAGGATTTGTGGTTTGAGCACATCATATATTCACAGTTGGTATAGATGTTGATTCTCGAGCTTATTTTACTTCAGCTACTATAATTATTGCTGTACCTACTGGTATTAAGGTTTTTAGTTGAGTTGCAACAATACATGGTGTTTCTATTAAAAATAGAATTTCTATAATTTGATCATATGGATTTGTATTTTTATTTACAATTGGGGGTTTAACTGGTATTATTCTTTCTAATTCTTCCATTGATATTGTTCTTCATGATACTTATTATGTTGTGGCTCATTTTCATTATGTTTTGTCAATAGGTGCTGTTTTTGCTATTTTTGGGGGATTTATTCATTGATATCCATTATTTACAGGTTTATCTTTAAATCCTAAATGATTAAAGATTCATTTTTTTGTTATATTTTTTGGGGTTAATTTAACATTTTTTCCTCAGCATTTCTTAGGTCTTTCTGGGTTTCCTCGTCGTTATTCAGATTATCCTGATATGTATACTTTATGAAATGTAATTTCTTCTGTAGGAAGTTTAATTTCATTAATTAGAATTTTATTTTTTATATTTATTGTTTGAGAAAGTATAATTTCTAATCGTTTGGTTTTATTTAAAAATAATAATTTAATATCTATTGAATGATTTCAACTTACTCCCCCTGAAGAACATTCTTATAGTGAATTACCTTTATTAATTTCAGGCTATAGATTTCAAATTTCAAGATTCTGTTTCTCCTACTATAGAGCAGTTGATTATATTTCATGACCATACTATAATAATTGTAATTATTATTACTGTTGGTGTTATGTATATAATAATGTCTTTAATATTAACTAATTTTATTAATCGCAATTTATTAGAAGGTCAAACTATTGAATTGGTATGAACAGTACTTCCTGCATTTATATTAATTTTTATTGCATTACCTTCTTTGCAAATTTTATATTTAATAGAAGAAAATAATAATTGTTCAATTTCTATTAAAAGAATCGGTCATCAATGATATTGATCTTATGAATATTCAGATTTTATAAAAATTGATTTTGATTCGTATATAAAACCTACATTGATTTAGATCTAATGAATTTCGTTTACTAGAAACGGATAACCGTTTAGTTTTACCCTTTAATATTCAATCTCGAATTCTTGTTACATCATCTGATGTAATTCATTCTTGAACTGTACCTTCTTTAGGGGTAAAAGTTGATGCTTCACCAGGTCGTATTAATCAAGGTAATATTTATATTAATCGTCCTGGTTTATTTTATGGTCAATGTTCAGAAATTTGTGGGGCAAATCATAGTTTTATACCTATTTTAATTGAATCTGTAAATTTAAATTCATTTTTAAATTGATTAGTTAATTATTATAGCACCAATTTGATGATTAAGACTTTCTTTAATTTTCATTTTTAGATTAATTATATTTTTTGCTTTTATTTATTTTTTAAAGATTTATAATTTTGATATTCAAACAAATATTCAATTAAGTAATATAAATGATTATGATAATAAATTTATTTTCTGTTTTTGATCCATCTACTGGTTTATATCATTAAATTGATTTAGATGTTTTTTGTTTATTATTTTTTTTCCAATGAATTATTAATTGTTATAAATAATTTAATACTAATTTTTAATAAGTTAATTATTTACCTTAATTTTGAATAAAAAATTTAATTAATTATAAGGGTGTAACTTTAATTATATTATCATTATGTATAATATTTTATTTAATAACTTGCTTGGTTTATTACCTTATATTTTTACTTCTTCTTCACATTAGTTTTTTCTTTGTCTTTAGCATTTCCTATATGATTATGTTTTATAATTTACGGTTGGTTAATAAAACAAATTATATGTTTTCACATTTAGTTCCTATTGGAACTCCTGGTATTCTTAACCTTTTATAGTTCTAATTGAAACTGTTAGAAATTTTATTCGTCCTGGTTCTTTAGCAGTCGATTAACAGCTAATATAATTGCTGGTCATTTATTAATATCATTGTTAGGAAATATAGAAGAATATTAATAATTTATACTATAATTATTTATTTAATGTTAATATTATTTGATTAGCTGTTGCATTAATTCAATCTTATGTGTTTATAACATTAACAACTTTATATTCTAGAGAAGTAATGAATAATCATCCATTTCATTTAGTTGATAAGAGTCCTTGACCATTAATTGGTTCACTTGGTTTAATAACTTTAACTTCTGGGTTAATTATATGATTTCATCAATTAAATATTTTATTGATAATTTTAGGTATTTCAATTGTTTTATTAACTATAATTCAATGATGACGTGATGTAGTTCGTGAATCTACCTATCAAGGATTACATACATGTAAGGTTGTAATTAGAATAAAGTTAGGTATAATTTTATTTATTGTTTCAGAAATTTTGTTTTTTTTATCTTTTTTTTGAGCTTTTTTTCATAGAAGTTTAAGTCCTAGAGTTGAAATTGGAATAGTTTGACCACCTTTTGGTATTATCTCTTTTAATCCTATTAATATTCCTTTATTAAATACAATAATTTTATTATCATCTGGTGTTACTATTACTTGAGCTCATAACTCTTTATTAATAATAATTATAGACATGTATTCAAAGTATATTTTTAACCATTATCTTAGGTATTTATTTTACATTATTGCAATTATATGAATACATTGAATCTCCATTTTGTATTAGAGATTCAGTTTATGGATCAACATTTTTTATAGCAACTGGATTTCATGGTTTACATGTAATTATTGGTACTATTTTTATTTACATTTCTTTTATTCGTATTATTAAATTACATTTTTCTAAGAATCATCATTTTGGATTTGAGGCTTCAGCTTGATATTGACATTTTGTTGATGTAGTGTGATTATTTTTATATATTTCAATTTATTGGTGAGGTAAATAATTATTAATTGTTATTATTTTATTAAATTTTATTATTTTATTTTTAATTTCTTTAATTAGAAAAAAATCTTTAATTGATACTCAGAAAAGAAATCCTTTTGAGTGTGGATTTAATCCTATTTCTAATAAGCGGATACCATTTTCTATCCATTTTTTTTTAATTGCTGTTATTTTTTTAGTATTTGATATTGAAATCATTATTATTTTGCCTATAATTTTATCAATTAATTTTTCTTTTATTTATTTTTGAATTTTAACTTCAATATTTTTATTATAATTTTAATTATTGGGTTATACCATGAATGATTTAATGGTTTACTAAATTGAACTAAGTAGAAATAAAAATCAAATTAAAAATAATTAGTATAATTTTAAAATTATTAATTGAATAATTTTGAATAAAATTTGAAATTTTAATTAAAAATAATGATATACCTATAGGTCCATATAATTCTCCTCAATTTAATAATTTTTGATACTTATATGTAAATTTATATGTAATTATGTATACATAGTATGATAAGTTATATATTAATCATATATTAGTAATTTATAATAATTAAACGATATTAAGTAATTTTTGATTATTAAATTTTCTTTTCTATATAATACCTAATAAAATTATAATAAATGTTATTAATTTTATATTTAATGTTAAGATTAATAAATTGTTGTTTAAATTTAAGATCCATATTATATAACATCCAAAAATAATACATAAAGTAAGTATAGTAATTCTTAATTTTATAATATAAGGACTCAAAATTTAAATTTATTGTTAATCTTTATATTAAAAATTAATGAATAATATATTAAACGAATAGGTAAATTACTGTTAATGATAAAGATAAATAAAATATTAAATAAATAATTAAGTTAAATATATCATAGGAACTTGACTCTATAATTAAATCTTTAGAATAAAACCCAGAAAGAAATGGAATTCCAAATGCTATATTTGAAATTATAAAACATCTACTAGTAAATGGTATTATTAAGGAAATTCTTCTTATATATCGAATATCTTGGTTATCATTTATATAGAAAATATAAATTCCAGCACATAAAAATAATAATGATTTAAATATAGCATGAGTACATAAATGAAATAAAGATAGATCCTTTAATCCTAAAAATAAAGAAGTTATTATTAACCTAATTGTCTTAAAGTTGAAAAGCAATAATTTTTTTTAAATCAAATTCGTAAATTGCTGACAAAGATGACATTAATAATGTTATTAGTCTAATAAAAAAATATTCATTTTTAAAATATTAAATTAAAGAATCGAATTAAAAGATATACACCTGCTGTTACTAAAGTTGAAGAATGAACCAGTGCTGAAACTGGTGGAGCTGCTATAGCAGCTGGAAGTCATATAGAAAATGGAATTTGTGCTCTTTTTGTAAATGATGAAATAATTACTAAAATAAATATATTCATTATAATAATTTAAGTAAAATATAAAGTGTCATCTTCCATAAGAAGATAATCATCTAACTGAAATAATTAATCCAATGTCACCCAATCGATTTACTAAACAAGTTAATATACCTGCTAGGTATCTTTTTATTGAATTATAGTAAATAACTAAGCAATAAGAAATAAGACCTAAACCATCTATCCTAATAAAATTCTGATTATATTTTCTTATAATTTATTAATATTCTAATTACAAATATAATTACTAAAAATAGAAACGATTAGAAGAAAAATTTTTAATTCCTATATATTCTGATCTGTAAAATACATATTGATCTAATAAAACAAACTCTCCTCTAAAATTTATTGAAGTAGAGTCTATTATAATAGGTAAATTAAATTAAATGAATTTAATATTAATGACCATTCAATAAAAATAAATAATTATTTATATAAAAATATATTAAAAAAGAGGTTAATATTTATAATAATAATTAATATACTGTTGGAAAATGTATAATTAATAAATATTCTCGACAATAACCTGTACTACAACAATAAAGATAATGAAAATTACCATGTTGTGTAAATCTATAAATAATAACTAAAACATGCTGATAAAAATGAAATTAATACAAAAGCTGAATTTATTCAATAGAATAATATTCTAACTAAAATGTAAATTTCTCTGATAAAATTTAATCTAGGTGGACATCTTATATTAAAAGAACATGATAAAAATCAAAATATAGTATAGAGGGTATTATATTCAATAATCCTTTATTTAAAAAAAATCTACGTCTATGATATCGATCATATGAATCTAATTAAACAGAATAAAGCAGATGAACATAAACCATGTGACAATATTATATATAAATTCCAAATAAACCTCATTTTGTTATTGTTATTAATCCTATAATACATAATCCTATATGTGAAATTAAGAGTAAGCAATTATATTTTACATCTATTTGAGTTAAACAAATTAATCTAACCAGTATAGATCCAATAATTCTGAATGAATATCAAATATATGAATAATTTAAATATAAATATTTTCTTAGAAATATAATTCGAATAATTCCTATCCCCCAATTTTTAATAATAATCCGGCTAAGATTATTGAACCAAATACTGGAGCTTGGACATGAGCTTTAGGTAATCAAAAATGAAATATATATATGGGAAGTTTAACTAAAAATGCTATTATTATAGAAATATTAATAAATTTAAAATTTATTAAAATTTCGTTTATATTCAAATTGCCTACTGTTATATAAAAAAATATTATAAATAATAATAATGGTAATGAAGCAAATAATGTATAAAATATTAAATATAATCCTGAAATTAATCGTTCAGGTTGGTATCCTCAACCAAATACTATTACTAATATAGGAATTAATCTAAATTCAAAAAAAATATTATTAATAATAAATTTATTCTTGAAAAAATTAAATAAACAGAAACTTAATATTAAGTTTATTAAAAATAATCTTTTATTAAAAAAAAATCAGATTCTTATAGTTATTAATCTAATAATAAATAATCTTAAAACAATTAATCCATAAGATATACAATCTATCTATAAAATACGAAATATTAGATATAAAAATTCTTGAATAATTTGTTATAAAAGTTATTATAAATATAATAATACAAATTTGAAATTATCAATGAATATTGAATTTAAATAATCATTACCTGTGATCGAATTATTCGAACTAAAATACCTAATCCCATAACTCCCTCACATACATAGAATGTTATTATTATTAAGTAAATATATATTGAATAATTAAAATTTAAACAATAATTTATTGAAATTAATAGTAATGAAATAACAATAAACTCAAATCTTATTAAGCATATTAAAATATGCTTTCGAATTAAAATTAATGATATTATTCTTATTATATATATAATATAATTATTAAATTAATATTTTTTGTGTCAATCATAATCCAATTTTTTAATAACCCTATATGTATAGGTTTATTCCTATTTATTCAAACATTTTTAGCTATTTTATATATTAATATAATTATATTAAATTCTTGATTTATAATAATTTCATTTTTAATATTAATTGGTGGATTATTAATTTTAATTATATATATAAATGGAATTGCTTCTAATAAAATATTTACATTAAATATTAATTTTATTATAATTATATTAATCCTAATAATATTAAATGATGATTTTATTAATAGATATATAATAAAAGAGAATGATAATTTAATAAAAAGAAAAATTAACTTATCATTTATAAAAATTTATAATTTTAAATCTATATTTATTACCATTATGTTAGTTATTTATTTACTTTTAACTATAATTTCAGTTTCAAAATGTGTTAAAATTAATGAAGGTCCATTACGAATATTTTTTACGAAAATCAAATCATATAATTAAAATTATTAATTATTCAATCATTGATTTACCAGCTCCTATTAATTTATCATCATGATGAAATTTTGGAGTATTATTAGGAACTTGCTTAACTATTCAATTATTAACAGGTATTTTATTATCAATACATTATTCAGCTAATATTGAATTAGCTTTCATAAGAATTAGACATATTACACGAGATGTAAATTATGGTTGATTAATTCGAACATTACATGCAAACGTAGCATCATTGTTCTTTGTCTGTTTATATATACATGTTGGTCGAGGTATATATTATGGTTCATATAAGTTTATCAATACATGATTTACAGGAGTTATTATTATATTATTAGTTATAGCAACGGCATTTCTAGGTTATGTATTACCCTGAGGTCAAATATCATTTTGAGGAGCGACAGTAATTACTAACTTATTATCAGCATTTCCTTACATTGGTCCTATACTTGTAAATTGAATTTGAGGTGGGTTTGCTGTTGATAATGCTACATTATCACGATTTTTTAGATTACATTTTATGTTTCCATTTATTATTGCATTAATATCAATTATTCATATTTTTTTCTTACATATAACAGGTTCTAACAATCCTATTGGGATTGATTCTAATATTGATAAAATTCCCTTTCACCCTTATTTTTCTATTAAAGATATTATAGGATTAATAATTATTATAATAATTTTGTTAATTATAAATTTAGCAGAACCTTATTTACTTGGTGATCCAGATAATTTTATTATGGCTAATCCCATGGTAACTCCTGTTCATATTCAGCCTGAATGATATTTTTTATTTGCATATGCAATTCTACGGTCTATTCCTAATAAATTAGGTGGGGTTTTAGCTTTATTCTTATCTATTTTAATTTTATTAATCTTACCATTTTCAATAAAAATAAAATTTAAGGGATTAAGATTTTATATTATAAATCAAGTTAATTTTTGATTTTTTTTTATTATTGTTTTAATACTAACTTGAATTGGAACTTGTCCAGTTGAAATACCTTATGTAAGTACTGGAATAATATTAACTTATTTGTATTTTGGTTATTTTATTTTAGATCCATTAATTGCTAAGTTATGGGATTTAATTATTACTAAATAATTAATTTAAATAAAATAAAAAAAAATTTTAAAGTTATAGGGAGATAAATTTTCAAGCTATATATGAGTTTATCATAACGATATCGGGGTAATGAACAACGTACTCAAACAAAAAAAAAACATATAATTAAAATATAAAAAAAAAAAATTATTTCATAATAATTTCCTCCTATGAAAATTAATCTAGTAATAAGACTTATAAAAATAATTCTTGCATATTCAGCAATGAATAAAAAGGCAAAACCCCCTCTCATATTCAATATTAAATCCATACTAATTCTCTTTCTCCCTCAGCAAAATCAAATGGAGATCGATTTGTTTCTGCTAAACAACAAGATAATCACAAAAAAAAATAGGTAATGAATAAAATATATATCATGATATTATTTGTATATTTAATATATAAATTAAATTGTATCTTTCAGATAATAAGAAATATCTTAATATAATTAATGATAAAGAAACTTCATAAGAAATAGCTTGAGAGATTCTTCGAATACACCCTAATAATGAATAAATTCTATTAGAAGATCAACCACAAATAATTAAACCATCTCTTAATCTTGATATACATAAAAAAAATAAAAATCCAAATCTAAATTCTGTGAATTTACATAAAATGGAAATAATGATCATATAAATAATGATTGAATCAAAATAAAACATGGGCAAATCAAATAAACAAAATAATTAGAATTCATTAAGAAGATTTGTTCTTTAACAAAAAGTTTAATACCATCTCTAGGTTGTAAAATTCCTATATATCCAACTTTATTTGGTCCTTTACGATTGTGACAAAATCCTATAATTTTTCGTTCAATTAATGTAAAAAAACCGACAGAAATTATAATGAATAAAATTAAAATATAAAAATAATAAATAAAATTATTTTTGGTCCTTTCGTACTAAAAAATATATTATTTATAGATAGAAACCAACCTGGCTTACACCGGTTTGAACTCAAATCATGTAAAAATTAAAAGTCGAACAGACTTAAAATGAAAATCTACCCCCCATTTTTTTTTAATTCAACATCGAGGTCACAAACTTCTATATAGATATGAACTCCCCATAGAAATTATGCTGTTATCCCTAAGGTAACTTACTTATAATTAAAAATAAAAACATAAATTAATGAATTATKAAAATAAAATTAAATTATTTCTACCCCAGAAAAAAATTACAAAATAATTTTTAAATAAATGATTTTTAAGTTCTATAGGGTCTTCTCGTCCCAATAAATTATATAGCTTTTTTACTTATAAATAAAATTTAATTTTTAATAAAAATAAAATAAATTTCTCATATATTCATTCATACAAGTTTTCAATTAAAAAACTAATTATTATGCTACCTTTGCACAGTCAAATTACTGCAGCCATTTAACATAGGGCAGAACTTACTTTAATTTTAACTAAAAGAAATGTTTTTGATAAACATTTGAAAATTAATTTGACTAGTTCATATTTATTATTTTAATAATACTAATTTAATCATTATGAATTTAATATAATTTATTAAAATATTTTATAATTAAGTAAATATAATTAAATCAACAAAAAGTTTTAATTTTTTAAAAACTGATATAAAATATAAATAATAATAAAAATCTAATATAATAATACTAATATATAAAGATTATCCCTTATAAAATAGTCTATTGTAAACAAAAATTAAATTTTTTCTAAAATAACTAGATATATAATGCGAATAACTTATAATTACAATTTAATTAATAAATTTTTTGTTATATAAATATAATTTAACATAAATTCATTTATTTCGAGAAATCAATTTATTAAATTAATTAACCCTGATACAAAAGGTACTTTTATAAAACTCTTACAGAAGTAATTTAAATAAATACAAATTCTAACTTCACCTTCCGGTAAAATTACTTTGTTACGACTTACCTCAACTTAAAGAGGGTGACGGGCGATATGTACATTATTTAGAATTTTTCAATTTAATTAATTAATTAATTTACTATTAAATCCTTTTTAAAATATAAATTAATCAAAAAATTAAAATTAAAGTAATCCATTATTACCTATTAAACTGCATCTTGACCTAATTTAATAAAAAATGAAAATATTCTACTAATCATTATAGCGATATACAAATAAATAAAGTATAAATTATTGTGGTTTATCAATTAAACACAGATTCCTCTAATTAAAAATAACCGCCAAATTCTTTAAGTTTAAAAGAACATAACTTTTAATATTAGATAATTATATCATAATAATAGGGTATCTAATCCTAGTTTAAATAAAGATTTTTAATTTAATTATGATTTTCTAATATAAATTTTACTTAAATAATATTATACAATTTTTTAATCCAAATTATTAATTTACTAAAAATGTATAACCGCGAATGCTGGCACATTATTTTTCTCAATAAGATATCTAAATAATTTATTATTAAAAACTTATTACTGAAATTTTTTAAAAATCATATAATTATCCAATTAATTAAAAAGAAAGAATCAAACTTTT
>2Bolanusoides_shaanxiensis
TCAATAATAATAACGGGGATCATAATAACTATTAGAGCAAATAATTGAATTATAATGTGATGTGGATTAGAAATTTCACTAATCTCTTTTATACCATTAATAATTTCAAAATTAAATTTCATCAGAATCAAGAATAAAATATTTTATTGTACAGAGAATCAGATCATCAATATTAATGTTAAGAATATTAATTATAGTTATAAGGGGAGATTATTATAATTATTTATTCACACTGCAATACTAATCAAAACAGGAGTACCACCTTTCCATAATTGAGTACTAACTGTAATTGAAGGATTAGAACTAAAATCAATATTCATACTTTTAACCATTAATAAAATTGCCCCACTAACTTTAATAAGATACCTTATTTAACATTACAATCATTATTTTAATAACGATTATGGTAGGTGCTACTATAGGACTAAATCAAAATTCAGTAAAAAAACTTATAGGTTACTCATCAATTTTTAATATAGGATTAATTTTGTCGGTTATTAAAATTAATACAATGTGAATAGTATACCTACTAATTTATCAAATTTATGATATATAATAATCGTTAAAAAAACAATAAGATGTATGTTAATCAAATAATTTTCTCAGAAACTATTTTAAATAAAATAAATATTTGAATTTCAATACTATCAATAGGAGGTATACCTCCTTTAATAGGATTTTCAATTAAATATATAGTATTAATGCAATTGATTCAATAAAAATAATCTTACACCTCAATCATAATCATTACATCATTAATTATGATATTTATGTACTTACGAATTACATTCATATCAATCATATCAAATTCAATTACAAGAAAAATAAAATTTTCAAACAAATATCAATATGAGACACAATTAACATGACTTAAATGAATAAATGATTATTCTCAACCAATCATAAAGATATTGGGACAATATATTTCATTTTTGGAATTTGAGCAGGAATACTAGGAATAATATTAAGAATACTGATTCGAGTAGAATTAGCTCAACCAGGACCATTTATAAATAATGATCAAATATATAATGTTATTGTTACATCACATGCATTTGTAATAATTTTTTTCACAGTTATACCAATTATAATCGGTGGATTTGGAAATTGACTTGTCCCTTTAATAATAGGAGCCCCTGATATGGCATTCCCACGAATAAATAATATAAGATTTTGGTTATTACCTCCATCACTAACACTACTTATTATAAGATCCATAATTGAAATAGGAGCAGGAACTGGATGAACAGTATATCCACCATTATCAAGTAATATTGCTCACTCAAGTGTGAGTGTTGATTTAACAATTTTTTCATTACATTTAGCTGGTATTTCATCAATTTTAGGTGCAGTAAATTTCATTACAACAGTACTAAATATACGACCTTCATATATAAGAATAGATCGAATGCCTCTATTTGTATGATCAGTATTTATTACAGCAATCCTACTGCTATTATCACTACCTGTATTAGCAGGAGCTATCACTATATTATTAACAGACCGAAATTTTAATACATCATTTTTTGACCCAGCAGGAGGGGGTGATCCTATTTTATATCAACATTTATTTTGATTCTTTGGACACCCTGAAGTATATATTTTAATTCTACCAGGATTTGGATTAATTTCTCACATCATTACACAAGAAAGAGGAAAAAATGAATCATTTGGTTATATTGGAATAGTGTATGCTATACTATCAATTGGGTTATTAGGATTCGTAGTGTGAGCTCATCACATATTTACAATTGGAATAGATGTTGATACTCGTGCATATTTTACATCAGCAACAATAATTATTGCAGTACCAACAGGTATTAAGGTATTTAGATGAATGGCTACAATAAACGGAATTGTTATAAAAAAAAGAGTAGCCATACTATGAGCTTACGGATTTGTTATATTATTTACAATAGGAGGATTGACTGGAATTATTTTATCAAATTCATCTATTGATGTAGTACTACATGATACTTATTACGTAGTAGCACACTTCCATTATGTTTTATCTATAGGAGCAGTATTTGCTATTATAGCAGGATTAGTACACTGATACCCATTATTTACAGGAATAACAATAAACCCAAAATGAATAAAAATTCAATTTGCAATAATATTTATTGGAGTAAACATAACTTTTTTCCCACAGCACTTCTTAGGATTAAGAGGAATACCTCGACGATATTCAGATTACCCTGACATATATACATCATGAAATATGATATCATCACTAGGTAGAATAATATCATTATTAAGAGTAATTTTAATAATATATATTGTTTGAGAAAGAATAATAACAAAACGATTAACAATATATACATATAGACACCAAATATCAATTGAATGATTTCAACAAAACCCACCTAAGGAACACTCATATAGAGAATTACCACTATTTAAGCTATGCATCTAATTTAAATTTACAAAATGCTAATTCACCTAATATAGAACAATTAATTATATTTCATGACCACACAATAATAATTGTATTAATAATTACTATTACTGTTAGTTACATTATATACTTAATAATAATTAATAAAATTAATGAACGATTTATAATAGAAAATCAAATAACTGAATTTATATGAACAATCTTACCAGCAATTATATTAATTTTTATCGCATTACCATCACTAAAAATTCTATATATGCTAGAAGAATCTAAGAAACCACTAATCACAATTAAAACAATTGCTCACCAATGATTCTGATCGTATGAATATTCTGACTTCTCAAAAATTGAATTTGATTCATATATAAAACCATCTAATCAATTAAAGAGAAGAATTTCGATTAATAGAAACAGATAACAAAATCAATTTACCATATAATACTCAAGTACGAGTCATAATTACATCATCAGATGTAATTCACTCATGAACCATCCCAGTTTTAGGTATTAAAGTAGATGCATCGCCAGGACGAATTAACCAAGGAAATTTATTAACAACACGACCTGGGCTATTTTATGGTCAATGTTCAGAAATTTGTGGAGCAAATCACAGATTTATGCCAATTATACTCGAAAGTACTAAAATAAATTCATTTATTAACTGAATTAAAAACTACTATATCACCAATATGATGAACAATACTAATATTAATATTTAATATTACACTAATTTCATCAATAGCAATTACATACTTTAACTACAAAAAATTAATAATAAAAAATTCATTAAAGTTAAAAAAAAAAATAAATGAACATGATAAATAATCTATTTTCAGTATTTGATCCATCAACAGGAATAAATCAATAAATTGAATAAGAACATTCATTATTTTATTATTTACACAATATAAATTATAATTTCAGAAAACAAAAAGAGAATTTTATTAAAAATAATAACAATAAACTTAAATAAAGAATATCAATAATTATAAAATATAAGGGAACAAACATAATAATAATAAGTTTATTTATATTATTTTATATAACAACTTAATAGGTTTATTACCTTATGTATTTACATCATCATCACATCAACATTCTCACTAGCAATAGCTTTACCTATATGAATAGCACTAATAATGTACGGGTGATTAAAAAAACAAATATAATATTTTGTCATCTAGTACCTACAGGTACTCCAAGAGTTTTAAACCATTTATAGTTATTATCGAAACAATCAGTAATATAATTCGACCAGGTTCATTAGCTGTCGATTAACAGCTAATATAATTGCGGGACACTTACTAATATCACTATTAGGGAATTATCAACAATAATATTAAGATCATTAATAATTATTTTTATAATATTAATAATATTTGATTAGCAGTAGCTATAATTCAATCATATGTATTTATAACACTAATAAATTTATATTCTAGAGAAATTATGAATAATCACCCATTCCATTTAGTAGATAAAAGACCTTGACCAATTACAGGATCAATTGGACTACTAATAGCAACATCAGGAATAATTACATGATTTAATATAAAAAATAACAATGTAATAATAATAGGAACATTAATTATTATTTTAACTATAATTCAATGATGACGGGATGTGATACGAGAAGCAAGATTTCAAGGATTACATACAAATAAAGTAATATTATCAATAAAAATAGGAATATTAATGTTTATTCTATCTGAAGCATTATTTTTCATAAGTTTTTTTTGAGCATTTTTCCATAGAAGATTAAGACCTTCTATTGAAATAGGAATAATATGACCACCTTTAGGGATTCACCCATTTAACCCAGTTAATATTCCAATACTAAATACAATAATTTTAATTAGATCAGGAGTATCTATTACATGAGCCCATAACGCATTAATTACAAAAATTTTACAAAATAAATCAAGCAATATTAATTACAATCATATTAGGAATATATTTTTCATTAATACAACTATATGAATATCTAGAAGCCCCATTCTGTATAGCAGATTCAGTTTATGGGTCAACATTTTTCCTAACAACAGGATTCCATGGATTACATGTAATTATCGGAACAATTTTCATTTCAGTATCAATATTACGAGGTAATAAATTACATTTTTCTGAAAATCACCATGTAGGATTTGAAATATCAGCTTGATATTGACATTTTGTAGACGTAGTATGACTAATATTATACTTAAGAATATATTGATGAGGTAAATAACACATATTTATTATTTGCATATTAATTATTATTATTATAATATTAATTATAACAATTAGAAAAAAAACTATTATAGACTGACAAAAATCTAGACCATTTGAATGTGGATTTAATCCAATATCTAAAAAACGAATGCCATTTTCAATACACTTCTTTTTAATTGCAATTATTTTCTTAATTTTTGATATTGAAATTATTATTATTATACCAATAACTTTAACAATCAAAAGATCAATAATAAATACATGATTAATGACATCTACAATTTCCTATTAATTTTAATTATAGGACTATATCATGAATGATATAATGGAATATTAAACTGAACTAAATAATAAAAAATTACAAGTAGAAAAATAATAAAAATACCTTTATGTTACTAAATATATAGTATTGAAAATAATTAGACAAACTAAGTAAATAGTAAGAAGAACCTATAGAACCATAAAATTCACCCCAATTAACATTAAATCTATAATTATAACAAAATGAATATAATAATTCATATAAATAATTTATATAACTATATATAAATCATATATTAGTAATAAATAATAATAAAATCTTAATAAATAAAACTTTATAGAAAATAATTCAGAACCTTAAAAATCCTAAAATTACAAAAACAAATCTCATTAATTTTAAATATATAGGAATAAAAACATAAAACAAATCTAATCTTAATAATCATATTATTAAACAACCAAAAAACACAAAAAATGAAAGAAAAAAAATTCTAAAATTCATAAATAAAATCTTCAAAAATTATACCAAAACTTTTTGATTATCCTATAAAAAACAGAATAATAAAATAAACGAATTCATAACAAACTGTTAAACCTAAGCATAAATAAAATATAATAAAAACTAAAAAATTTAATAAATTTATACTTATTAATTCAACAATTAAATCCTTAGAATAAAACCCAGATAAAAATGGAAAACCAAAAGCTAAAGAAGAAATATTAAAACAAGAAGTAGTAAAAGGTAAAAAATTACAAACCAACCCTATAAAACGAATATCCTGATTATTATTTATATAATAAATCATAATACCAGCACAAAGAAAAAGTAAAGATTTAAAAACAGCATGAGTTAATAAATGATAAAAAGATAAATCAACTATTCCCAAAAATAAAGAACTTATTATTAACCTAACTGACTCAAAGTTGAAATGCAATAATTTTTTTTAAATCAAATTCATAATTAGCACAAAATGAAGATATGAATATAGTTATTAAACTTAAAAATAAAAAATAATTATTAAAATAACTGATTAAAAAACCGAATTAATAAATAAACACCAGCAGTAACCAGAGTAGAAGAATGAACTAAAGAAGAAACTGGAGGTGCTGCTATAGCAGCAGGAAGTCAAGAAGAAAAAGGAATTTGTGCTCTTTTTGTAAAAGAAGAAATAATAATTATATAAAATGTAACTTTCATAAAAATCTAAATAAAAAATAAAATGTCATCTTCCATAAGACATTAATCAACAAATAGAAATTAATAAACCAATATCACCTAAACGGTTAGTTAAACAAGTAATTATTCCAGATAAATAACTCCTTACAGAGTTATAATAAATTACTAAACAATAAGAAATTATCCCCAAACCATCTAACCTAATAAAATTCTAAGTAAATTAACTAATAATTCAAAACCATTCTTATAATAAATAACAAAATTAAAAACAAAATCGATTTCTAGAAAAAGTTTTGATACCCATATAATCCGAACTATATAAAATTTATTGAAGAAATAAATAATACCAAGAAATAAATACTAAAGAAATTCAATCTAAAATTAATAGTAAAAAATACCGAACGAATTTAATAAAATTTCTCACTCCAAAAAAAAGAATAATTATTAATAAAAATATAAAAAAAAAAAAAAAAAAAAATTAATTATTAAAACCAAAATACCAACGGAAAATGTACAGCTAATAGATACTCCCGAACAACCCCCAATGAATAACAATAAAATAAATGAGGTATACCATGTTGAATATAACTATAAATAATAACTAAAACAAGCTGAAAAAAGCGAAATAAAAAAGAAAAAAGATATATGTCAATATATTATTATACTATTAATAATAAGAATTTCGCTTAGAAAATTCAAACTAGGAGGACAACTTATATTAAAGCAACAAAATACAAACCAAAATAAAGAATACTTGGTATAAAATTAATTAAACCCTTTCCCAGGAAAAAGCTACGTCTTGAAAAACGTTCATAAGAAATTTGCTAAACAAAAAAGAGCTGACGAACAAAAACCATGTGAGATTATTTTAAGTAAGAACCAAAAAGACCTCAATTAAATATTCTTATTAGGCCAATTAAACATATTCCTATATGTGCAACAACGAATAAGCAATTAGATTTAATATCTCCTTGTAATAAACAAATTAATCTAACTAAAACACAACCAATAATAGATAAAGAATATCAAATATATCCATAATTAACAAATATTAATTCATTAATACTTAAAAACCGAATGAAACCTAACCTCCAATTTTTAATATTAACCCAGCTAAAATTATAGATCCTGAAACAGGAGCTTGAACATGAGCTTTTGGTAATCAAAAATGAACTATAAATATAGGTAATTTAACAACAAAAGCAAAAATTATAAAAACATGCATAAATCTGTGTAATATAAAATTAGTGTCAAAAAACATGCTTATATTATTGTTATTAAAATAAATAATAACTAAAAGAAAAGGTAATGAAGCAAATAAAGTATAAAATAATAAATATAAACCAGAAATCAAACGTTCAGGTTGATAACCTCATGTATAAATCAAAATTAATAAAGGTAATAATCTAAATTCAAAATATAAATTAATATTAATATATTTATAGTTCTAAACAATAACTAATCTAACACATAAAATTAAATTTACTAAAAAATAATTCATCAAATTCTTAATTAAACTAGAAATAATTATTAAGCAAATAATTAATATGCTTAAAACAATTAATCCATAAGAATAAAAATCTAACACAATTATAAGAAATTAATGAAAAAAAATTAAATTTAGAAAAAAAAAAAATAATTAAAGAAATAAATAAAATTATAAATTGGAATTATCAAAAAATATTCTTATTAAATAATCATTTCCTGACTACGAATTATATAAACAAGAACTCTTAAACCCGTAACACCCTCACATACATAAAAAGTTATTATAATAATATATATATAAAATGTATATCTAAACAATAAACAAAAAAATATAATTAATATTAATAAAAATAAAACTACAAATTCAAGTCTCATTAAACATAATAAAATATGTTTACGAATTAAAATTAAACTTAATAATCTAACAAAAAATATATATTATTAATTAAATTAATAACTATATTTTCGTTAATTACACTAATTGTCAAAAATCCTATGTCAATAGGTATAATACTAATAATTCAAACAATAATAGTAATTATATTTATAAATACAATTTTGCCTTCATCATGATTTGCTATAGTATCATTCATAATAATAGTAGGAGGATTATTAATTATATTTATATATATAAGAAGTATTGCATCAAATGAAAAATTTAAAATAAAAATTAATTTAATATTAATATTTGCCTTATTTATTATAATTTATGATGAAATAATATTTGAAAATCAAATTGATGAAAATCAAGAGTGTTATAACAAGTAATATAATTTATCCCTAACAAAAATTTATAATCAAAAGTCAATAATATTAACTATATTAATAGTACTATATTTACTTCTTACAATAATTTCAGTAACTAAATTTGTAAAACATCATCAAGGGCCACTCCGTGAAATAAATTCGAAAAAATGAACAATTAATTAAAATTATTAATTTTTCAATTGTAGATTTACCAGCACCAATTAATTTATCAGCATGATGAAACTTCGGAGTCATATTAGGAACTTGTTTAATAATCCAGATTATTTCAGGATTATTTTTATCAATACATTACACAGCTAATATTGAATTATCATTTAACATAATTAGACATATTACACGAGATGTAAATTATGGTTGATTAATGCGAACAATTCACTCAAATGGAGCATCATTATTTTTTATTTGCTTATACATTCATACAGGGCGTGGAATTTATTATGGATCATATAAATATAAAAAAACATGAATTTTGGGAGTTATTATTATATTATTAACCATAGCAACAGCATTTTTAGGATATGTACTACCTTGGGGACAAATATCATTCTGAGGAGCAACAGTTATTACTAATTTATTATCAGCAATTCCATATATTGGAAGAATATTAGTGAGATGATTATGAGGTGGGTTTTCAGTTGATAATGCTACTTTATCGCGATTTTTTTCCCTTCACTTCCTACTTCCATTTGTAGTATTAATAGCAAGAGTAATTCACATTTTTTTTCTTCACTTAACAGGATCTAATAATCCAATTGGATTAAATTCAAACTTTGACAAAGTACCTTTTCACCCATATTTTTCAATTAAGGATATTATAGGAGTAGTAATAATTATAACATTATTATTAATATTAAATTTAGCAGAACCTTATATATTAGGTGACCCAGACAATTTTATTGCAGCTAATCCTATAGTAACTCCAGTACATATTCAACCAGAATGATATTTTTTATTTGCTTATGCTATCTTACGATCAATTCCTAATAAATTAGGAGGGGTATTAGCATTATTTATATCAATTCTAATTTTAATAATTCTACCATTTTCAATAAAAATAAAATTTAAAAGAACTTCTATATACCCAATTAATCAATATATATATTGAATTTTCATTATAACAGTAATTCTATTAACCTGAATTGGTGCTAAACCAGTTGAAGACCCATACATCATAACTGGTGCAATCTTAACAATAATTTACTTTTCTTATTTTTTTATAAGACCAATAACAACAAAATTATGAGATGTAATTATTAAAAAAATGTCAACTTTAATGAAATAAAAAAGAATTTTAAAGATATAGGTAAATAGATTTTCAAGCCATATATAAGCTTATCATAACGATAACGAGGTAAAGAACAACGAACTCAAACAAACAAAAAACAAATTATAATTAATTTTAAATAAAAAAAAAATGAATAAAAATCACCACCTAAGAAAATAATACAAGAAATTAATCTTATAAAAATAATTCTTGCATATTCAGAGATAAATAATAAAGCAAAACCCCCAGACATATTCAATATTAAACCCAAACTAACTCTCTTTCACCCTCAGAAAAATCAAAAGGAGACCGATTAGTTTCAGCCAATCTACAAGAAAATCACAAAAAAAAATAGGGAAAGAAAGACAAATAAATCAATTAAAATCCTGAAATAAATAAAAAATAATTAAATTGTAACTATCACATAATAAGAAAAATCCTAGCAAAATTAAAGACAAAGAAACTTCATAGGAAATAGCTTGAGAAACACTTCGAATACACCCTAACATTGAATAAATTCTATTAGAAGATCAACCACAGACAATTAATCTGTTACCAATACTAGAAATACATAAAAAAAATAAAAACCCAAGATCAAAATTTAACAATTAACATAATAAGGAAATAAAAGTCAAATAAATAAAGATTGAATTAAACCTAAAAAAGGACAAAGATAATACATTAAAACATTAGAATTTTTTGGTAAAAAATGTTCCTTAATAAACAACTTAGAGCCATCTCTTGGTTGTAATAATCCTAAATAACCTAGTTTATTAGGACCACGACGAATATGAATATAACCTATAATTTTACGCTCTAACAAAGTAAAAAACCCAACCGAAACTATAACTAAAACAATTAACATTAACAAGTTATATAATAAATATTAACTGGTCCTTTCGTACTAAATTAAATTAAGATATTAGATAGAAACCAACCTGGCTTACACCGGTTTGAACTCAAATCATGTAAGAAATAAGAGTCGAACAGACTCAATAAAAAATTTTACTCCTTTTAATTTCTTAATTCAACATCGAGGTCGCAAACTTATATATAGATATGAACTCCCCATATAAATTACGCTGTTATCCCTAAGGTAACTTTCTATGAATTATAAATCATAACATAAATTAATGAATTTTTAAAATAAAGTTAAGTTATTATCACCCCAACAAATATAAAAAAAATTAAAAATTAATAATTTTAACATAAGTTCTATAGGGTCTTTTCGTCCCAAATAATTAATTAGCTTTTTTACCTAAAAATAAAGTTATAATAATATAATTAATAAAATAAATTTCTCATTAAATCTTTCATTCCAGTCCTCAATTAAAAGACTAATTATTATGCTACCTTTGTACAGTTAAAATACTGCAGCCATTTAACATAGGGCAGAATTTACTTTAATAATAACTGAAAAAAATGTTTTTGATAAACAGTTGAAAATTAATTTGTCGAATTCATTTAATTTAAAATAAATTTACTAATAAAATCAAAATTAAATTAACAAAATTTAATAAAAAACTTTATATAAAAATAAATAAAAAAAAATTTAATAAAACTTTAAATATATTAATAACTAATTTAAAATATAAATAATAATAAAAATAATAAAAAATTTTATAAATTAATAAAGATTATCCCTTATTAAATTATTAAAAATAATAAAAAATTAAATTTTTTCTAAAGAAACCAGATATAAAAAACGAATGGAATTTATCCACAATAAATATAATTTAATTTATAATACAAATAAAATAATATTTTATGAACTATTAATTTCGGGAAAAAAATATTTAAAAATTATTTACCCTGATACAAAAGGTACTTATTACAAATCTTTTAAATAAATAAATAAATTAATATATATTCTAACTTTACCTTCCGGTAAAATTACTTTGTTACGACTTATCTCAAATTAAAGAGAGCGACGGGCAATATGTACATAATTAAAAATTATTCAAAATGAATAATTATTCAATTTACTATTAAATTCTATTAAAAATAATATTAATCAAAATATTTATAATTAAAGAAATTCAAATTTACTTATTAAACTGCACCTTGACCTAATTTATTAAAAAAAGAAAATATATTACAAATCCAAATAGAGATATACAAACAAAAAAAGTAATAACTATCGTGGTTTATCAATTAAAATCAAATTTCTCTAAAAAAAAATCACCGCCAAATTCTTTGAGTTTAACAGAAATTAACTGATAATATTCAAAAATTAAATTAAAATAATAGGGTATCTAATCCTAGTTTAAAATTAAACTTAATAAATATTATGAAAAAATTAAAATAAATTCCACCTAAATTTAAAAATTAAATAAATAAAACCTAAATATTAATTTTAATAAATTGTATAACCGCGAATGCTGGCACAATTTTAATCTATATAAATTATCTTTATAAAAAATAACTTAATATCTTTTACTGAAAATAATTAAATTACATATAATTACAATAAAAACTAATTAACAAGAATAAAACTTAT
>2Eupteryx_minuscula
ACCACCATATTGATAGGGGTCACTATATCAATTAGATCAAATAATTGAATCATAATATGATGTGGATTAGAAATTTCATTAGTATCATTTATTCCATTAATAGTTTCTAAATTATATATCGTCAGAGTCCTCTATTAAATACTTTATTGTTCAAAGAATTAGATCATCTATATTAATGCTGGGAATTACATTCATAATTATAAAGGGAGATTATTATGAATACGCAATAATACCGCTTTATTGATCAAAACAGGGGTTTGCCCTTTCCATAATTGAGTACTAACAGTACTTGAGGGATTAGATTTCTATATAATCTTGATTATGCTGACAATTAATAAAATTGCACCATTAACTATAATGAGATACATTATAGCTCATAGTTTTAATTATTTACTTAACCACTATGATGGGAGCAATCATAGGTCTAAATCAAAATTCATTAAAGAAATTAATAGGTTATTCATCGATTTTTAATATAGGGTTAATTATAGCAGCCTTAAAAATAAATTGAATGTGAATATTATACCTACTAATCTATCACCTTTATTATCTACAATATTTATAAATATAAACAATTTAACCTTATTAATCAAATTATATTCTCAAGATCTATATTAATATCTATATGTTTATGAATTAACGTATTATCTATAGGTGGTATACCCCCTTTAATAGGATTCTCAATTAAATATTTAGTAGTAATATTTTTGGTGAGAATAAAATAAATTGATATTTTTGTTATAATGATTTCATCATTATTAGTAATATTCTTTTACTTACGACTAACATTTATTAGATCAATAAATAATTTTATTACAAATAAAATAAAATTTTCAATTTGAAAGAAATTTCGCTATGAATAATTGTGGTCCAAATGAAAAAATGATTATTTTCTACTAATCATAAAGACATTGGAACGATATATTTTGTCTTCGGGGTATGAGCTGGAATATTAGGAATAATATTAAGAATATTTATTCGAATTGAATTAGCTCAACCAGGAGCTTTTTTAAATAATGACCAAACATACAATGTAATTGTTACTTCACATGCATTTATTATAATTTTCTTTATAGTTATACCAATCATAATTGGTGGTTTTGGAAATTGACTTCTTCCATTAATAATTGGTGCACCAGACATAGCTTTCCCACGAATAAACAATATAAGATTTTGATTACTACCACCATCACTAACATTGCTTTTAATTAGATCAGTAGTTGAAATAGGGGCAGGGACTGGATGAACAGTTTATCCTCCTTTAGCAAGTAATATTGCACACTCAGGAGCTAGAGTTGATTTAACTATTTTTTCATTACACTTAGCAGGTATTTCATCAATTTTAGGAGCAGTAAATTTTATTACAACAGTAATTAATATACGTACTAGATTAATAACATTAGATTCAACTCCATTATTTGTTTGATCAGTATTTATTACAGCTATTCTGTTATTATTATCATTACCTGTTCTAGCAGGTGCAATTACAATACTATTAACTGACCGAAATATTAATACTTCTTTCTTTGACCCATCAGGAGGAGGGGACCCGATTTTATATCAACATTTATTTTGATTCTTTGGTCACCCAGAAGTTTATATTTTAATTTTACCAGGATTTGGATTGATTTCACATATTGTAACCCAAGAAAGAGGTAAAACACAATCCTTTGGATATATTGGGATAGTGTATGCTATATTATCAATTGGTTTATTAGGGTTTGTAGTTTGAGCCCACCATATATTTACTGTTGGTATAGACGTTGACACACGTGCATATTTTACTTCAGCAACTATAATTATTGCAGTACCTACAGGTATTAAGGTATTTAGATGAATGGCTACAATAAATGGAATTGTAATCAAAAAAAGAATATCATTAATCTGATCATATGGGTTTGTGTTTTTATTCACAATAGGAGGATTAACAGGAATTATTTTATCTAATTCATCTATTGATATAGTATTACATGATACATATTATGTAGTAGCTCATTTTCATTACGTTTTATCAATAGGAGCTGTATTCGCTATTATAGCAGGTTTTATTCAATGATACCCTTTATTTACAGGTTTAACACTAAATCCTAAATTATTAAAAATTCAATTTGTAATAATATTTATTGGAGTTAATATAACATTTTTTCCTCAACATTTCTTAGGATTAAGAGGATTCCCACGACGATACTCTGATTACCCAGACGTATACTTGTCATGAAATATAGTTTCATCTATAGGAAGAAATATATCACTAATTAGAGTTTTAATAATAATATATGTTATTTGAGAAAGAATAGTAGTCAAACGGACTGTAATATTTAGAATGAATAATATTTCATCAATTGAATGACTTCAAGAAATGCCACCTAAGGAACATTCTTATAATGAATTACCATTTCATAAAGTATTCAATTGGGTTAAATTTACAAAATGCTAATTCATCAATTATAGAGCAACTAATTATATTTCATGACCACACAATAATAATTGTGTTAATTATTACTATTATAGTAGGGTATATAATAATATTAATTATGATTAAAAGATTTAATAGACGATTTACTATAGAAAATCAAATAATTGAATTTACATGAACTGTATTACCAGCAGTGATACTTGTATTTATTGCATTACCATCTCTTAAAATTTTGTATATAATTGAAGAAACAGGTAAACCTTTAGTTTCAATTAAAACAATTGGTAATCAATGATTTTGATCCTATGAATATTCAGATTTTTCAAATATTATGTTTGATTCTTACATATCACCAATTAAGAATTCAAAATAAACAAATTCGATTACTAGAAACAGATAATAAATTAGTAATTCCATATAATACTCAAACACGAATTTTAATTACATCTTATGATGTAATTCATTCTTGAACTATCCCAGTTTTAGGAATTAAAATTGATGCAGCTCCAGGACGAATTAATCAAGGAAATTTAATTATAACACGACCAGGATTATTCTTTGGTCAATGCTCAGAAATTTGTGGTGCAAACCATAGATTTATACCAATCATACTAGAAAGAGTTGGAATTAAATCATTTATTAACTGAATTAAAAATTATTATATCTCCAATATGATGAATATCATTAATAATAATATTTATTATTACTATAATGATTTGTATTAACATAAATTACTTCAATTACAACAAAATATTAAAAATAAAAAAAATTGGTTACAAAAAAATAATAAATGAATATGATAAATAATTTATTTTCCGTATTTGATCCATGTACAGGAATACATCAATAAATTGATTAAGAACAATTATTTTTATAATAATAATGCCTTATAGAATATAATTACAAATAATAAAATTTCATTCTTATTTAAAACAATTTTAAATAGACTTCATACAGAATAAGTATATTAATAAAATTTAAAGGAACAACTCTAATCACAATCACATTGTTTACATTATTTTTTATAATAATATTATAGGATTATTACCCTACATTTTTACTTCTTCAGCACACTAGTTTTCTCATTAACAATAGCATTACCTATATGATTAGGGTTTATACTATATGGATGGATAATAAAACTAATTATATGTTAACACATTTAGTACCAACTGGTACACCAGGAGTGTTAAACCATTTATAGTTTTAATTGAAACAATTAGAAACATTATTCGACCTGGGTCATTAGCTGTCGATTAACAGCCAATATAATTGCTGGGCATCTATTAATATCATTATTAGGAAACACTCAATAATTATATTTATAATAACATTAACTGTTTTTATTATACTTATAATGTTTGACTAGCAGTTGCACTAATTCAATCTTATGTATTTATAACACTAACTACATTGTATTCTAGAGAAATTATGAATAATCATCCATTTCATTTAGTAAATAAAAGACCTTGACCAATTACGGGGACTATTGGAATAATGTCAATATTATCCGGAATAGTTATATGATTTAGTAAACAACAAAATATCTTTATAATAGTAGGAATATTAATTGTTATTTTAACAATAATTCAATGATGACGAGACGTAACACGAGAAGCTAGATTCCAGGGACTTCACACTAGTAAAGTAATTTCATCTATAAAAATAGGTATAATTATATTTATTTTATCTGAAGTATTATTTTTCATAAGATTTTTCTGAGCATTTTTTCATAGAAGATTAGCACCACAAATAGAACTTGGTATACAATGACCACCTATAGGCATTGCAAGTTTTAACCCCATTAATATCCCCATGCTTAATACAATAATTCTGCTAAGATCAGGGATTACAATTACATGAGCTCATAATGCTTTAATTATAAAAACTATACAAAATAAATCAAGCAATAGTTATAACAATTGCATTAGGGATTTATTTTTCTATTCTTCAATTATATGAATATATTGAAGCACCATTTTGTATATCAGATTCAGTATACGGGTCAACATTTTTTTTAGCAACAGGTTTTCATGGTTTACATGTAATTATTGGTACAATTTTTATTGTTGTATCTGCACAACGACACTTAAAACTTCACTTTTCAAAGGAACACCATGTAGGATTTGAAGCTTCAGCATGATACTGACACTTTGTAGATGTAGTCTGATTATTTTTATACACAAGAATTTATTGATGAGGAGGATAACATTTAGTTGTAATTATAGTTATTATAATAGTTCTAATAGCCTTAATAATATTTGTTAGAAAAAAAACAATTCAAGATTGACAAAAATCTAACCCATTTGAATGTGGATTTAATTCAATAAGAATAAAACGATTACCATTCTCTATTCACTTCTTCTTGATTGCAGTTATTTTTCTTATTTTTGACATTGAAATCATTATTATTTTACCAATAACATTAACTTTAAAAAGATCATTTATAAGAATTTGAGTAATAACGTCAACATTTTTATTTTAATTTTATTAATAGGATTATACCATGAATGATTAAATGGAATACTAAAATGAACAACATAATAAAAAATAACCAATTATAAAATAATAAAAATATTTTTATATTTCCAAATATATAAAACTGTAATAGATTAGAAATTTTTAATAAATAAAAAGAAAAACCAGAAGAACCATAAAATTCCCCTCAATTTAAAGAATAGTTATACTTATAACTAAATAAATAAAAATTTATAAATAAGTAATAAGAATATCTGTATATTAATCATATATTAGAAATAAATAATAAGAGTAATTAAATAGGTAGCCCTTTATTATAGATAATTCAGAACCAAAAAAGACCTAAAAATACTAAAACTAATGATATCAACTTAATATAAAAAGGTAATATAATAAAAGAAAGATCTAAGGATATAATTCATATTGTTGTACAACCAAAAAAAACAAACAAGGTTAAAAAATAAATACTCATATTTATTAAAAAAATTTTCAAAGATAATACATAAAGGCCATGCTTATCTTAAAAAGAACAGAATAATAAAATAACCGAATTCATAACAACAGGTTAAGCCCAAACACAAATAAAAAATAATGAAAACGAAAAAATTAACAAAATTTATTCTAATAAGTTCTACAATTAAATCCTTTGAATAAAATCCAGAAAGAAAAGGAAATCCAAAAGCTATAGATGAAATATTAAAACAAGAAGTAATATAAGGAATATAGTTTCTAATTAAACCTATTATACGAATATCTTGATTATTATTTATGTAATAAATCATAATACCAGAACAAAGAAATAATAAAGATTTAAACACAGCATGAGTTAATAAATGATAGAATGCTATGTTTACTATTCCTAAAAATAAAGAACTTATTATTAACCTAATTGTCTCAAAGTAGAAAAGCAATAATTTTTTTTAAATCAAATTCATAATTAGCACAAAAAGAAGACATAAATATAGTTATTAAACTTAAAAACAAATAATTATTATTAAAATAACTGGTTAAAAAAACGAATAAGCAAATAAACCCCAGCAGTTACTAATGTAGAAGAGTGGACTAATGAAGAAACAGGTGGTGCAGCTATTGCTGCAGGAAGTCAAGAAGAAAAAGGAATTTGAGCTCTTTTAGTAAAACAAGAAATAATTAATAAATAAAATTGACTCATGATAAAAATCTAAGTAAAATATAAAATGTCAACTCCCATAACTTATTAATCAACAAATAGAGATTAACAAACCAATATCTCCTAAACGATTTGTTAAACAAGTGATTATACCAGATAAATAACTTTTTATTGAATTATAATAAATTACCAAACAATATGAAACCATTCCTAATCCATCTAACCTAACAAAATTCTTAACAAGTTTTCTAATAATTTATTACTATACTTAAAATAAATAAAACAACCAAAAAAGAAATCGATTTCTAGAGTAAGTATTTACCCCCATATAATCAGAACTATATAAGATTTATAGATGAAATAAATAAAACTCTGAAATAAATATTAAAGAAATTCAATCCAACAAAATAACTAATAGACTCCAAAGGAGTTAACTAAAATCTCTCACTCTAAAAAAAACAATAACCATTAATTGAAATATAAAAAAAAAAAAAAAAAATAATTTAAACATAATATAATAATAATAGTGGTAGATGGGTAAACAACAAAAACTCACGAGTAAACCCTAATGAATAACAATAAAATTGATGTGGCACCCCATGCTGTATATAACTATAAAAAATAACTGAAACATGCTGAAAAAAATGAAATAAATAAAAAAAAAGAAATTGATCAATATATTATTATTCTATTAATAATAAGAACTTCTCTAAAAAAATTTAGACTTGGAGGGCATCTTATATTAAAACAACAAAAAATAAATCATAAAGAAGAACTCTAGGTATTAAATTAATTAATCCTTTGTTGATAAAAAATCTACGTCTTGTATAACGTTCATAAGAAATTTGCTAAACAAAATAAACCAGAAGAACAAAGACCATGAGAAATTATCTAAAGTAAGCTCCTATAATTCCCCACTTTGTTATAGAACACAATCCTAATAAACAAACACCTATGTGAGCAACGAAGAATAAGCAATTAAACTTAACATCAGATTGTATTAAACAAACAATCCCTACTAAAATACAACCAATAATAGACAAGGAGTATAAAATATAGCTATATAAAAAGAAAGAATATTCATATAAAGGTATAAAACGAATAAATCCTAGCCTCCAATTTTAAGTAATAACCCAGCCAAAATTATAGAACCAGAAACCGGAGCTTGAACATGAGCTTTGGGGAGCCAATAGTGAACTATGAATATTGGTAATTTAACTAAAAAAACCAAAAACATAAATATAAAAATGAATCTACAAGGGATGTATTTTATGTCAAAGTACAAAGTTATTTCATTATTTAACAAATAGATAATAATTAAAAAAAAAGGTAATGAAGAAAACAAAGTATAAAAAAATAGGTATAAACCAGAGATTAACCGTTCAGGTTGATAACCTCAAGTATAAATTAAAATTAATAAAAAAATTAGTCTAAATTCAAAAAATAAATTATAATAAGTATATTTAATGTAGAAAAAACTAACTAAATTTAAACACAATATAAAACTTACTAAAAAAAGATTTTCTAAACCTTTAACAGAACTAGAAATAATTATTAAAGAAATAATTACTATTCTTAAAATGATTAAACCATAAGAATAATAATCAATCATAATTATAAGAAATACAACAGAAAAAAGGAAACTTGTTAAATATAACAAATATTAATATTAATAATAAAATTATAACTTGAAATTATCAAAAAATATACTTGATAAATAGTCATTGCCTGACAACGAATTATATAAACTAAAATTCTTAAACCTAAAACACCTTCACAAACATAAAAAGTTATTATAATTAAATATATATAAAAAATATGTCTAAATATAAGACAATATCTTATAATAATTAAAAGAAGAGTAATAATGATAAATTCTAGTCTAATTAAACATAATAAGATATGCTTACGAATTAAAACAAGACAAAATAATCCTATAAAGAATATATAATTTTAATTAAATTAATAATAATTTTGTCATCATCTACTTTATTTTTAACTAATCCTATATCAATAGGACTAATTTTAATAACACAAACTATTATGATAATTATTTATATAAACCTAATTATAACATCATCCTGATTTGCTATAGCAACATTCATAATAATAATCGGAGGATTATTAATTATATTCATATATATAAGAAGAATCGCTTCTAATGAAAAATTTAAAATTAATATCAATATTGTCCTAGTTATAGTTATTATATTAATAATTTATGATGAAATAATAATTCAACATCAAATTAATGAAAATCAAGAATTAATTTACAAATAATATAATTTCTCTCTAACTAAAATTTATAATAAAAAATCAATAATAATTACAATTATGCTAGTTCTATACTTACTTTTAACAATAATTTCAGTTACCAAAATAGTTAAACATCATAAAGGACCTCTGCGAGCTATTAATACGAAAAACTAATCAAATAATTAAAATTATTAATTATTCAATTATTGACCTTCCAGCTCCTGTAAATTTATCAGCTTGATGAAACTTCGGGGTATTACTTGGTATATGTCTTGTAATACAAATTTTATCAGGAATTCTACTTTCAATACACTATACTGCTGACATTCAAATAGCATTTGATAGAGTAAATCATATTACACGTAATGTTAATTATGGGTGATTAATGCGTACTTTACATTCTAATGGGGCATCTTTGTTTTTTATTTGTTTGTATATTCATACTGGTCGAGGTATTTATTATGGGTCATATAAATATTCAAAAACATGAATGTTAGGTGTTATTCTTATATTATTAACTATAGCAACAGCATTCTTGGGGTATGTATTACCATGAGGGCAAATATCATTCTGAGGAGCTACAGTTATTACTAACCTACTTTCAGCAATCCCTTATATTGGGGGTATAATTGTAAACTGATTATGAGGTGGGTTTGCAGTTGATAATGCAACCCTTTCACGTTTTTTTAGACTACACTTTTTAATACCTTTTGTTATTTTAATAATAACTGTAATTCACATTTTTTTTCTTCACACAACTGGATCTAACAACCCAATTGGTTTAAAATCTGATATTGATAAAATTCCTTTCCATCCATATTTCTCAATTAAGGATATTATAGGGGTTTGTATAATTATAATAGCACTACTAATAGTAAATTTAAGAGCCCCATATATATTATCAGACCCAGACAATTTTATTAATGCAAACCCAATAATTACACCAGTACACATTCAACCAGAATGATATTTTTTATTTGCTTATGCAATTTTACGATCAATTCCTAACAAATTAGGAGGGGTAATAGCATTATTTTTATCAATTTTAATTTTAATTATTTTACCAATTTCAATAAAAATAAAATTTAAAAGAATTTCATTTTATCCATTAAGACAATATATATACTGAATATTTGTAATAACAATAATATTATTAACTTGAATTGGGGCACGACCAGTAGAATTGCCTTACACTTTCATTGGAGTAGTACTAACAATTATATATTTTATATACTTTATTATAGACCCAATTATAGTTAAAACATGAGACATAATTATTAAAAAAATGTTAACTTTAATAAAACAAAGAATAACTTTAGAGATAAAGGTAAATAAACTTTCATGCTATATATTAGTTTGTCATAACGATAACGTGGTAATGAACAACGAACCCAAATAAACAAAAAACAAACTAAAATAATCTTAATAAAAAATATGAAGGAATAGTAATCCCCACCTACAAAGATTATGCAAGTTAATAATCTTATAAAAATAATTCTAGCATATTCAGAAATAAATAATAAAGCAAAACCACCAGACATACTCAACATTAAATCCAAACTAGTTCTCTTTCTCCTTCAGAAAAATCAAATGGTGATCGATTTGTTTCGGCTAATATACAAGAAAACCACAAAAGAAAATAGGCAGTGAAAAGAAAATAAATCAACTTAAATTTTGGATTATAATAAAATTAATTATATTGTAACTATCACATAACAAAAAAAAACCTAACAAAATAATAGATAATGAAACTTCATAAGAAATAGATTGAGAGACACTTCGAATACAGCCAAGAATTGAGTATACTCTATTAGATGATCAACCACAAATGATTAAAGAATCACCTAACCTTGAAACACACAAGAAAAATAAAAACCCAAAATCAAAATTAAACAATTTACATAAAAAGGAAATAAAAGTCAAATAAATAAAGATTGAATAAGACCAAGACAAGGACAAATATAGTAAATTAAAAAGTTAGAATTAACAGGAAAAAATTGTTCCTTTAGAAATAACTTTTCACCATCTCTAGGTTGTAATAGACCTATAAATCCAACTTTATTCGGGCCTTTTCGAATGTGTATATAACCTATAATATTTCGCTCCAATAAAGTAAAGAACCCAACAGAAACTATAATTAATGCTAATATAATTAACTAGTAATATAATAAATATTAATTGGTCCTTTCGTACTAAATTAAATATAAACTTTAGATAGAAACCAACCTGGCTCACACCGGTTTGAACTCAAATCATGTAAGAATTAAAAGTCGAACAGACTTAATATATAAATCTTCTTTATTAATTTTCTTAATTCAACATCGAGGTCGCAAACTTTTATATAGATATGAACTCCCCATAAATATTACGCTGTTATCCCTAAGGTAACTTTCTTTTTATAAAAAATCAAAACATAAATTAATGAAAATAGAAAATAAAGATTAATTATTTTCACCCCAAAAAAAATTTATAAAATAAAGTATAAAAAAATTTAATATAAGTTCTATAGGGTCTTTTCGTCCCAAAAAAATAATTAGCTTTTTTACTCAAAAATAAAATTAAATAATTAAATTTAATAAAATTAATTTCTCATTAAATCTTTCATTCCAGTCCTCAATTAAAAAACTAATTATTATGCTACCTTTGTACAGTTAAAATACTGCAGCCATTTAACATAGGGCAGAATTTACCTTAATAGAATCTAAAAGAAATGTTTTTGATAAACAGTTGAAAATTAATTTGTCGAATTCATTCAATTCAATTTAAAATTACTAATATAATCAAAATTAAATAAATAAAGATTTGTTAATAATTTACTTAAGAAATAAATTATATAAAATCATATTAAGTTTTAAATATATTAATAACTAAATTAAAATTTAAAAAATAATAAAAATATTGAAAAATTTTATCAATAAATAAAGATTATCCCTTATTAAATGATTAATAAAAATTGTAAATTTTATTTAATCATAAATAACCAGATATAAAAAACGAATAGAATATATCTACAAAAAAATGTAATTATTTTTTATAACAAATAAAATTAATTTTATTGACCTTTTTATTTCGGGAAAGAAATATAATTAAATTATTAACCCTGATACAAAAGGTACTTTTTAAAAAAAACCTTGGAATTAAATTATATTAAAAATTAATCTAACCTCACTTTCCAGTAAAATTACTTTGTTACGACTTATCTCAACTTATAGAGAGTGACGGGCAATATGTACATAATTTAGTATAATTCAATTTAAATAATTATTTAATTTACTATTAAATTCTAATTGTAATTAATATAGTAATAATTATTAAAATTAAAGTAATCCAAATCTTCTTTCAAAACTGCACCTTGACCTAATAAATTAAAAAGAGAAAATATATAAGAAATCCAAATAGAGATATACAAATAAAAGAAGTAGAAAATATCGTGGTTTATCAATTAGAACCAGATTCCTCTAAAAATAAACTACCGCCAAATTCTTTGAGTTTAATAGAACTTAACTATTAATATTCAAATATTAAATTAAAATAATAGGGTATTTAATCCTAGTCCCAATTAAAATTTATAAATTATTAAGAACAATTTATAATAAATTCCCCCTAAATTTAAATTATAATTAAAAAAAACTTAATTATTAAATAAAATAAATTGTATAACCGCGAATGCTGGCACAATTTTAATCCATATATATTTCCTACAAAAAAAATAATTTAACATTTATTACTGAAATTTTTTAAAAATCATATAACTTTATAATAACCTAATAAGCAAGAATAAAACTTAC
>2Typhlocyba_sp
ATAACAATAATCTTAGGGATTATTTTATCCATTAGATCTAATAACTGAATTACTATTTGATGTGGATTAGAAATTTCATTAGTTTCTATTATCCCATTAATAATTTCAAAATTAAATTTCGTCAGAATCCACAATAAAATATTTTATTATTCAAAGAATTAGATCATCAATATTAATGCTAGGTATAATAATCATAATTATAAAGGGAGATTATTATGATTACATATTAATGCAGCAATTCTAATCAAAATAGGGGTAGCCCCCTTCCACAATTGGGTTTTAACTGTAATTGAAGGATTAACATTTTCAATAGTAATCATTATGCTAACAATTAATAAAATTGCACCATTAGTGTTAATAAGTTATTTAATACAAAATCAGAATAATCATTATTTTAACAATTGCAATTGGCGCCATTTTGGGGTTAAACCAAAACTCAATTAAAAAAATAATTGGGTATTCATCTATTTTTAATATAGGTTTCATTTTATCTATTATAAAATATAATTTAATGTGAATTGTTTACTTAATGCTATATCAATTTTATTATCTTCTTAATTCTTAAAACAGAGAATAATAAATATATCAACCAAATAGTATTCTCAGGAATATTAAATAATAAAATAACCTTATGAATCACGCTTCTTTCAATGGGAGGTATGCCTCCATTAGTAGGATTTTCAATTAAATACATAGCTATATGATATATAATTAACATAAAGCTTTTTTATTTTTCAATAATAATTATGTTATCTTTATTAGTTATATTTATATATCTACGTATGACATTCTTATCAATTATAAGAAATTCATTAACAAATAAAAATAAATTTTTAATTAAATTTCTATTGAATACAATTTCAATATATTTGGTATGAATAAATGACTATTCTCTACAAATCATAAAGATATTGGGACAATATACTTTATCTTCGGAATTTGATCTGGAATCTTAGGAATAATACTAAGTATACTAATTCGAATTGAACTAGCACAGCCAGGGCCATTTCTTAATAATGATCAAATATATAATGTAATTGTTACATCTCATGCATTTATCATAATTTTCTTCATAGTAATACCAATCATAATTGGAGGATTTGGTAATTGACTTCTACCCTTAATAATTGGAGCTCCTGATATAGCCTTCCCACGAATAAATAATATAAGATTTTGGTTATTACCCCCTTCACTAACACTTCTTTTAACTAGCTCAATAGTAGAAATAGGAGCAGGAACAGGATGAACAGTTTACCCACCCTTATCAAGTAATATTGCTCATTCAGGAAGAAGAGTAGATTTAACAATTTTTTCACTACACATAGCAGGTATTTCATCAATTTTAGGAGCAGTAAATTTTATTACTACAGTAATTAATATACGACCTAATACTATAACAATAGACCGAACACCATTATTTGTTTGATCAGTATTTATCACAGCAATTTTATTATTACTTTCACTTCCTGTTTTAGCAGGTGCTATTACAATATTATTAACAGACCGAAATATTAATACATCATTTTTTGATCCATCAGGAGGGGGTGACCCAATTCTATACCAACATTTATTCTGATTCTTCGGACACCCTGAAGTGTATATTTTAATTTTACCAGGATTTGGATTAATCTCTCATATTGTTACACAAGAGAGAGGAAAAAACGAATCATTTGGTTACATCGGAATAGTATACGCAATAATATCAATTGGATTACTTGGATTTGTAGTATGAGCTCACCACATATTTACTGTAGGTATAGATGTAGACACACGAGCTTACTTTACTTCAGCAACAATGATTATTGCTGTACCAACTGGTATTAAAGTATTCAGATGACTAGCAACAATAAATGGAATTACTCTAAAAAAAAGTGTATCTCTACTATGAGCCTATGGCTTTGTGTTCCTATTTACAATAGGAGGATTAACAGGAATTATTCTTTCTAACTCTTCAATTGATGTTATTTTACATGATACATATTATGTAGTAGCTCACTTTCATTATGTTCTTTCTATAGGTGCAGTATTTGCTATTATAGCAGGATTCGTACAATGATACCCATTATTTACAGGTTTAATAATAAACCCTAAATGACTAAAAATTCAATTTACTATAATATTTTTAGGAGTAAATATAACATTCTTTCCACAACATTTCTTAGGTTTAAGTGGATTCCCTCGACGATACTCAGATTACCCTGACATCTACACCTCATGGAATATTGTATCTTCTTTAGGAAGAACTATATCTCTTATTAGTGTATTAATAATAATATACATTATTTGAGAAAGAATAATTGCTAAACGAATAATTATATTTAATATTAATAACAATAGATCAATTGAATGATTCCAAAAAACACCCCCTGAAGAACACTCATATTCAGAATTACCATATTACTAATTATGCAACAAATTTAAATTTCCAAAATGCAAACTCACCAATTATAGAACAATTAATTATATTTCATGACCATACAATAATAATTATCTTAATAATTACTATTATAGTAGGATATATAATGTCATTAATTATAATTAAAAGATTCAACAACCGATTCATATTAGAAAACCAAATAATTGAACTTATTTGAACAATCCTGCCAGCAATTATATTAATTTTTATTGCATTACCATCTATTAAAATTCTTTATATACTTGAAGAAACAAGTAAGCCCATGATTTCGATTAAAACAATTGGTCATCAATGATATTGATCTTACGAATATTCTGACTTTAAAAATATTGAATTCGACTCATATATAAAACCCTCAAAGATATCGAATAAATCAATTTCGATTACTAGAAACAGACAATAAAGTAGTATTACCATATAATACACAAACACGAGTATTAATAACATCATCTGATGTTATTCACTCATGAACAGTACCAGTACTTGGAATTAAGGTAGATGCATCACCAGGACGAATCAATCAAGGAAACTTATTAATAAACCGACCTGGGCTATTTTATGGTCAATGTTCTGAAATTTGTGGAGCAAATCACACTTTTATACCTATTCTATTAGAAAGAATTAATATAAGATCATTCATTAATTGAATTAAAAAATACTATATCGCCTATATGATGAACTATACTTATGATAATATTTATTATAAGATTTATTATATGTATGTATATTATATATTTTAATAGAAATAAGTATTCCACAATAACAAAAAAAATAGTTAAAAAAAATTTAAATGAACATGATATATTATCTATTTTCAGTATTTGATCCATGCACAGGTATATATCACTAAACTGATTAAGAACTATAATTTTTATTATTATAATACCATATAAAATATGATCACAGAAAATAAAATTAGATTAATATTAAAATTAATTTCAAAAACCCTTAACAAAGAATATCAATATTAATAAAATACAAAGGAACAAACTTAATTATAATTAGAATATTTATACTATTTTATTTAATAATTTAATAGGTCTTATACCATATGTATTTACTTCATCAGCCCATTAACATTTTCACTAACTCTTGCATTACCAATGTGGATATCACTAATGTTATTTGGATGAATAACAAAACAAACAGAATATTTTGTCATCTTGTACCAACAGGTACTCCTGGTATTTTAAACCATTTATAGTAATAATTGAAACAGTAAGAAATATTATTCGACCAGGATCTCTTGCTGTCGTTTAACAGCTAATATAATTGCAGGACACTTATTAATATCACTATTAGGAAATTATCAGCAACTGTTCTAATTATAACTTTTATTATTTTTATTACACTAATACTATTTGACTAGCAGTAGCAGTTATTCAATCATATGTGTTTATAACACTTATAACCTTATATTCTAGAGAAATTATGAATAATCACCCATTTCATTTAGTTGATAAAAGACCATGACCAATCACAGGAACTATCGGAGTAATAACAACACTAACAGGTATAGTAATATGATTCCATAATTCATTTATAGCTGGAATACTTATGGGAAATATTATCATTATTATAACCATAATCCAATGATGACGAGATGTAATTCGAGAAGCTAGATTCCAAGGTATTCATACCTATAAAGTTATTTTATCAATAAAAATCGGTATAATAATATTTATCTTATCAGAAATTTTATTTTTCATAAGATTCTTTTGATCATTTTTCCACAGAAGATTAGCACCTACTATAGAAATTGGTATAAAATGACCTCCATTAGGAATTATTACTTTTAACCCAATTAATATCCCAATACTAAACACAATAATTTTATTAGGATCAGGGATTTCAATTACATGAGCTCATAATGAACTAATTATAAAAATTACTCAAAATAAATCAAGCCATAATTATTACTGTAATATTAGGAATATATTTCACCTTAATACAGTTATATGAATATATTGAATCTCCCTTTTGTATTTCAGATTCAGTATATGGGTCAACATTTTTTATAGCAACAGGGTTCCACGGACTACATGTAATTATTGGAACAATTTTTATTCTTGTATCCACATCACGAAATTATAAGTTGCATTTCTCTGATAATCACCACGTAGGATTTGAAGCATCAGCATGATACTGACACTTTGTTGATGTAGTATGACTATTTTTATACATAAGAATCTACTGATGAGGAGGTTAACATTTATTAATAATTTTAATTATTGTTATTGCAATCATAATTCTAGTATTAGCAATCAGAAAAAAAACAATTGTAGATTTACAAAAATCAACACCCTTTGAATGTGGATTTAATCCAATAACATTTAAACGTCTTCCATTTTCTATTCACTTTTTCTTAATCGCAGTAATTTTTTTAATTTTTGACATTGAAATTATTATTATTTTACCAATAACATTAACATTAAAAAGTTCACTTATTAAAATATGAATGTTAACAGGAACAATTTCATAATTATTTTAGTTATTGGGTTATACCACGAATGAACTAATGGTATACTAAATTGAACAATTTAATAAAAAAAAACAGACTATAAAACAATAAGAAAATCTTCATATTCCCTAATATATAATATTGAAATTTATTAGAAATCTTTAATAAATAATAGGAAACCCCTATTGAACCATAAAATTCACCTCAATTAATTCTAGAAGAATACTTAAAAGAAAATAAATAAAATAATATAAATAAATAATAAGAATATCTATACATAAATCACATATTAGAAATATATAAAAATACATCTTTATTAAATATGATTTTATTAAAGATAATTCAGTACCATCAAAATCCTATAAGGACAAAAATCAAAGAACTTAATTTAAGATAAGAAGGAATGATAATGTAAACTAAATCCAATCTAATCAATCATATTATCATACAACCAAATAAAACAAAAAAACTCAGAAAAAAAATTCTATAACTTATGAATGAAATTTTCAAAAACCAAACATAAAGAATATGCTTATTTTGAATAAAACGGAATAATAAAATAAACGAATACATAACAAGCGGTTAACCCTAAACAAAAATAAAAAATTATAAACAAAAAAAAATTTAAAAAATTTATTCTTATCAACTCAACAATTAAGTCCTTAGAATAAAAACCAGATAAAAAAGGAAAACCAAGAGCTAAAGAAGAAATATTAAAACAAGAAACAGTATAAGGAATATAATTTCTCATCAAACCTATAAAACGAATATCTTGGTTGTTATTTATGTAATAAATTATAATACCAGCACAAAGAAATAAAAGAGACTTGAAAACTGCATGTGTTAACAAATGATAAAAAGATAAATTTACTATACCCAAAAATAGTGATCTCATTATTAACCCAATTGTCTTAAAGTAGAAGGGCAATAATTTTCTTTAAATCAAATTCATAATTAGCACAAAAAGAAGATATTAATATTGTTATTAAGCTAAAAAAAAGATATTAATTATTAAAATAACTGGTCAAAAAATCGAATTAATAAATAAACCCCAGCAGTTACTAGAGTAGAAGAATGAACCAAGGAAGATACAGGAGGAGCAGCTATAGCTGCTGGTAGTCAAGAAGAAAAGGGAATCTGAGCTCTCTTAGTAAAAGAAGAAATAATAAGTATATAAAATAGAATGATAATAATAATCTAAATAAAATATAAAATGTCAACTACCATAAGATATAAGTCAACAAATAGAAATTAATAAGCCAATATCACCTAAACGATTTGTTAAACAAGTAATTATCCCAGATAAATAACTTTTTATAGAATTATAATAAATTACTAAACAATAAGAAACTATACCTAAACCATCCAACCTAATAAAATACTCAACAAATTATCTAATAATTTAAAACCATTCTCATAATAAAAAGAACCACTAAAAAAGAAAACGATTACTAGAATAAGTGTATAAACCCATATAATCAGAACTATATAAAATATATAGAGGAAATAAATAACACTCTGAAATAAATATTAAAGAAATTCAATCAAAAACTAATAATAAAAAACACCGAATGAATTGATTAAAATTTCTCACTCCAAAAAAAACAATAATTGTTAATAAAAATACAAAAAAAAAAAAAAAAAAAAATTTAAACCTAAAATTAAGAAGGTAGGGGTAAGTGAATTAACAATAAGAACTCCCGAGCCATCCCTGATGAATAAGAGTAAAATAAATGAGGAATACCATGCTGAATATAACTATAAAAAATATCTGAAACAAGCAGAAAAAAAAGAAATAAAAATAAAAAAAGAATTATACCAATACATTATTATTCTATTAATAATAAATACTTCTCTAAAAAAATTTAAACTCGGTGGGCAACTTATATTAAAACTACAAAATATAAACCACAAAAATGAATTCTAGGTATAAAATTAATTAAACCTTTATTAAGAAAGAATCTTCGTCTACCATAACGCTCATAAGAAATTTGCTAGGCAAAATAAGCCTGATGAACAAAGACCATGAGAAAGTATTTTAAATAAGCACCTAATATTCCTCATGAAGTTATTGTTAATAAACCAATTAAACACATCCCTATATGAGCAACAATGAATAAGCAATTAAACTTTACATCCCCCTGAATTAAACAAACTATTCTCACTAAAATACAACCTATTAAAGATAAAGAATATAAAATATATCTATAACTTAAGAAAGGCAATTCATAAATAGTTATAAAACGAATAAAACCTAACCTCCAATTTTTAAAAGTAATCCTGCCAAAATTATTGAACCTGAAATAGGAGCTTGAACATGAGCCTTAGGCAATCAAAAATGAAGTATAAATATAGGTAATTTAACCATAAAAGCAAAAAATATAAATAAATAAATAAAACTGTAAGGAACAAATTCTATACAAAAATATAAAGTTATATCATTAATTAAAAAGTAAATAATAATTAAAAGAAAAGGTAGAGAAGCAAATAAAGTATAAAAAAATAAATACAAACCAGAAATCAGGCGTTCCGGCTGGTACCCTCAAGTATAAATTAAAATTAATAAAGGAATTAATCTAAACTCAAAAAATAAATTATAATTAATATATTTAAAGAACAAAAAACTAATCAAAGAAAAACACAAAACTAAATTTACTAAAAAAAAATTATTCAAATTTTTAATTGAGCTTGAAATAATCATTAATGAAATAATCAATAATCTTAAAATAATTAAACCATAAGAATAATAGTCAATCGTAATTATACGAAATTAGAGAAAAAAAGGAAAACCCAGAAAAACTAATAAATATAATTATTATTAATAAAATTATAAACTGAAATTATCAAAAAACATTCTTCTTAAATAATCATTACCTGGCACCGAATCATATAAACAATTACTCTTAAACCTAATACAGCTTCACACACGTAAAAAGTCATTATAACTAAATACAAATAAAAAGAATAATCATATATTATACAATATATAAGAATTATTAAAAGAAGAGAAAGAACTACAAATTCTAATCTAATTAAGCATAATAAAATATGTTTACGAATTAAAATTAAACAAAGCATACCTATAAAAAATATATAATAACAATTAAAATAATAATAATTTTTTCTTCAGTGATTATAATTATAAACAACCCTATATCAATAGGATTAATACTGCTATTACAAACTATTACAGTAATTATATTTTTTAATAAAATCTTAACCTCATCTTGATTTGCTATAATTACATTCATAATGATAATTGGAGGATTACTAATTATATTTATATATATAAGAAGAATCGCTTCAAATGAAAAATTTAAAATTAATATTAATATAATTTTTATTATATTAATTATACTGATCATTTCAGATGAAATATTAATCTCAAGACAAATTAATGAAAAGCAGGAAATTACAGACAAGAAATTTAACTTCTCTCTAACCAAAATTTACAATGAAAAATCAATAATGTTTACAGTATTATTAGTATTATATTTGTTATTAACAATAATTTCAGTTACAAAAATAGTAAAACACAATAAAGGACCCCTACGAGCAATTAACACGAAAAGGAAATCAATTGTTAAAGATTGTAAACTATGCAATCATTGACTTACCAGCACCCATTAATCTATCAGCTTGATGAAACTTTGGAGTACTACTTGGGATGTGTTTAGTCATACAAATCTTGTCAGGAATTATATTATCAATACATTACACCGCAGACGTTGAAATGGCATTTAATACTGTTAATCATATTACTCGAGATGTAAATTACGGATGATTAACACGCACACTACATTCAAATGGAGCCTCATTATTTTTTATTTGTTTATACATTCATACTGGGCGAGGAATTTACTATGGTTCATATAAATACACTAAAACATGATTAATTGGAGTAGTAATTATATTACTAACTATAGCAACAGCATTCTTAGGTTATGTTTTACCATGGGGACAAATATCATTTTGAGGGGCAACAGTTATTACCAACCTACTATCAGCTATCCCTTATATTGGTAATATATTAGTAAACTGATTATGGGGGGGTTTTGCAGTAGACAATGCAACTCTCTCACGATTTTTTAGATTACACTTCTTATTACCTTTTGTTATTTTAGCTATAACAGTTATTCATATTTTCTTTTTACACACAACTGGATCAAATAACCCCATTGGACTAAACTCAAATATAGACAAAATCCCATTTCACCCATATTTTTCAATTAAGGATATTATAGGAGTAATAATAATTTTAACAGGACTATTAGTTTTAAACTTAGCAGAACCCTTCATACTATCTGACCCAGATAACTTTATTAATGCCAACCCTATAGTAACACCAGTTCATATTCAACCCGAATGATACTTTCTATTTGCATACGCAATTTTACGATCAATCCCTAATAAGCTGGGAGGTGTAATAGCTCTTTTCTTATCAATTTTAATTTTAATAGTATTACCTTTTTCTATAAAAATAAAATTTAAAAGAATTTCATTTTATCCTATTAGCCAATACATATACTGAACATTCATTATCTTAGTAGTGTTACTAACATGAATTGGAGCACGACCAGTAGAATTACCATTTACACAAACAGGAGTAATTTTAACTATAATATATTTTATATATTTTATTTTGGATCCTATATTAGCAAAAATATGAGATATTGTCGGTAAAAAAATGACAGCTTCATTAAAATGAAAAAAAATTTAAGAGACAAAGGTAAATAAATTTTCAAGCCATATATAAGTTTGTCATAACGATAACGAGGTAAAGAACAACGAACTCAAACAAATAAAAAACAAATTATAATTAATTTAATAAAAAAGAAAAAAGAAAAAAAATCACCCCCCAAGAAAATTAAACAAGAAATTATTCTTATAAAAATAATACTCGCATATTCAGCAATAAAGAGTATTGCAAACCCACCTGACGTACTCAACATTAAAACCAAACTAATTCTCTCTCACCCTCAGAAAAATCAAAGGGGGAGCGATTAGTTTCTGCTAAACTACAAGAAAATCACAAAAGAAAATAGGAAACGAAAAAAAAATAAATCATCTAGTATCTTGTATCAAATTAAAATTAACTAAATTATATCTATCACATAATAAAAAAAAGCTCAATAAAATTAGTGATAATGAAACTTCATAGGAAATAGCTTGAGACACTCTACGAATACACCCTAAAACAGCATAAATTCTATTAGAAGATCAACCACAAATAATTAAACTATCACCTAATCTAGAAACACACAAAAAAAATAAAAACCCAAAATTAAAATCAAACAATTGATATAATAAGGAAATAAAAGCCAAATGAATAAAGCCTGAATTAAACCTAATGAAGGACAAATATAATAAACTAAAAAATTAGAATTCCTAGGAAAAAACTGCTCCTTTAAAAACAACTTTATACCATCTCTAGGTTGGAGGAGACCAGAATAACCAACCTTATTAGGACCCTTACGAATATGTGAATAACCTATAATCTTGCGTTCTAATAAAGTAAAAAACCCTACAGAAACCAACACTAGAACTATTAAAAATAACCAGTAATGTAAAAAATACTAATTGGTCCTTTCGTACTAAATTAATAATAATTTTTAGATAGAAACCAACCTGGCTTACACCGGTTTGAACTCAAATCATGTAAGAATTAAAAGTCGAACAGACTTAATTTAAAAATCTTCTTCTTTAATTTTCTTAATTCAACATCGAGGTCGCAAACTTTTATATAGATATGAACTCTCCATAAAAATTACGCTGTTATCCCTAAGGTAACTTTTCTTTTAATGTAAGTCAAAACATAAATTAATGAATAATTTAAATAAAGTTTAATTATTTTCACCCCAAAAAATATAATTAAAATTAATTATAAATAATTTTAAAATAAGTTCTATAGGGTCTTTTCGTCCCAAAAAAATAATTAGCTTTTTTACCCAAAAATAAAATTTAAAAATTAAAATTAATAAAATAAATTTCTCATTAAATCCTTCATTCCAGTCCTCAATTAAAAGACTAATTATTATGCTACCTTTGTACAGTTAAAATACTGCAGCCATTTAACATAGGGCAGAATATACTTTAATACAAGCTAAAAAAAATGTTTTTGATAAACAGTTGAAAATTAATTTGTCGAATTCATTTAACTTAATTTAAATTTACTAATTGAATCAAAATTAAATTATTTAAATTAAATAAATAATTTAATAAAAAAATAAATTAAATAAAATTGACTTATACCATTAATATATTAATAACTAATTTAAAATTTAAAAAATAATAAAGGTATTAAAAAATTTTATTAATTAATAAAGATTATCCCTTATTAAATTATTAATAATAAAAAAAAATTAAATTTAATCTTAAATAACCAGATACAAAAAACGAATAGAATATATCTACAAATAAATTATACTACTTTTTAAAACAAATAAGAAAAAATTTATTGATCTTTTTATTTCGGGAATAAAATATAAAGAAATTATTCACCCTGATACAAAAGGTAAATATTAAAAAAAAACCCTGTAGTAAAATATATAAAAAATTAATCTAACTTCACTTTCCAGTAAAATTACTTTGTTACGACTTATCTCAACTAAAAGAGAGTGACGGGCAATATGTACATAATTTAGTGTAATTCAATAAAAATAATTATTTAATTTACTATTAAATTCTTTTTCAATTTATTTTAATCCAAAATATTATTATTAAAGTAATTCAAATTCACTTAAAAAACTGCACCTTGACCTAATAATTTAAAAAAAGAAAATATATTAAAAATCCATATAGAGATATACAAATAAAGTAAGTAAAATTTATCGTGGTTCATCAATTAAAACCAAATTCCTCTAAAAAAAAATTACCGCCAAATTCTTTGAGTTTTACAGAACTTAACTGATAGTATTCAAAGTTTAAACTAAACTAATAGGGTATCTAATCCTAGTCAAAATTTAAATTTAATAATTTTTAAGAAAAATTTAAAATAAATTCCACCTAAATTAAAATCTTTTTTTAATAAAACTAAAAAATTAAATTAAATAAATTGTATAACCGCGAATGCTGGCACAATTTTAATCTAGATATGTTACCTTTAATAAAATTAATTAAATTCTTATTACTGAAAAAATTTAATAAACATATAATTGTACAAAAACTTAATTAGCAAGAATAAAACTTAT
>3Limassolla_lingchuanensis
TTCACATTCATAATTGGATTATTAATTTCAATTAGATCTAATAATTGAATTTTAATTTGATGTGGTTTAGAAATTTCAATAATGTCATTCATTCCAATAATAACATCAAATCTATATTACATCAGAATCAACTATTAAATACTTTATTGTACAAAGAGTGAGATCCTCATTATTAATATTAGGTATATTAATCATAATTATAAAAGGAGAGTATTATGATTATTTAGTAAATCCTCATTATTAATTAAAATAGGAGTAGCTCCATTTCACAATTGAGTTTTAACAGTTATTGAAGGAATAACACCTCAAATTATATTTATTATACTGACAATTAATAAAGTAGCACCTATTACCATTATGTCTTATATATTGCATCTTAATTTTATTAATCTGTTTAAATGCTTTAATAGCATCTATTATAAGAATTAATCAAAACTCAGTTAAAAAGTTATTAACATATTCATCAATTATAAATATATCTTTCGTGTTAATTATTATTAAATTAAATTTAATGTGAACTATATATTTTTTCTTATATCATTTTTGTGATATACCGTGTTAATAATTAATTTCAAGATATTTATATAAATCAAATTATTATAACTAAAATAAAATAAGAAGAAATATTTTTTTGAATAATTATATTATCAATGGGGGGAATGCCCCCATTAGTAGGGTTTTCAATTAAATATATAGCCTTACAAGCTATAATTAACAAAAAATATATTTACATATCAATTATAATTTTAGCTTCATTAACCATAATAATGGTATATCTTCGATTAACATTTATTTCTATAATAAATAGATCATTAAGACTGAAACTTGAAGTTACAATAACTCTAGAACATAATAAATTATAAATATTAGTTAAATGAATAAATGATTATTCTCTACTAATCATAAAGATATTGGAACAATATATTTTATCTTAGGAATTTGGGCAGGATTACTAGGAATAATAATAAGAATCTTAATTCGAATTGAACTTACACAACCAGGACCATTTTTAGGTAATGATCAAATCTATAATGTTGTAGTTACAGCTCATGCATTTATTATAATTTTTTTCATAGTTATACCAATTATAATTGGTGGGTTTGGAAACTGACTTGTTCCACTAATAATTGGGGCACCAGATATAGCGTTTCCTCGAATAAATAATATAAGATTTTGATTATTACCCCCGTCATTAACTTTATTAACAATAAGATCAATAATTGAAATAGGTGCTGGGACAGGATGAACTGTCTATCCTCCTTTATCTTCTAATATTGCACATTCAGGAGCTAGTGTCGACTTGGCAATTTTTTCATTACATTTAGCAGGTATCTCTTCAATTTTAGGGGCAGTAAATTTTATTACAACAATTATTAATATACGACCAATAGGAATAAAGATAGATCAAATTTCATTATTTGTATGATCAGTCCTAATTACTGCAATTTTACTATTATTATCATTACCAGTTTTAGCTGGGGCTATTACTATATTATTAACAGACCGAAATCTTAATACATCTTTTTTCGATCCAGCAGGTGGGGGAGACCCTATTTTATACCAACATTTATTTTGATTTTTTGGACATCCCGAAGTTTATATTCTTATCTTACCAGGATTTGGTTTAATTTCACACATTGTAACTCAAGAAAGAGGAAAAATTGAGGCATTTGGGTACATTGGTATAGTATACGCAATAGCATCAATTGGATTATTAGGATTTGTTGTGTGAGCACACCATATATTTACTGTAGGAATAGATGTAGACACACGAGCATACTTTACCTCAGCCACTATAATTATTGCAGTACCTACTGGTATTAAAATTTTTAGTTGATTAGCAACTATATATGGGATCATCATCAAAAAATCAGTTTCACTATTATGATCTTATGGTTTTGTATTTTTATTTACAATGGGGGGTTTAACAGGTATTATATTATCAAATTCATCTATTGATATAGCCCTTCATGACACTTACTATGTAGTAGCACACTTTCATTATGTTTTATCTATAGGAGCAGTATTTGCTATTATAGCAGGATTTATTCAATGATATCCACTGTTTACAGGACTATCAATAAATCAAAAATGATTAAAAATTCAATTTTCAGTAATATTTATTGGTGTAAATTTAACATTTTTCCCACAACACTTTTTAGGATTGGCAGGGTTCCCACGACGATATTCAGATTACCCTGATGCATTTATATCATGAAATCTAATTTCATCATTAGGGAGACTTATATCATTAATTAGAATTCTATTAATAATATTTATTATGTGAGAAAGAATAATATCTAAACGATTATGTCTAACATCTATTTATAATCAAACATCTATTGAATGATTACAAAGTACACCACCAGAAGAACACTCATATAGAGAATTACCATTAAAAATTCTATGCATCTAATTGAAATTTCCAAAATGCAAATTCTCCTGTAATAGAACAATTAATTTTCTTCCACGATCATACAATAATAATTATTGCTATTATTACAGTAATAGTAGGGTATATGTTAGTGTCACTTATAGTTAAAAGATTTAACAACCGAATATTAATAGAAAACCAAATAATTGAATTAATTTGAACTATTATCCCAGCAATTATATTAATCTTTATTGCTATACCCTCCATTCAAGCATTATACATAATTGAAGAAACTAATAAACCTATATTAACTATCAAAACAGTAGGTCATCAATGATACTGATCATATGAATATTCAGACTTCAAGAAAATTGAATTTGATTCATATATGAAACCAACAGTGAAATTAGAACAGAGAATTTCGAGTTTTAGAAACAGATAATAAACTTGTAATCCCTTATAAAACTCAAACTCGAATATTAATAACATCTACTGATGTTATTCATTCATGAGCAATACCAACATTAGGTATTAAAGTAGACTCATCACCAGGACGAATTAATCAAGGAAACTTTATAGCAAACCGACCAGGTTTATTTTATGGTCAATGTTCAGAAATTTGTGGAGCAAATCATAGATTTATACCAATTATATTAGAAAGAGTAAATTCCCAGACATTTATTAAATGAATCAAAAACTTTTATATCACCAATATTATGAGTATACCTATCTATACTATTTATCTTAACAATAATTATATCAATTAACATTATATATTTTAATTATTCAAATCAAATTAATAAAGATATTAAAACTCATAAAAAGATAATAAATGAGTATGATAAATAATTTATTTTCAGTATTTGACCCGACTACAGGATCATATCAATAAATTGACTAAGATCATTAATTTTAATCATTTTAATACCATATAAAATATATTTATAAAAAATAAAATTATAATTATATTCAACTTAATAATTGATTCACTAAAAAAAGAATATTTATATTAATACCATATAAAGGTATAACCTTACTTATAATTAGATTATTTATACTATTTTAATTAACAATTTAATAGGATTAGTACCATATGTATTTACTTCATCAGCACATTAGTATTTTCATTAACCATTGCGTTGCCTATATGGATAGGATTTATATTATTTGGATGAATAATAAGACTAAAATAATATTTAATCATTTAGTTCCCGTAGGAACACCATATATTTTAAACCATTTATAGTTATTATTGAAACAATTAGAAATTTAATTCGGCCAGGATCATTAGCAGTCGATTAACTGCTAATATGATTGCAGGACATTTATTAATATCATTACTAGGAAACAAACATCAATAGTTTTAATTTCGACACTAATAATTTTTTTATTCCTAATATTATTTGACTTGCAGTAGCTATAATTCAATCATACGTTTTTATAACTTTAACTACATTATACTCTAGAGAAATTATGAATAATCACCCATTCCACCTAGTAGATAAAAGACCTTGACCATTATCAGGGTCAGTAGGATTATTAACATTAACTTCAGGATTAGTAATATGATTCCATAAATTAAGAATAAGATTAATATTAACAGGGGTAATAATTATCTTATTAACTATAATTCAATGATGACGGGATGTCATTCGAGAGTCCTCATTTAAGGGGCTCCATACAATTAAAGTAACATTAACAATAAAAATTGGTATAATAATATTTATCACATCTGAAGTACTATTCTTTTTAAGATTTTTTTGAGCATTTTTCCATAGAAGATTATCACCAAGAGTAGAAATTGGATTAAAATGACCACCAATAGGAATTATTAGATTTAACCCAATAAATATCCCATTATTAAATACTATAATTTTATTAAGTTCAGGTATTACAATTACATGAGCACATAATGCTATTATTATAATAATCATTCACAAGTATGCAATCTATAATTTTAACTGTAATTTTAGGGTTATATTTTTCTATGCTCCAATTATATGAATATATTGAAGCACCATTTTCTATCGCAGATTCAGTATACGGGGCTACATTTTTTTTAGCTACAGGGTTTCATGGTTTGCATGTAATTATTGGTACAATTTTTATTGCAATTTCAATACTACGAATTTTAAGTTTACATTTTTCTTCTAAACATCATGTAGGATTTGAAGCATCAGCCTGATACTGACACTTTGTTGATGTAGTTTGGTTATTTCTATATGTTTCAATTTACTGATGAGGTGGATTTAGATTAATTATAATCATTATAATTTCATTTATTATTGTAATATTAATTAATTTAATAAGAAAAAAACCTATTTCAGATTCGCAAAAATCTACCCCATTCGAATGTGGATTTAATCCACTAACTATAAAACGATTACCGTTTTCAATTCACTTTTTTCTTATTGCAGTTATTTTCTTAATTTTTGATATTGAAATTATTATTATTTTACCTATAACATTAACATTAAAAACAAGAACAATATATACTTGAATAACAACAAGATCAATTTTATTATTATTTTAATTATAGGATTATATCATGAATGAAAATATGGTATATTAAACTGAACTAAATAATAAAAAAAAACAAATAATAAAATATAAAAAATATCTTTATATTTCTAAATATATAATTTTGAAGATAAAAAGAAATCATAGAAAAATAATAATAAATTCCTATAGGACCATAAAATTCACCTCAATTTAATCTATAAGAATAATTATAAGAAAAAGAGTAACAGATGTTATATAAGTAATTAAAATAACTTATCATAAATCATATATTAGTAAAAAGTAATAATTTAAAGTTATAAAATAACTTCTTATTAAAGTCAATTCAGAACCTAAATAAACCAAAAATAACAAATAATAAAGTTATAATTTTAATATAAAAAGGAAGTATCACAAAGTAAAATTCAATTATTATTACTCATATAAAAACACACCCTAATAAAACAAAAAAAGTAAGAATAAAAATTCTAAATTTTATAAATGAGTCCTTCAGAAAACAATGACATAGAGAACCAGAATCCCTTTAATTAAAGAATAATAAAATAGACGAATTCATAGCAAGAAGTTAACCCTAAACAAACATAAAATAATAAATAAACAAAGAAATTTGTTATATTTATATTTATAGACTCCACAATTAAATCCTTTGAGTAAAACCCAGAAAGAAAGGGAAATCCAAATGCTATTCTTGAAATGTTAAAACAAGAACAAGTATAGGGTATAAACTTTGATACTGACCCTATTATACGAATATCCTGGTTATCATTTATTTGGAAAATTAAAATCCCTGCACATAAGAATAATAAAGACTTAAAAATAGCATGAATAATAAGATGAAAAAATGCCAAATTAACTAATCCTAAAAATAATGAACTCATTATTAACCTAATTGACTAAGGGTTGAAAAGCAATAATTTTTTTTAAGTCAAATTCATAATTTGCACAAAAAGAAGATATAAATATAGTTAATATACTTAAAAATAAAAATATATTTAAAAAATAACTGATTAAAAAATCGAATTAATAAATAAACACCTGCGGTTACTAATGTTGAAGAGTGTACTAATGAAGAAACAGGAGGTGCTGCTATAGCGGCAGGAAGTCAAGAAGAAAAAGGAATCTGAGCTCTTTTAGTAAAAGAAGAAATAATAATTAAATAAAATATAAGAATTATATAGATCTAAATAAAATATAAAATGTCATCTACCGTATGATATTAATCAACATAGAGAAATTAATAATCCAATATCACCTAAACGATTAATTAAACAAGTAATTATTCCAGCAAGATAACTTTTTATAGAATTATAATAAATTACTAAACAATAAGAAACCAACCCTAAACCATCTAACCAAGTAAAATTCTTAAAAGATTGACTCAAAATTTAATAATATTCTAAAAACAAATATAATAACCAAAAATAAAAACGATTTCTAGAATAAAAATATAATCCCATATAATCAGAGCTATATAAAATTTAAAGAAGAAATCAATAAAACACAGAAATAAAAATTATAGAAATTCAATCAAAAACTAATAATAAGAAATTAAAAAAGAATTGATCAAAATATTTCACTCTAAAAAAAACAATAATCATAAATAAAAATATAAAAAAAAAAAAAAAAAAAAATTTAAAATTAGAATAATTAAAATAAAGGAAAATGAATAATTAATAAAAATTCTCGAACAGAACCTATTATATAGGAGTATAAAAAATGAGGAACTCCATGTTGAATAAAACTATAAATAGTATCTAAAACAAGCAGAGAAAAAAGAAATAAATAAAAAAAAAGAATTACATCAATATATTATTATACTATTAATAATAAATACTTCTCTTAAGAAATTCATTCTAGGGGGACATCTTATATTAAAAGCACAAAAAATAAATCAAATAAAAGAATTCTAGGTATTAAATTAATTAAACCCTTATTTAAAAAGAAACTACGGCTACTAAAACGTTCATAAGAAGTTTGCTAAACAAAATAAACCAGAAGAACATAGACCATGAGAAATTATTTTAAATAAGAACCTCAGATACCTCACTTTCTTATTGAAACAATTCCAATTATACATATAGATATATGTGCTACAAAGAATAAGCAATTAATCTTCAAGTCACCTTGAATTAAACAAATTAATCTAACTAAAATACACCCTATAATTGCAAAAGAAAATCAAATAAAGCTATACTTTAAAAAAGAATTTTCAAAAATAAATATAAAACGAATAAATCCTAACCACCAATTTTTAATATTAACCCTGCTAAAATTATTGACCCAGAAACAGGGGCCTGAACATGAGCCCTTGGTAATCAGAAATGAACTATAAACATAGGTAACTTAACTATAAAAGCAAATACTAAAAATAGATGTAAAAAACCTCCAAATAACAAATATAAGTCAAAATAAAAACTTATCTGTATTATATAAGTATTTATTAATACTAGTAAAAAGGGGAGAGATGCAAATAACGTATATATAAATAAATATAATCCAGAAATTAAACGTTCAGGTTGATAACCTCAAATATAAATTAAAACTAATAAAGGAATTAAACTAAATTCAAATATTATATTATAATAAATATATTCAAAGAAGAAAAAATTAATTAAACTTAGGCATAAAACTAAATTTACTAAAAATTCTAAAGAAAAAGATTTAATTAAACTAGAAATAATTATTAAAGAAATAATTAAAATGCTCAAGATAATTAAACCATAAGAGTAATAGTCAACCATAGCCGTAAGAAATAGAAGAAAAAAAAGAAAATTTAGAGTAACTTATAAAAATTATTAAAACTAATAATAAACTAAATTGAAATTATCAAAAAATATTCTTATTAAATAATCGTTTCCTGAGAGCGAATTATATAAACTAAAACTCTTAATCCTAAAACACCTTCACAAACATAAAAAGTTATTATAATCAAATAAATATAAAAATTATATCTATATATTAAACAATAAATTATAGTTAAAAGCAAAAGAGTTAAAACTAAAAATTCAAGTCTAATTAAACACAGTAAAATATGTTTACGAACCAGTATTAAAGAAAATAAACTTATAAAAAAAATATATATTTTATTAAAATCATAATTTTAATTTCATCTATTATTCCAATTTTAAACAACCCTATATCATTAGGGTTTATATTAATTCTACAAACCATAATAACAATTTTTTATATAAATACGATTATGCAATCATCTTGATTTATTATAATTACATTTTTAATAATAATTGGGGGATTATTAATTCTATTCACTTATATAAGAAGAATCGCTTCTAATGAAAAATTTAAAATTAAATTAAATATAATGTTTATATTAATTATTATATTGATTATTTTTGATGATATAATAATACAACAGCAAATCAAGGAGGATTAGTATTAAATAAGTATAATATCTGATTTATCACTTATAAAAATTTACAACAACAAATCAATATTATTAACTATATTAATAGTACTTTATCTTCTTTTAACAATAATTTCAGTTACTAAAATAGTTAAACACTATAAAGGACCACTACGAAATACTAATACGAAAAAAAAATGAATTAATTAAAATTATCAACTATTCAATTATTGATTTACCTGCACCAATCAACCTATCTGCATGATGAAATTTTGGGGTAATATTAGGGATATGCTTAGTTATTCAAATTGTTACAGGAATTTTATTATCTATACATTATTCAGGTAATATTGAATTAGCATTTAATACAGTGAGACATATCACACGAGATGTAAATTATGGTTGACTAATGCGAACTTTACATTCAAATGGAGCATCATTATTTTTTATTTGTATTTTTATCCACACAGGACGTGGAATATACTACGGATCATATAAATATACAAAAACATGAATCATTGGTGTAGTGATTATATTAATAGTAATAGCAACAGCATTTTTAGGGTATGTATTACCTTGGGGTCAAATATCATTCTGGGGGGCTACAGTAATTACTAATTTACTTTCAGCAATCCCTTACATTGGGTCATTATTAGTTAGTTGATTATGAGGGGGGTTCGCAGTAGACAACGCTACATTAAGTCGATTTTTCAGATTACACTTTACTTTGCCTTTTATTATTGCAATATTAACCATTATTCATATTTTTTTCCTCCATTTAACTGGATCTAACAACCCAATTGGGTTAAATTCTAATGTCGACAAAATTCCTTTCCACCCTTATTTTAGTATTAAGGATATTATAGGTGTAATGTTAATTATAACAGGATTAATCATTATAAACTTAGTATCACCTTATTTACTATCAGATCCTGATAATTTTACCCCGGCTAATCCTATAGTGACACCAGTTCATATTCAACCAGAATGATATTTCTTGTTTGCTTATGCAATTTTACGGTCTATTCCTAATAAATTAGGGGGTGTAATAGCATTATTCTTTTCAATTTTAATTTTAATAATCTTACCTTTTTCCATAAAAATAAAATTTAAGGGGTTATCATTTTACCCTATCAGCCAAATAATATTTTGGATATATTTAATAACAGTAATTTTATTAACATGAATTGGGGCTCGACCAGTTGAATCTCCGTATATTAATATCGGCATTTTGTTAACAATTATTTACTTCCTATATTTTATTTTAGACCCATTAATAACTAAAATTTGAGATTTAATTTTTAAAAAAATGAAGCTTTTAGAAGAATAAAATAAAATTTTATTGATAATGGTAAATAAATTTTCAAGACATATATTAATTTATCATAACGATAACGTGGTAGGGAGCCACGAACTCATACAAACAAAAAACAAATTATAATAATTTTGATATAAAATATAATTGAAAAATAATCCCCCCCTAAAAAAATAACACAAGATATGAATCTTATAAAAATAATTCTTGCATATTCAGCAATAAAAAGAAATGCAAAACCACCTGCCATATTCAATATTAAACCCAAACTAATTCTCTTTCCCCTTCAGAAAAATCAAAGGGAGAGCGATTAGTTTCAGCTAGTCTACAAGAAAACCGCTGAAAAAAATAGGGAAAGAAAATATTATAAACCATCTTATATCCTGAAAAAAATATAAATTTGTTAAATTATATCTATCCCATAAAAAAAAAAATCTTAGTAAAATTAAAGATAAAGCTACTTCATAAGAAATAGCTTGAGATACACTTCGAATACACCCTAAAATAGAGTATATTCTATTAGAAGATCAACCACAAACAATTAAAGAATCACCTAGGCTTGAAATACACAGAAACAACAAAAACCCATAAGAAAATCCAATGTATTAATATAAAAGGGAAATAAGATTCAAATAAATAAAGATTGAATTAAGCCCAAAATAGGACAGATATAATAAATAAAAAAATTAGAATTTATAGGAAAAAACTGTTCCTTTAAAAATAATTTGGCACCATCACTCGGTTGTAAAAGCCCCAGAAATCCTACCTTATTGGGGCCCTTGCGAATATGAATATATCCTAAAACTTTACGTTCCATAAGGGTAAAGAACCCAACAGAAATTATAACTAAAACAATCAAAATTAAAAAGTTAAGAAATAAATAATAAATGGTCCTTTCGTACTAAATTATTAATTAACTTTAGATAGAAACCAACCTGGCTTACACCGGTTTGAACTCAAATCATGTAAGAATTAAAGGTCGAACAGACCTAATATAAAGATCTTCTCCAATAATTTTCTTAATTCAACATCGAGGTCGCAAACTTTAATATAGATATGAACTCTCCATTAAAATAACGCTGTTATCCCTAAGGTAACTTTCTTTTAAATTTAATTCAAAACATAAATAAATGAATTTTTTAAATAAAGATTAATTATTATCTCCCCAACAAAAACAAAACTAATTAAAATTAATAAATTTATACATAAGTTCTATAGGGTCTTTTCGTCCCAAAAATTTAATTAGCTTTTTTACCAAAAAATAAAATTCATAAGATAAAAATAATAAAATAAATTTTTCATTTAATCATTCATTCCAGTCCTCAATTAAAAGACTAATTATTATGCTACCTTTGTACAGTCAGTATACTGCAGCCATTAAACATTGGGCAGAATTTATCTTAATAAAATCTAAAAAAAATGTTTTTGATAAACAGTTGAAAATTAATTTGTCGAATTCATATATTTTATATTAAATATACTAATAAAATCAATATTAAACTAAAAAAATTATATAAATTTTAAAATAAAAATTTAAATAAAAAAAAATATTATAATAATTTAATTATATTAATAACTAATAAAAAATTTAAAAATTAATAAAAATTTGCTAAAATTATAAAAAAAAATAAAGATAATCCCTTATTATATAATTAATAATAACTAAAAATTTTATTTAATCTTTTAAAACCAGATATAAGAGACGATTAGAATATATCTACTAAAAAATTAAATAAATTTATATTACAATTTTAATAAATTTAATTGAACTCTCAATTTCGGGAAATTAAAAAAATTAAATTAACCACCCTGATACAAAAGGTACTTTTAAAATTATACTTAGTAAATAAAATAATTAATTATATTATCTAACTTCACTTTCCAGTTAAGTTACTTTGTTACGACTTATCTCAAATTAAAGAGAGCGACGGGCAATATGTACATAATTTAGTATAATTCAATTTTAATAAAAATTAAATTTACTATTAAATTCAATTCATAATTTTAATCAATAAAAAAATTAAAATTAAAGTAATTCCAACTTTCTTTATAAACTGCACCTTGACCTAATAAAATAAAGATAGAAAATATTTTTTTAATCCTTACAGAGATATACAAATAAAATAAGTATAAACTATCGTGGTTTATCAATTATAGTTAAATTCCTCTAAGAAAAAATTACCGCCAAATTCTTTGAGTTTTACAGAACTTAGCTGTTAGTATTCAAAATTTAAATTTTAATAATAGGGTATCTAATCCTAGTTTAAAAAAAAAATTATTTATTAAAAAGAATAAGTAAAAAAAAATTTCACCTAAATTTTAATTTTAATTATAAAACTTATAAAATTTTATTTAAATATATTGTATAACCGCAATTGCTGGCACAATATTAATTTATTTTAAATAACTTTATAAAAAATAATTAAATAATAATTACTGAACATAATTAATAATCATATAATTTTTTATAAAACAAAATAGCAAGAATAAAACTTAT
>3Paraahimia_luodianensis
ATAACCATATGATTAGGAATTATTATTTCAATTAGATCTAATAACTGAATTATAATTTGATGTGGATTAGAAATTACATTAGTATCTATTGTCCCACAAATAATTAATAAATCATAATTCATCAGAATCAATAATAAAATATTTCATTGTACAAAGAATTAGTTCATCAATTTTAATGCTAAGATTAATAACTATAATTATAAGGGGAGATTATTATAGTTATTTAATAACACAGCATTATTAATCAAAATAGGAGTAGCTCCATTTCATAATTGAGTTTTAACTGTAATTGAAGAACTGGAACATTATATAATCATAATTATTCTTACCGTTAATAAAATTGCACCTGTCACTATTATAAGTTATTTAATACAAATTAAACCTAATTATTATATTAACAATTCTAACAGGATCAATTATAGCCTTAAATCAAAGATCTATAAAAAAAATTATTGGGTATTCATCAATTTTTAATATAGGGTTTATAATTACAGCACTAAAAAATAGAATAATATGAATTATATATTTATTTGTATATCAATTTCATTATCTATAATATATATATATCTTAATAAAATAAATTTATTAATCAAATAATTATATCTGAAATATTAGTTACAAAAATAACAATATGAATAAATATATTATCAATGGGAGGAATACCTCCTCTTATTGGATTCTCAATTAAATATATAATCATAATATATATAATTAAAAGAAAAATAATGTACATCAGAATTATAATTATAGCATCATTAATAGTTATATTCTTTTATTTACGAATAATATTTTCATCATTTATGATTAATTCATTAATTAATAAAAACAATTTCTAAAAAAAATTTCATCTGAATAAATTATTAATTTAATTCCAATGAATAAATGATTATTTTCTACTAATCATAAAGATATCGGAACTATATATTTCATTTTTGGAATTTGAGCAGGAATACTCGGAATAATATTAAGAATAATTATTCGAATTGAACTATCTCAACCAGGACCATTTATAAATAATGATCAAATATATAATGTTATTGTAACATCACATGCATTTATTATAATTTTCTTTATAGTTATACCAATCATAATTGGAGGATTTGGTAATTGATTATTACCTTTAATAATTGGAGCACCAGATATAGCTTTCCCACGAATAAACAATATAAGATTTTGACTTTTACCCCCTTCCATTATATTTCTTCTATTTAGATCAATTGTAGAAATAGGAGCTGGAACTGGATGAACAGTATATCCACCATTATCAAGTAATATTGCTCATTCAGGATCAAGAGTTGATTTAACAATTTTCTCTCTTCATTTAGCAGGAATTTCATCAATTCTTGGAGCAGTTAATTTTATTACAACAGTAATAAATATACGACCTAGTATAATAAAATTTGATCGAACTCCTTTATTTGTATGGTCAGTTCTTATTACAGCTATTTTACTTTTACTATCTCTACCTGTATTAGCGGGTGCTATTACTATACTTCTTACTGATCGTAATATTAATACTTCATTTTTTGATCCTTCAGGGGGAGGAGACCCAATTTTATACCAACACTTATTTTGATTCTTTGGACACCCTGAAGTATATATTTTAATTCTTCCTGGATTTGGATTAATTTCTCATATTGTAACACAAGAAAGAGGGAAAAATGAATCATTTGGATATATTGGTATAATTTATGCAATAATATCAATTGGATTATTAGGATTCGTAGTGTGAGCACATCATATATTTACTGTAGGTATAGACGTTGATACTCGAGCCTATTTTACATCAGCTACAATAATTATTGCTGTACCTACTGGTATTAAAGTATTTAGATGACTAACAACTATAAACGGAATCATAATAAAAAAAAGAATTTCACTAATATGATCTTACGGATTTGTATTTTTATTTACAATTGGAGGATTAACGGGTATTATTTTATCAAATTCATCTATTGATGTTATTTTACATGATACATATTATGTTGTAGCTCATTTCCATTATGTTCTTTCAATAGGAGCTGTATTTGCAATTATAGCAGGATTTATTCATTGATACCCACTATTTACAGGTTTAACAATAAACCCTAAATGATTAAAAATTCAATTTATAATAATATTTATAGGTGTAAACTTAACTTTTTTTCCACAACATTTCTTAGGATTAAGAGGATTCCCACGACGATACTCTGATTACCCAGATATTTACTTGTCATGAAACATAATATCATCATTAGGTAGAATTATATCCTTAATTAGAATTTTAGTAATAATATTTATTATCTGAGAAAGAATAATATCAAAACGAATATCAATATTAAACTTAAATAATAATTCATCTATTGAGTGATTACAAAAATCACCTCCTGAAGAACATTCTTACAGAGAATTACCCTGCTACATTCTAGGCAACAAACTTTAATTTCCAAAACGGAAATTCACCAATTATAGAACAACTTATTATATTTCATGATCACACTATAATAATCATTTTAATTATTACAATTGTAGTAGGATATATAATAACAATAATTATAATTAAAAGATTTAATAACCGATTTACCCTTGAACATCAAATAATTGAATTAGTATGAACAATTATACCAGCAATTTTATTAATTTTTATTGCAATACCATCGTTAAAAATTTTATACATACTAGAAGAAAGTAGAAAGCCTCTAATATCAATCAAAACAATTGGTCATCAATGATTCTGATCTTATGAATATTCAGATTTCAAAAAAATCGAATTTGATTCATACATAAAAAATTCTAATTATTAGAAATAAAGAATTTCGATTATTAGAAACAGATAATAAAATTGTAATTCCATATAATACACAAACACGAATATTAATATCTTCATCAGATGTTATTCATTCATGAACTATCCCAGTATTAGGAATTAAAATAGATGCATCCCCTGGACGAATAAACCAAAGAAATTTAATTATAAACCGACCAGGAATTTTTTATGGACAATGCTCAGAAATTTGTGGAGCAAATCATAGATTTATACCAATTATGTTAGAAAGAGTTAATATAAATACATTTATTAATTGAATTAAAAATTATTATATCACCTATATGATGAAATTGTTTAATAATAATATTTATTATAAGTATAATTACACTAATAACAATAATATACTTTATTTATAAAAAAAAAACACCAAAAAAAACAATTAATAATAAAAAAAAATTAAATGAACATGATAAACAATCTATTTTCAGTATTTGATCCATGTACAGGAATATATCACTAAACTGATTAAGAACAATTATTTTCTTAATATTAATACCATATAAAATATAATAACAGAAAACAAAATTAGATTTATAATACAAACAACAGTAAAAATTTTAAACAAAGAATACTTATATTAATAAAATATAAAGGAACAAACTTAATTATAATTAGATTATTCATGATTTATTATTTAATAATTTAATAGGATTAACCCCATATGTATATACATCATCTGCTCAATAACATTTTCTTTAACAATAGCATTACCACTATGAACAGCATTAATAATATATGGATGAATAATAAAACAAATTCAATATTTTCTCACCTAGTTCCAAATGGAACTCCAGGTATTTTAAACCTTTTATAGTAATAATTGAAACAATTAGAAATATTATTCGACCAGGATCATTAGCAGTCGATTGACTGCTAACATAATTGCAGGACACCTATTAATAACACTACTTGGTAATAATCAATAACAATTTTAATCTCAACTATAATTATCTTTATAACATTATTAATATTTGAATTGCAGTAGCAATTATTCAATCATATGTATTCATAACATTAATAACACTTTATTCTAGAGAAATTATGAATAATCACCCATTCCACTTAGTGGATAAAAGACCATGACCAATTACTGGTGCAATCGGATTAATAACTATATTATCAGGAACTACAATATGATTTTATAATTCAAATATAACTCATATAATAATGGGAACAACAATCATTTTATTAACTATAATTCAATGATGACGAGATGTAATTCGAGAATCAACAATACAAGGATTACATACTAAAAAAGTTATTTTATCAATAAAATTAGGTATATTAATATTCATCCTATCCGAAATTTTATTTTTTACAAGATTCTTTTGATCTTTTTTTCATAGAAGACTAGCCCCAGTTATAGAAATTGGAATAAAATGACCTCCTTTAGGAATTATAACATTTAATCCAATTAATGTCCCAATATTGAATACAATAATTCTATTAAGATCAGGAATTACAATTACGTGAGCACACAATGCACTTATTACAAAAACTACAGAAAATAAATCAAGCCATAATAATAACAATTTTATTAGGAATTTATTTTACTATTCTACAAGCATACGAATACTTGGAAGCTCCATTCTGCATTTCAGACTCAGTATATGGATCAACATTTTTTATAGCAACAGGTTTTCATGGACTTCATGTAATTATTGGGACAATCTTTATTTTAATCTCCATAAAACGAGGATTTAATCTACACTTCTCAAAAAATCACCATGTAGGATTTGAAGCTTCAGCATGATATTGACATTTTGTAGACATTGTATGACTATTTTTATATATAAGAATATATTGATGAGGGGGATAACATTTAATTATTATCCTAATACTAATAATAATTATTATTGTTATAATAATATTATTAAGAAAAAAAACAATTTTAGACTTACAAAAATCAACACCATTTGAATGTGGGTTTAATCCAATATCAAATAAACGTTTACCATTTTCTACCCACTTCTTTTTAATTGCAATTATTTTTTTAATTTTTGATATTGAAATTATTATTATTATACCAATAACATTAACATTAAAAAGAACATTTATTAAAATATGAATAACAACAGCCACAATTTTATTATTATTCTTGTTGTTGGATTATATCATGAATGAAATAACGGAATATTAAAATGAACAAATTAATAAAAAATAACAAACCATAAAATAATAAAAAAATTTTCATATTAGCAAATATATAATTTTGAATTAAATTAGATAAAAAAACCAAATAATAAGAAAGACCTAAAGAACCATAATATTCACCCCAATTAATTAATATACTATAATTAAAAGAAAATAAATAAAACCAAGAAAATAAATAATAAAAATATCTAGACATAAATCATATCATAGTAATAAATAGTAATAAAAAACAAAAAAATAACTCTTAATTATAAACAATTCAAACCCATCAAACCCCTAATAAAACAAAAATTAAAGAAATTAATTTCAAATAACCAGGTAAAAAAACCAAAAAAAAATCAAAATTAAACATTCACATTATTAAACAACCAAAAAAAACATAAAAAGATAAAAAAATAATTCTAAAATTTATAAAAAAAGTTTTCAAATATTAAACACAATGAATATGTTTATTTTAAAAAAAACAGAATAATAAAATAAACGAATTCATAACAAGCAGTTAAACCCAAACAAAAATAAAATATTAAATAAATAAAAAAATTAATAATTCTTATTCTTATTAATTCTACAATTAAATCCTTAGAATAAAACCCAGAAAGAAAAGGAAACCCAAGAGCTAAAGAAGAAATATTAAAACAACAAGTTGTAAAAGGTAAATAGTTTCTAACAACTCCTATAAAACGAATATCCTGATTATTATTTATATAATAAATTATAATACCAGAACAAAGAAATAATAATGATTTAAAAACAGCATGAGTTAATAGATGATAAAAAGAAAGATTCACCATGCCTAAAAATAAAGAACTTATTATTAACCTAACTGTCTAAGAGTAGAAAAGCAATAACTTTTTTTAAATCAAATTCATAATTAGCACAAAAAGAAGATATCAATATAGTTAATAAACTAAAAATAAGATATTTATTTAAAAAATAACTGATTATAAAAACGAATCAAAAGATAAACACCTGCAGTTACTAAAGTTGAAGATTGAACTAAAGAAGAAACAGGAGGAGCTGCTATAGCAGCAGGTAACCAAGAAGAAAAAGGAATTTGAGCTCTCTTAGTAAAAGAAGAAATAATTACTAGATAAAATATCACAAGAATAAAAATCTAAATAAAAATATAAATGTCATGACCCATAAGATATTAATCAACAAATAGAAATTAATAAGCCAATATCACCTATACGATTAGTTAAACAAGTAATTATTCCAGATAAATATCTCCTTAAAGAATTATAATAAATTACTAAACAGTAAGAAACCATTCCTAAACCATCCAACCTAATAAAATACTTAATAAATTATCTAACAATTTAAAATTATACTAACAATAAATAAAATAACCAAAAAAGAAAACGATTTCTAGAATAAGTATTAATTCCTATATAATCAGATCTGTATAAAATATATAGAAGAAATAAAAAAAACACAGAAATAAACATCAAGGAAATTCAATCAAAATACAAAATTAAAAACCACCATAAGAATTTAATAAAAGTTCTCATTCCAAAAAAAACAATTATTTTCAACAAAAACATAGAAAAAAAAAAAAAAAAAAATTAATTCTTAAAATAATAAAATTAAAGGAAAATGAACAAATAATAAATATTCACGAATTTTTCCCAAAGAATAACAATAAAAAAAATGAGGAAGACCATGCTGAATATATCTATAAAAAATAACTGAAACAAGCTGAAAAGAAAGAAAAAAAAAGAAAAAAAGAATTTGACCAATACATTAACATTCTATTGAGGATAAAAACTTCTCTAAAAAAATTTAATCTAGGTGGACATCTTATATTAAAAGCACAAAAAACAAATCATATAAAAGAATTCTAGGTATAAAATTAATTAATCCTTTATTTAAATAAAATCTTCGTCTAGAATAACGTTCATAACTAATTAGATAAACAAAATAAACCTGAAGAACATAAACCATGAGAAATTATTTTAAATAAGAACCAAAAACTCCTCACTTAGATATACTTAAAAAACCAATTAAACATATACCTATATGAGCTACAAAGAATAAGCAATTAAATTTTACATCACCTTGAATCAAACAAATAATTCTAACTAAAACACAACCAACAAGAGACAATGTATACCAAATATATCCATAAGAAAAAAAAGTAAATTCTTGTAAACTTATAAAACGAATAAAACCTAACCTCCAATTTTTAATAATAACCCAGCTAAAATTATAGAACCTGAAATGGGGGCCTGAACATGGGCCTTTGGTAACCAAAAATGAACTATAAATATAGGTAACTTAACTATAAAAGCAAAAATAATAAATATATGTAAAAATCTATTAAAAATAAATTTTATATCAAAATATAAAGTCATTTTATTTACTATAAAATAAACAATTACCAACAAAAAGGGAAGGGACGCAAATAAAGTATAAAAAAATAAATATAAACCAGAAATTAAACGTTCAGGTTGATAACCCCAAATATAAATTAAAACTAATAAAGGAATTAAACTAAATTCAAAAAATAAATTATGAGTAACATATTCAAAGAAGAAAAAACAAAGTAAAATTAAACATAAAACTAAATTTACTAAAACAAAAAGAATCAAACCTTTAATAAAACTTCTAATAATTATTAATGCAATAATTAATATTGTTAAAATAATTAATCCATAAGAATAAAAGTCAATCATAACAATAAGAAATACATGAAAAAAAAGGAAAACCAGAAAAACTCATAAATACTATTATAATAAATAAAATTATAAACTGAAATTATCAAAAAATATTCCTGTTAAATAATCATTACCTGACAACGAATTAGATAAACTAAAATTCTTAAACCCAAAGCCCCTTCACAAACAAAAAAAGTTATTATAATTAAATACAAATAAAAAGAATACAAAAAATTTATACAAAAAATAAAAATAATCAATAATAAAGAAAGAACTACAAATTCTAAACTAATTAAACATAATAAAATATGTTTACGAATTAAAATTAAGCATAATAAACCTATAAAAAATATATATTATTAATTAAAATAATAATTATAATATCATCAATTACTACAATAATAAAAAATCCTATATCAATAGGAATTATATTAATAACACAAACAATTTTAATAATCTTATTTATTAATAAAATTTCAACATCATCATGATTCGCTATAATTACTTTCATAATAATAATTGGGGGATTATTAATTATATTTATATATATAAGAAGAATTGCATCAAATGAAAAATTTAAAATAAAAATTAACATAATTATAATTTTTATTGTAATTATTATATTTCATGAAGAAATAATAGTTAATAAACAAATTAATGAAATTCAAGAAATTTTATCCCAACAATATAATATATCTCTTATAAAAATTTACAACAACAAATCAATAAGACTAACTATTATACTTGTCTTTTACTTATTATTAACTATAATTTCAATTACAAAAATAGTTAAGCATCACAAAGGGCCATTACGAACCTTTAATACGAAAAACAGATAAAATTATAAAAATTATTAATTATTCAATTATTGATTTACCTGCACCAATTAATCTTTCAGCATGATGAAATTTTGGAGTATTATTAGGTATATGTTTAATCATCCAAATTCTTTCAGGAATTTTATTATCAATACATTACACAGCAGATGTAATAATAGCATTTGATACAGTTAGCCACATTACACGAAACGTAAATTATGGATGATTAATACGAACACTACATTCTAATGGAGCTTCACTATTTTTTATTTGTTTATATATTCACACTGGACGAGGTATTTATTACGGATCATATAAATTTAAAAAAACATGAATCCTAGGAGTTATTTTAATATTATTAACAATAGCAACAGCGTTCTTAGGATATGTACTACCTTGGGGCCAAATATCATTCTGAGGGGCAACAGTAATTACAAATTTACTATCAGCAATTCCTTACATTGGTAGAATATTAGTAAACTGACTATGAGGAGGTTTCGCTGTAGACAACGCAACATTGTCTCGATTTTTTAGATTACACTTTCTATTACCATTTATTATTTTAGCAATAACTATTATTCATATTTTTTTTCTTCATTTAACAGGATCAAATAATCCAACAGGGTTAAATTCTAATATAGACAAAATCCCATTTCATCCATATTTTTCTATTAAAGATCTAATAGGAGTAATATTAATTATTACAGGATTATTAATATTAAATTTAAGTAAACCTTATATACTATCAGACCCTGATAATTTTATTAATGCAAATCCTATAGTAACTCCCGTTCACATTCAACCAGAATGATACTTTTTATTTGCTTACGCGATCTTACGATCGATTCCTAATAAATTAGGAGGAGTTATAGCTCTATTCTTATCAATTATTATTTTAATAATTTTACCATTTTCAATAAAAATAAAATTTAAAAGAATTAGTTTTTACCCAATAAGACAATATATATATTGAATATTTATTATTATAGTAGTATTGTTAACATGAATTGGGGCACGACCTGTTGAACACCCATTTACATTAACAGGAGTATTATTAACAATAGTATATTTTTCATATTTTATCTTAGATCCCATAATAAAAACAACATGAGATTTAATTATTAAAAAAATGTCAACTTTAATAAAATAAAAAAAAATTTTAAAGACGAAGGTAAATAAATTTTCAAGCCATATATTAGCTTATCATAACGATATCGAGGTAATGAACAACGAACTCAAACAAATAAAAAACATAAAAAAATAATCCTTAAAAAAAAGAAAAAAGAAAAAAAATTACCCCCAAAAAAAACTAAACAAGATATAAATCTTATAAAAATAATTCTAGCATATTCAGAAATAAATAATAAAGCAAATCCGCCGGACATATTCCACATTAAATCCAAACTAATTCACTTTCTCCTTCAGAAAAATCAAAAGGAGCACGATTAGTTTCAGCTAAACTACAAGAAAATCACAAAAAAAAATAGGTAAAGAAAAAAAAATAAACCAATTAATATTTTGTATAAAATTAAAAGAAATAAAATTATAACTATCACACAAAAGAAAAAACCCTAATAAAATTAAAGAAAGAGAAACTTCATAAGAAATAGCCTGTGAAACTCTTCGTAAACATCCTAAAACAGAATAAATTCTATTAGAAGATCAGCCACAAATAATTAATCTATTACCTAAACTAGAAACACATAAAAAAAATAAAAATCCATAATCAAAATTTAACAATTAAAATAAAAAGGAAATAATAACCAAATAAATAAAGATTGAACTAACCCTAAAACAGGACAAATATAATAAATAAAAAAATTTCTATTCTTAGGAAAAAAGTGCTCCTTTAAAAACAACTTTATTCCATCTCTTGGTTGTAACAAACCTAAATAACCAACCTTATTGGGACCCTTACGAATATGTATAAATCCTATAATTTTACGCTCCAATAAAGTAAAAAACCCAACAGAAACCATAATTATAACTATTAAAACAAACTAGAAATATAATAAATTTTAATTGGTCCTTTCGTACTAAATTAAATAAATCTATTAGATAGAAACCAACCTGGCTTACACCGGTTTGAACTCAAATCATGTAAGAATTAAAAGTCGAACAGACTTAATAAAAAAATCTGCTTCCTTAATTTTCTTAATTCAACATCGAGGTCGCAATCTTTTATATAGATAAGAACTCTCCATAAAAATTACGCTGTTATCCCTAAGGTAACTTTCTTATAATTAAAATTCAAAACATAAAAAAATGAAACAATAAATTAAAGTTTATTAATTATCACCCCAACAAATAAAAAAAAAATTAATAATTAATAATTTAAATATAAGTTCTATAGGGTCTTTTCGTCCCAAAAAATTAATTAGCTTTTTTACTTAAATATAAAATTTAAAAATTAAAATTAATAAAATTAATTTCTCATTAATTCTTTCATTCCAGTCCTCAATTAAAAAACTAATTATTATGCTACCTTTGTACAGTTAAAATACTGCAGCCATTTAACATAGGGCAGAACATATTTTAATAAAATCTAAAAAAAATGTTTTTGATAAACAGTTGAAAATTAATATGTCGAATTCATTAAATTTAATATAAATTTATTAATTAAATCAAACTTAAATTAAAAAAATTATATAAATCATTTAATAAAAAAATAAATTTAATTAAATTATATTAAATTTTTAATATATTAATAACTAATTCAAAATATAAAAGTTAATAAAAATAATAAAAAATTATAAAAATTAATAAAGATTATCCCTTATTAAATAATTAACAAAAATTAAAAATTAAATTTAATCTTAAATAACCAGATATTAAAAACGAATAAAATATCTTTTCAATAAAAATAGCTTATGTTATAAAACAAATATAACAATTTTAATTGACCTTTAAATTTCGGGAAAGAATTTTAAAAAAATTGATTACCCTGATACAAAAGGTACTTTTTACAAATTTCATAAAAACATAAATATATTAATAAATTATCTAACCTCACTTTCCAGTAAAATTACTTTGTTACGACTTATCTCAACTTAAAGAGAGTGACGGGCAATATGTACATAATTTAGTATTATTCAACCTAAATAATTATTTAGATTACTATTAAATTCTATAAAAAAAAATAATATTTAATATAATTATAATTAATGTAATTCAAATTTACTTTTTAAACTGCACCTTGACCTAATAATTTAAAAAAAGAAAATTTATTATTATTCCTAATAGAGATATACAAATAAAAAAAGTTAAATCTATCGTGGTTTATCAATTAAAACCAAATTCCTCTAAAAAAAAATTACCGCCAAATTCTTTGAGTTTAACAGAAATTAGCTGGAAATATTCAAAAATTAAATTAAAATAATAGGGTATCTAATCCTAGTTTAAAATAAAATTTAACAATTATACAGAAAAAATAAAAATAAATTCCACCTAAATTTTAAAAATATTCAAAAAAAACTTAAATATTAACTTTAATAAATTGTATAACCGCGATTGCTGGCACAATTTTTATCTAAAAAAATTAACTTTAAAAAAAATAATAAAAAACTTATTACTGAAAATAATTAAAATTCATATAATTTAATGAATAATTAATTAGCAAGAATAAAACTTAT
>3Parathailocyba_orla
ACTAGAATATTAATAGGAATTATTATATCAATTAGATCAAATAATTGACTAGTAGTATGATGTGGGTTAGAAATTTCTTTAATTTCTATAATTCCAATAATATTTTCAAAATTAAATTACTTCAGAATCAACAATAAAATATTTTATTATTCAAACTATTAGATCATCCATATTAATGATGTCAATGTTAACTATAATTATAAAAGGGGATTATTATAGATTTATACTAACACATCGTTAATAATAAAAACAGGGATAGCACCATTCCACAATTGGGTATTAACCGTTATTGAAGGATTACAACCAACTACAATATTTATTATATTAACTATTAATAAAATTGCACCATTAACATTAATAAGATATTTAATTAAAATTTACACTAGCTATTTGCATTACTTTATTAGCGGGCAGAATTATGGGAATAAATCAAAATTCAATTAAAAAACTAATTGGTTATTCATCAATTTTTAATATAGGATTAATTATTATTGTAATTAAATCAAACTTAATATGAATATTTTACCTAATTATTTATCAAATCTATTATTTGTTTTAAACATTAAGGAAAATAAAATACATTTATTAACCAATCAATGTTTATAGAATCACTAACAAAAAAGATATTTCTATGAATTAATTTATTATCAATAGGAGGTATACCTCCCCTTATGGGGTTTTCAATTAAATATATAACATTAAATCAATTAATTTTAATAAAATGTACCTATACATCAATTCTAGTAGTATCATCATTACTAGTAATATTTTTTTACTTACGAATTACATTTACAAGAATCATAAATAATTCGATTATAAAAAAAACAAAATCAAAAATTTAACAATAACTGAATTAAGAATAAATATATTTTAAATGAAAAAATGATTATTCTCAACTAATCATAAAGATATTGGAACAATATATTTCATTTTCGGAATCTGAGCTGGTATAGTAGGAATAATATTAAGAATGTTAATTCGTGTTGAATTAGCACAACCAGGACCATTCATAAATAATGATCAAATATATAATGTAATCGTAACATCACACGCATTTATTATAATTTTCTTCATAGTTATACCAATTATAATTGGTGGATTTGGAAACTGATTAGTTCCACTAATAATTGGAGCCCCAGACATAGCATTCCCACGAATAAACAACATAAGATTTTGACTTTTACCCCCTTCACTAACATTCCTTATTATAAGATCAATAGTAGAAATAGGGGCGGGAACTGGATGAACAGTGTACCCACCTTTATCAAGAAATATTGCACATTCAGGATCAAGTGTTGACTTAACTATTTTTTCACTACACTTAGCAGGTATCTCCTCCATTTTAGGTGCAGTAAATTTTATTACAACAATTATTAATATGCGGCCTACAATAATTAAACTAGATAAAACACCATTATTTGTATGGTCAGTTTTAATTACAGCAATTCTATTACTTCTTTCATTACCAGTTCTTGCTGGAGCAATCACTATATTATTAACAGACCGAAATATTAACACATCATTCTTTGACCCTTCAGGAGGGGGGGACCCTATTTTATACCAACATTTATTTTGATTTTTCGGACACCCCGAAGTATATATTCTTATTTTACCCGGATTCGGATTAATTTCACAAATTGTTACTCAGGAAAGAGGAAAAAATCAGTCATTTGGCTACATTGGAATAATTTACGCAATAATATCAATTGGATTACTAGGATTTGTAGTTTGAGCACATCATATATTTACAGTAGGGATAGACGTAGACACACGAGCATATTTCACCTCAGCTACAATAATTATTGCAGTACCAACTGGTATTAAAGTATTTAGATGATTAGCAACAATAAACGGAACTAATATTAAAAAAAGAATTTCAATAATATGATGTTATGGATTTGTATTCTTATTTACAATAGGTGGATTAACAGGAATTATTTTATCAAATTCATCAATTGACGTAATTATACATGATACATACTACGTAGTCGCACACTTTCATTACGTACTATCAATAGGAGCAGTATTTGCAATCATAGCAGGATTCATTCAATGATATCCTTTATTTACAGGATTAACAATAAGAAATAAATGATTAAAGATTCAATTTATAATAATATTTTTAGGAGTTAATTTAACATTTTTCCCACAACATTTCTTAGGGTTAAGAGGAATACCACGACGATACTCAGATTACCCAGATCCATATATAATGTGAAACATAATATCATCACTAGGAAGATTAATATCATTAATTAGAATCTTATTAATAATATTTATTATATGAGAAAGAATAGCTTACAATCGAATAATATTATCATCAATTAATAACAATACATCAATTGAGTGAATACAAAAAACACCACCAGAAGAACATTCATACAATGAAATAATTAATCTTTTATTATGCAATAATATTAAACTTTCAAGATGCAAATTCACCAACAATAGAACAATTAATTTTTTTTCATGACCACACTATAATAATTATCCTTATAATTACAATTTTAGTTAGATATATAATATGAATAATTGTTATTAAAAAATTTAATAGACGATTCATACTAGAAAATCAAATTACTGAATTTATTTGAACATTACTACCAGCGATAATACTAATTATTATTGCATTCCCATCACTTAAAATTCTTTACATATTAGAAGAAACCTCAAAACCATCAATTACCATTAAAACGATTGGGCATCAATGATATTGATCATATGAATATTCAGATTTTAAAAAAATTGAATTCGATTCATATATAAAACCATCTAAGAATTAGAAATAAAGAATTTCGATTATTAGAAACAGATAATAAATTAATTATTCCGTATAACAGAAAAACACGAATTTTAATAACATCAGCTGATGTTATTCACTCTTGAACTATTCCAGCAATAGGAATTAAAATTGACGCTTCCCCAGGACGTATTAATCAAGGAAATATAAATAACACCCGACCAGGCTTATACTACGGACAATGTTCTGAAATCTGTGGAGCAAATCACAGATTTATACCAATTATACTAGAAAGAATTAACATCAATTCATTTATTAAATGAATTAAAAGATATTATATCTAATATATGATGAACAATACTAATAATAACATTTATTATTACATTTATAATAGCAATATTTATAGTATACTTTAACTACATAAAATTATTAACAAAAAACACAGACAAAAAAACAAAAAACATAAATGATTATGATAAACAATTTATTTTCGGTATTTGATCCTTGCACAGGAATACTTCCTTAAATTGAATTAGATCATTTATTTTTTTATTTGTAATACCAAGAAAATTTTATTAATGCAAAATAAAATTAATTTTCCAATTAAAAAAATAATAGAAACATTAAATAAAGAATAAATATATTAATAAAATATAAAGGAACAAGATTAATTTCAATTGCATTATTTATATTATTATATATAATAATATCATAGGATTATTACCCCATGTATTTACATCACCATCACATTAATTTTTTCATTATCAATAGCACTACCTTTATGACTATCATTAATAATATACGGGTGATTAATAAAACTAATTCAATATTTTGTCATCTAGTACCTACAGGAACACCTCCTATTCTAAACCATTTATAGTAATAATTGAAACAATTAGTAATATAATTCGACCAGGGTCCTTAGCAGTCGACTTACAGCAAACATAATTGCAGGACACTTACTAATGTCACTATTAGGAAATATACAAGATTATTATTAACATCCCTAATAATAGTATTTATTCTTCTTATAGTATTCGATTAGCAGTTGCATTAATTCAATCATACGTATTCATAACCTTAATAACATTATATTCAAGAGAAATTATGAATAATCACCCATTCCACTTAGTTGATAAAAGACCTTGACCATTAACTGGATCAATCGGATTAATAACAACTTTACTAGGATTAACAACATGATTTAAAATATCAATTATAAATTTAATAATAATAGGAACAATAATTATTATTTTAACAATAATTCAATGATGACGAGATATTACACGAGAAGCAAGATACCAAGGTACACATACAAATAAAGTAATCTTATCTATAAAAATAGGAATAATTATATTTATTGTATCAGAAATCTTTTTTTTTAGAAGATTCTTCTGATCATTCTTTCACAGAAGATTAGCACCAAATATTGAAATTGGAATAAAATGACCCCCATTGGGTATTTTAACATTTAACCCCATTAATATCCCTATATTAAATACAATAATTCTACTAAGATCAGGAGTAACAATTACATGAGCTCATAACTCATTATTAATAAAAATTCTATAAAATAAATCAAGCAATAATCATTACAATTATTCTAGGATTATACTTCTCTATACTACAAATATATGAATATTTAGAAGCAAGATTTTCAATCGCAGATTCAATCTATGGTTCAACATTTTTTATAGCAACAGGATTTCATGGATTACATGTAATTATTGGAACTATTTTCATTGCAGTATCAAGATGACGAATAATAAAACTACATTTTTCTAAAAATCATCATGTAGGATTTGAAGCATCAGCTTGATACTGGCACTTTGTAGACGTAGTATGATTATTCTTGTATATAAATATATACTGGTGAGGAAGATAATATATAGCCATAATTGTACTAATAATAAGAGTAATAATATTACTAATAATATTAGTAAGAAAAAAAGCCATTCATGAATGACAAAAGTCAACACCATTTGAATGTGGATTCAATATAATGACAATAAAGCGACTTCCATTTTCAATACATTTCTTCTTAATTGCAGTGATTTTTTTAATTTTCGACATTGAAATTATCATCATTTTACCAATAATATTAACCTTAAAAACATCAATAATAAAAACATGAATCTTAACATCGACAATTTTATTTTAATCTTAATTATAGGACTATATCACGAATGATTAAATGGAATACTTAACTGAACAAAATAATAAATAATTACAAATTATAAAATAATAAAAAAACCTTTATATTACCCAATATATAAAATTGTAAATAATTAGAAAAAGATAATAAATAATAAGAAACACCCAAAGGACCATAAAATTCACCTCAATTCATACCATAAGTAAAATTTAGAGAAAAAGTATAAAAATAATTAAATAAAAAAGAAGAAAAACTATATATAAATCACATATTAGAAAATAATAATAATAAAAACTTATAACATATGACTTTATTATAAACAACTCTAAACCCCAAAAACCCGAAAAAAACAAAAATTAAAGAACTTAACTTCAAATAAAAAGGAATAATGATAAAAACTAAATCAAAATTAAAAAATCATATTATTAAACAACCAAAAAATACAAAAAATGAAAGAATAAAAATTCTATAATTTATTAATAAAAGACTCAAACATTAAACACATAGAGAATGCTTATCTTATAAAAAACTGAATAATAAAATAAGCGAATTCATAACAAGCAGTTAAACCCAAACAAATATAAAAAAAAATAAAAACAAATATATTAACATAACTTATCAACATTAATTCAACAATTAAATCCTTAGAATAAAACCCAGATAAAAAAGGAAAGCCAAGAGCTAAAGAAGAAATATTAAAACAAGAAGTAGTAAAAGGTAAATAATTAGAAACAAGACCCATTATACGAATATCCTGGTTATTATTTATGTAATAGATCATAATACCAGAACAAAGAAATAACAATGACTTAAAAACCGCATGTCTTAATAAATGATAATATGATAAATTAACTAAACCAAAAAATAAAGATCTTATTATTAACCCAATTGTCTTAATGTAGAAAAGCAATAATTTTCCTTAAGTCAAATTCATAATTAGCACAAAAAGAAGACATAAATATAGTAATTAAACATAAAAAAAAATATCTATTATTAAAATAAATAATTAAAAAAACGAATTAGTAAGTAAACCCCAGCAGTAACTAAAGTAGAAGAATGAACTAAAGAAGATACAGGAGGTGCTGCTATAGCAGCAGGTAATCAAGAAGAAAAAGGAATCTGAGCTCTTTTAGTAAAACATGAAATAATTAATATATAAAATAGAACTATGATAAAAATCAAGGTAATATATAAAATGTCATCTACCATAAGATATTAATCAACAAATTGAAATTAATAAACCAATATCACCTAAACGATTAGTTAAACAAGTAATTATTCCAGACAAAAATCTCCTTATAGAATTATAATAAATTACTAAACAATATGAAACCATCCCTAAACCATCCAACCTAACAAAATACTCAATAAATTATCTAATAACTTAATACTATTCTTAAAATAAATAAAATTACTAAGAGTAAAAACGATTACTTGAATATCTATTAATACCTATATATTCAGAGCTATATAAAATTTATAGAAGAAATAAATAATACATTGAAATAAATATCAAAGAAATTCAATCTAATAATAAAACTAAAAAATTCCAAAAGAATTAATAAAAATTTCTCACTCAAAAAAAAACAATAACCTTTAATAAAAATAAAAAAAAAAAAAAAAAAAAAAATTAACTCCTAAAATTATATAATTAAAGGAAAATGAATTAATAATAAAAATTCACGTACATACCCTAAAGAACTTGAATAAAAATTAAATGGTAAACCATGCTGAATATATCTATAAATAATAATTAAAACAAGCAGAAAAAAAAGAAATAAAAATAAAAAAAGAATAATATCAATAAAATATTATTCTATTTAAAATGAAAACTTCACTAAAAAAATTTAGTCTTGGTGGACAACTTATATTAAATGCACAGAAAATAAATCAAAATAAAGAAATCTAGGAATTAAATTAATTACCCCCTTATTCAAATAAAATCTACGACTATTATAACGCTCATATAAAATTTGATAAACAAAATAAACAAGAAGAACATAACCCATGAGAAATTATTTTAAATAAGAACCAAAAACACCTCACTTAGTCATAGATAATAAACCAACTAAACACACTCTTATGTGAGCAACTAAGAATAAGCAATTAAATTTTACATCACCCTGTACTAAACAAATAATTCTAACTAATACACAACCTACTAAAGATAAAGAATACCAAATATAATTATAATAAATAAATAGTAACTCATATAAATTTATAAAACGAATAAAACCTATCCACCAATTTTTAGTAATACACCAGCTAAAATTATTGAACCAGAAACAGGAGCTTGAACATGAGCTTTAGGAAGCCAGAAATGAACTATAAACATTGGTAACTTAACTAAAAAAGCAAAAATTATAAATATATGCAAAAATCTATAAGGAATAAAATTTATATCAAAATATAAACTAAAATTAATTATTATAAAATAAATAATAATTAACAAAAAAGGTAAAGAAGCAAATAAAGTGTAAAAGAATAAATATAAGCCAGAAACCAATCGTTCTGGTTGATATCCTCAAATATAAATCAAAATCAATAAAGGAATTAATCTAAATTCAAAAAAAAAATCATAATCAATATATTTAAAGAACTAAATACAAATTAGAGTAAAACACAAAATTAAATTTACTAAAAATATAGAAGATAAAGATTTAATTAGTCTTGCAAGAATTACTAATGAAGAGATTAATAAACTCAAAAAAATCAAACCATAAGAAAAATAATCTAACATACCCGTAAGAAATTAATCTAAAAAAAGAAAATCCAGAATATATTAAAAAAATTAATATTAATAAAATAATTGCAAATTGAAATTATCAAAAAATATTCTTATTAAATAATCATTTCCTGAGAACGAATTATATATACAATTAAAGATAATCCTATAACACCTTCACAAACATAAAAAGTCATCATTAATAAATATAAATAAAATCTATAATTAAACCTAATACAAAATATTAAAATTAATAACAACAAAGAAAGTACTACAAATTCTAAGCTAATTAAACATAATAGAATATGCTTACGAATTAAAATTAAACAAAATAAACCTATAAAAAATAAATAATTATAATTAAATTAATATTAATGATTTCATCAACCAATTTAATTACTACTAATCCTATATCTATAGGACTTTTATTAATAATACAAACTATACTTATAATTTTACTTATAAATAAAATAATAACCTCATCTTGATTTGCAATAATTACATTTATAATAATAGTTGGAGGATTATTGATTATATTTATATATATAAGAAGAATTGCATCAAATGAAAAATTCAAGATAAAAATAAACTTAATTTTAATTACAATTATTATGTTAATTATAATTGATGAAATAATACTAAATAACCAAATTGAAGAAAAATAACAAATATTTCACAATAAATATAATTTATCTTTAACAAAAATTTATAATAAAAAATCCATACATATAACCATTTTACTAGTCATATATTTACTTTTAACAATAATCTCAATCACTAAATTAGTTAAACATCATAAAGGTCCACTACGAGCAATAAATACGAAAAAGAAATCAAATAATTAAAATTATTAATTATTCAGTATTTGATCTACCAGCACCAATTAATTTATCAGCTTGATGAAATTTCGGAGTACTATTAGGAATATGCTTAATAATTCAAATTTTATCAGGGATTTTACTTTCAATACATTATACAGCCGATATTCAAATAGCATTTAATACAGTTAGCCACATCACACGAAATGTAAATTATGGGTGACTAATGCGAACCTTGCACTCAAACGGAGCATCATTGTTCTTTATTTGCTTGTATTTACATACAGGGCGAGGAATTTACTATGGATCATATAAATATATTAAAACATGAACTATAGGAGTAATTTTAATATTACTAACTATAGCAACAGCTTTCTTAGGATATGTATTACCATGAGGACAAATATCATTCTGAGGGGCAACAGTAATTACTAATCTATTATCTGCAATTCCTTACATTGGAACAATATTAGTTAATTGATTATGGGGAGGATTTGCAGTTGACAACGCTACTTTATCTCGATTTTTTAGATTACACTTTCTATTACCATTTATTATCCTAATAATAACAGTAATTCACATCTTCTTCTTACACTCAACAGGATCAAACAACCCAGTAGGATTAAATTCTAATTCAGATAAAATTCCTTTCCATCCATACTTTTCAATTAAAGATTTAATAGGAATTATATTCGTTATTTCAGCAATTCTAATTTTAAATTTAACTGAACCATATATATTATCTGACCCTGATAATTTTATTAATGCAAATCCTATAGTAACTCCAATTCATATTCAACCGGAATGATATTTCCTATTTGCATACGCTATTTTACGATCAATTCCTAATAAATTAGGGGGAGTTATAGCCCTTTTTATATCAATCCTAATTATTCTTATTCTACCAATTTCTATAAAAATAAAATTTAAAGGAATTACATTCTATCCAATAAGACAATATTTATATTGAATTTTTATTTCAGTAGTTATTTTACTAACATGAATTGGAGCACGACCAGTAGAATTACCTTACACTTCAACAGGAGTAGTTCTAACACTAACATATTTTATTTACTTTTTACTAGACCCAATAATTACTAAAACATGAGACATTATTAGTAAAAAAATGTTAACCTAAATAAAATAAAAAAAAATTTCAAAGATAAAGGTAAATAAATTTTCATGCTATACATAAGCTTATCATAACGATAACGAGGGAGAGAGGAACGGATTCAAACAAATAAATAACATATAATAACCAATTTAATAAAAAATAAAAATCTAAAATAATCACCACCTATAAAAATCAAACAACTAAGTAATCTTATAAAAATAATTCTAGCATATTCAGAAATAAATAATAAAGCAAATCCACCAGACATATTCAACATTAAATCCATACTAATTCTCTTTCACCCTCAGAAAAATCAAAAGGAGATCGATTAGTTTCAGCTAAACTACAAGAAAACCACAAAAAAAAATAGGAAAAGAGAAAAAAAAAAATCAACATATATTTTGAATTAAATTAAAATCAACTAAATTATATCTATCAGATAAAAAAAAGAAACCTAATAAAATAAAAGATAATGAAACTTCATAAGAAATTGCCTGAGATAGACCACGAATACAACCAAGAATTGAATAAATTCTATTTGAAGACCACCCACAAATAATTAATCCATCACCCAATCTAGAAATACATAAAAAAAATAAAAAACCAAAACTAAAATTAAACAATTAATATAATAAGGAAATAAAAGTCAAATAAATAAAGATTGAACTAACCCTAAAAAAGGACAAATATAATAAACTAAAAAATTAGAATCCTTGGGAAAAAACTGTTCCTTAACAAATAATTTTATTCCATCTCTAGGTTGTAATAAACCTAAATAACCCACCTTATTAGGACCTTTTCGTAAGTGTATATAACCTATAATTTTTCGTTCTAATAATGTAAAAAAACCCACAGAAACTATCAATAATAATATCAAAATATACAAGTAATATAATAAATATTAATTGGTCCTTTCGTACTAAATTAAAAATAAATTTTTGATAGAAACCAACCTGGCTTACACCGGTTTGAACTCAAATCATGTAAGAATTAAAAGTCGAACAGACTTATAAAATAAATTTTCCCTATAATATTTCTTAATTCAACATCGAGGTCGCAAACTTATATATAGATATGAACTCCCCATAAAAATTACGCTGTTATCCCTAAGGTAACTTTCTTATAATTATAAATCTTAACATATATTAATGTAAAAATAAAATAAAGTTTAATTATCATCACCCCAAAAAATATTTAAAAAAAGAAATTTAAATAATTTTAATATAAGTTCTATAGGGTCTTTTCGTCCCAAAAAATTAATTAGCTTTTTTACCTAAAAATAAAATTAAAAAAATTAAACTAATAAAATTAATTTCTCATTAAATCCTTCATTCCAGTCCTAAATTAAAAGACTAATTATTATGCTACCTTTGTACAGTTAAAATACTGCAGCCATTTAACATAGGGCAGATTTTATTTTAATATAAACTAAAAAAAATGTTTTTGATAAACAGTTGAAAATTATATTGTCGAGTTCATTAAATTAATTATAAATTTACTTATAAAATCAAAATTAAAATAAAAAAGATAAATAAATAATTTAATATAAAAATAAATTAAACTAAATTATATAAAAAATAAAATATATTAATAACTAAATAAAAATTCAAAAAATAATAAAAATTTTAAAAAATTATATATAAAAATAAAGATTATCCCTTATTAAATCATTAAAATTAATAAAAAATTAAATTTAATTTTAAATAACCAGATATAAAAAACGACTAGAATATCTTTACAAAAAAAATTATATATTTTTTTCAACAAATAAAATAAAAATTATTAAACAATTCAATTCGGGAAAATAATATAAAAAAATTATTTACCCTGATACAAAAGGTACTTTTTATAGATTAACCTACAGTAAAAATTATATAATAAAATATCTAACCTCACTTTCCAGTAAAATTACTTTGTTACGACTTATCCCAACTTAAAGGGAGTGACGGGCAATATGTACATAATTTAGTATTATTCAAAAAAAATAATTATTTTATTTACTATTAAATTCTATTTAAATCAATAAAAAACAAAAAATTTAAAATTAAAGTAATTCAAATTCACTTATAAAACTGCACCTTGACCTAATAAAATAATTAAAGAAAATATATTATAAATCCTAATAGAGATATACAAATATATAAAGTAAAATTTATCGTGGATTATCAATTAAAACCAAATTCCTCTAAAAAAGAATTACCGCCAAAATCTTTGAGTTTAATAGAAAATAACTAATAATATTCAAAATTTAAATTAAAATAATAGGGTATCTAATCCTAGTTTAAATACTAAATTATTAATTAATCATAAGAAATATGAGTAAATTCCACCTAAACTTAATGATAAAATAAATAAGACAAATAAATTAATTTTAATAAGATGTATAACCGCGAATGCTGGCACAACTTTAATCAATATAAATTATCTTTAAAAACAATAATTTAAAACTTATTACTGATAATAATTAATAATCATATAAAAATATAAATAATTAATTAGCAAGAATAAAACTTAT
>3Zyginella_minuta
ACAATTATTATAATGAGTATATTAATAGCCGCAAGATCTAATAACTGAATTATAATTTGATGTTCTTTAGAGATTATACTAATTTCATTTATTCCTATTATAGTCTCTGACAAAACTGGCGTCAGAATCAACCATTCAGTATTTTATTATTCAAAGAATCAGATCGTCACTTCTAATGATAGGGGTTGTATTTATAGTTATAAAGGGAGATTATTATTTATACGTAATCAAATGTCCCTTATAATTAAGATGGGAGTAGCACCATTTCATAATTGAGTTTTGACTGTAATTGAAGGTTTAACTCTATATCCAATATTCATAATACTCACAATTCTTAAAATTGCACCCTTAGCAATAATAAGATACACAACAAAAGATAACAATAATTATTTTAATTACTATAATTACGGGAGCAATTCTAGGAATTAACCAAAATTCAGCCAAAAAACTAATTGGCTATTCATCAATTTATAATATAGGTTTAATTTTATCATTAATTAAAAATAACCTTATATGAATATTTTATCTATTAACTTATCAAATATATTATCTATAGTAACCTTTAAGAAAGAAAAAATTACTATATTAACCAAATAATTATTAAAGATCTTCAATTTATAGGAAAATAAATATGAATTAATATGTTATCAATAGGAGGTATGCCTCCTCTTATAGGATTTATAATTAAATTGATAGTCATTCAAATAATAATTATGATGAAATAAACTTTTGTAGTAATCTTAATTACAAGATCTTTATTAGTTATATTCTTTTACTTACGAATAAGATTCTTGTCTATTATAAACTTCACTTTAGAAATAAAGACTAATCTTTTGATAAATTGTCAGCATGTTCTTCCGTAAATATATTTCAAATGAAAAAATGATTATACTCCACTAATCATAAAGACATTGGAACAATATATTTTATTTTTGGAATTTGAGCAGGATTAGTAGGAATAATATTGAGTATATTAATTCGAATTGAATTAGCGCAACCTGGGTCTTTTCTAAATAATGATCAAATCTATAATGTGATTGTAACTTCACATGCATTTATTATAATTTTCTTCATAGTTATACCAATCATAATCGGTGGATTCGGAAACTGGTTAGTACCTATAATAATTGGAGCTCCAGATATGGCTTTCCCTCGAATAAATAATATAAGATTCTGACTTCTTCCACCTTCTCTTACATTGTTAATTATAAGATCTATAATTGAAACAGGGGCTGGAACAGGATGAACAGTTTACCCTCCATTATCAGCTAATATTGCTCATTCAGGCCCTAGAGTTGATTTGGCAATTTTTTCACTTCATCTAGCTGGTATCTCGTCAATTCTTGGAGCTGTAAATTTCATTACAACTATCTTAAATATACGACCATCGCAAATAACTCTTGATCGAACACCTTTATTTGTCTGATCAGTATTTATTACTGCTATCTTACTACTTTTATCATTACCAGTATTAGCTGGAGCAATTACCATATTACTTACTGACCGTAACTTAAATACATCATTTTTTGATCCAGCAGGAGGAGGTGACCCAATTCTATACCAACACTTATTTTGATTTTTTGGTCACCCAGAAGTCTACATTCTAATTTTACCTGGATTTGGACTAATCTCGCATATTATTACACAGGAAAGAGGAAAGAACGAATCATTCGGCTATATCGGAATAATTTATGCTATAATATCAATTGGATTACTAGGATTTGTAGTTTGAGCTCACCACATATTTACTGTAGGAATAGACGTAGATACACGAGCATACTTCACATCGGCCACAATAATCATTGCTGTTCCTACAGGAATTAAGGTATTCAGATGACTAGCTACAATACAAGGAATTACAATAAAAAAAACAATTTCTCTATTATGATCATATGGATTTGTCTTTTTATTTACTATTGGTGGTTTAACAGGAATTATTTTATCAAACTCATCTATTGACATTATTTTACACGACACATATTATGTAGTGGCTCATTTTCACTATGTACTTTCAATAGGTGCTGTATTTGCTATTATAGCAGCTTTTATTCACTGATTCCCATTATTTACGGGAATATCAATAAATCCTAAATGATTAAAAATTCAATTCTCAATTATATTTATTGGAGTTAATCTAACATTTTTCCCTCAACATTTTTTAGGCCTTGCTGGATTTCCCCGACGATACTCAGACTACCCAGATGTTTACACATCATGAAATATTGTTTCATCAATTGGTAGTATCATTTCATTAGTTAGAGTAATAATCATAATATACATCATTTGGGAAAGAATGATTTCTAAGCGTCTTAATATAACAAGAAGAAATATCATCAGATCTATTGAATGGTTTCAAAAATTCCCACCAGAAGAACACTCATACAGAGAATTACCTATATTATAAGTATGCAACTAACTTAAACCTCCAAAATGCTAACTCACCAATTATAGAACAATTAACCCTATTCCACGATCATACAATGATAATTATTATAATTATTACAATTGCTGTTGGATATATAATAATTGCCCTAGCTTGAACTAAATTTATAAACCGATTCTTATTAGAAAGCCAAGCTATTGAGTTAGTCTGAACTATTATGCCTGCAATTTTATTAATTTTCATTGCAATACCATCCCTTAAAATTCTTTATATACTTGAAGAAACAAGAAAGCCCTTAATTACTATTAAAACAATTGGACACCAATGATTTTGATCATATGAATATTCAGACTTCAAAAAAATTGAATTCGACTCATATATAAAGCCAAGCAAGAAATTAAGAAAATGAATTCCGACTATTAGAAACTGACAATAAGATTGTTTTACCTAATAAAACTCAGACACGAATTCTAATAACATCTTCAGATGTAATTCACTCATGAACAATTCCATCTATTGGAGTAAAAGTAGACGCATCCCCCGGACGAATTAATCAAGGAAATATCATAATAAACCGCCCAGGATTATACTATGGGCAATGCTCAGAAATTTGCGGAGCGAACCACAGATTCATACCAATCACCCTTGAAAGAGTTAACATGCCCACATTCATTAACTGAATTAAAAACTTCTATATCCCCTATATGATGAACTTCTTTAATAATAATTTTTATTACAATCTTTGTGATAAATATATCATTTACATATTTTAATTACAAAAAATAATTAATAAAAAAAAGACACAAATTATGACAAATTATAAATGAATATGATAACAAATTTATTCTCAGTTTTTGACCCTACTACAGGAATTAATCATTAAATTGATTAAGAAGACTAATTTTTATTATAATTATTCCATATAAAATATATACACAGAAAATAAAATTAACTTAACATTTAACATAATAATAAGTAGTTTAAAAACCGAATAAAAATAATTATACCTTATAAAGGAATAACTTTGATTAGAATTAGACTATTTGTTATATTTTAATTAATAACTTAATAGGACTGATACCATATATTTTTACCGCTTCTTCCCATTAATTTTTTCTTTGGCAATAGCTTTCCCAATATGACTCGCATTTATAATTTATGGGTGAACAATAAGACTAATAAAATATTTTCACACTTAGTTCCAACAGGAACCCCCGGTATCCTAAACCATTTATAGTAATAATTGAAACTATTAGAAATATTATTCGGCCAGGATCATTAGCCGTCGATTAACCGCCAATATAATTGCAGGTCATTTATTAATATCATTACTAGGAAATACTCATCGAACCTCATAATTTCAACTATAATTATTTATTTAGTACTAATGTTATTTGATTAGCAGTTGCAATAATTCAATCATATGTATTTATAACACTAACAACACTATACTCTAGAGAGATTATGAATAATCACCCATTTCATCTTGTTGATAAAAGCCCATGACCTATTACAGGTTCAGTGGGATTAATAACAATAACATCCGGGGCCATTATATGGTTCCACAAGCTTTCTATAAGATTAATACTACTTGGATTGACTATCACTGTTTTAACTATAATTCAATGATGACGAGACGTAATCCGAGAGGCAACCTTTCAAGGATTACACACTAGTAAAGTTTTAATTGGAATAAAAATAGGTATAATTCTATTTATTACATCAGAAGTACTTTTTTTTCTATCTTTTTTTTGAGCTTTTTTCCATAGAAGACTAAGACCAACAATAGAAATTGGTCTTATCTGACCTCCTATAGGAATTAGCCCATTTAATCCATTAAATATTCCCATATTAAATACAATAATTCTAATTAGATCTGGGGCATCAATTACATGAGCACATAACGCTATGATTACAAAAATTATAACCAATAGTTCAAGGGACAATTACTACAGTGATTTTAGGAGTATATTTTTCTATGCTTCAATTATATGAATATATTGAATCTCCATTCTCAATTGCTGATTCAGTTTATGGAGCATCATTTTTTATGGCAACAGGTTTTCATGGATTACATGTAATTATCGGAACAATTTTTATTGCAATTTCTATATCACGTATAATTAACCTTCACTTTTCTAAAAATCATCACGTAGGATTTGAAGCTTCAGCTTGGTACTGACACTTCGTTGATGTAGTTTGATTATTTCTATATATATCAATTTATTGATGAGGAAATTTTAACTTATTAGTTATTATCATATTAGTAATAATTATCACAATATTAATTATACTGATGAGAAAAAAAACAATTATTGACAGACAAAAGTCTACCCCATTTGAATGTGGATTCAACCCAATAGCATTTAAGCGATTACCATTTTCCATTCACTTCTTCTTAATCGCAATTCTATTCCTTATTTTTGATATTGAAATTATTATTATCATACCAATAACAATAACTATAAAAAGAACAATAATATACATATGAATGACAACTTCAAGAATTTCATTTTAATCTTAATAGCAGGGCTATATAATGAATGAATTAATGGCTTACTAAATTGAACTAAATAATATAAAAAAACAAACAAAAAAATAATAAAAATATTTTCATATTTACTAAAGAATAATTTTGAATAAAGTTAGAAAATTTTAATAAATAATATCTTAAACCCATTGAACCATAAAATTCCCCTCAATTAAGAGTAAATCTATAGTTGTTTGAAAAACTATATAAACGATCATATATAAAATAAAAATATCTAGATATAAATCATATATTAGTAAAAAATAATAATTAGAATTAAATAAATTCTTACAAAAAAAACTCAATTCTGAGCCTTCAAAAACCTAAAAAAACTCTTAATAAAGATAAAAGTTTTAAATATAAAGGCAAAATAATAAAAATTAAATCAATAGTTAATATTCATATCATTATTCCTCCAAAAAATACAAAAAAAGTTAAACAAAAAATTCTAATTTTCATATATTAAATCCTCAAAAAATAGAGATATAGAATAAACTTATATTATTTAAAACGGAATAGTAAAATAATCGAACTCATAACAAACAGTTATTCCTAAACAGACATAAAATAAAATAAAAACAATAAAATTTAAATAGTTCATATTCATTAACTCAACAATTAAATCCTTTGAATAAAACCCAGATAAAAAAGGAATCCCAAGAGCTATATTTGAAATATTAAAACAAGAAACAGTAAAAGGTATAAAATTAGAAACTGATCCTATAATACGAATATCCTGATTATCATTCATATAAAAAATTATAATACCAGCACACAAAAATAATAGAGACTTAAATATCGCATGAGTTAATAGATGGAAAAAAGATAAATTTATTAAACCCAAAAATAAAGATCTAACTATTAACCCAATTGACTAAGAGTAGAAAAGCAATTACCTTCTTTAAATCAAACTCATGATTTGCACAAAAAGAAGATATAAATATAGTTAATAAGCCCAAAAATAAATAATAATTATTATAATAAATGTTGATATAATCGAATTAATAGATAAACTCCGGCAGTTACAAGAGTTGAAGAATGGACTAGAGAAGAAACAGGAGGTGCTGCTATAGCAGCAGGAAGTCAGGATGAAAAAGGAATTTGAGCACTTTTGGTAAAAGCAGAAATAATTAATAGATAAGATAGATGAAGAATAATAATCAAGGTAAAATATAAAATGTCATCTACCATAAGATATTAACCAACAAATAGAAATTAATAAACCAATATCCCCTAAACGATTAGTTAAGCAAGTAATTATACCAGCTAAATATCTTTTTGTAGATCTATAATAAATTACTAAACAATATGATACTAGCCCTAAACCATCTAACCTAATAAAATACTTAATAAATTAACTCATGATTTAATAATATTCTGAAAACAAATGAAACTACTAAAAATAAAAACGAATTCTTGAATATCTTCCCACACCCATATAATCACATCTGTACAAGATATATAGAAGAGATAAAAATTACTCAGAAATAAAAATTAATGAAATTCAATCAAAAACTAATAATAACAAACTTCAAAAGAATTTAGAAAAAGTCCTCACTCTAATAAATACAATAATCATTAACAAAAATAAAAAAAAAAAAAAAAAAAAAAATTAATTCTTAAACACAATCCTCTAAAGGAAAGTGAACTGTTAATAAAAACTCACGAGCTGAACCTAATGAATATCTATATAAAAAATGGAAAGCACCGTGTTGAGTATATCTATAAATAATAACTAAAACAAGCAGAAAAAAAAGAGATAAATGCAAAGAAGGACCCGCCCCAATATATTATTATACTGTTAATAATAAAAATTTCTCTTAAAAAATTAAGACTGGGGGGACAACTTATATTGAACGCGCAAAATATAAACCATAAAAAAGAATTCTAGGTATCATATTAATTAAACCTTTATTAATAAAAAAGCTACGACTTAAATAACGCTCGTAAGAAATTTGCTAGACAAAATAAAGCTGAAGAACATAACCCATGTGAAAGCATTTTAAAAATGAACCCAAAACTCCTCATGAGGATATTGTTAGAATACCTATTAAACACATTCTCATATGAGCTACCAAGAATAAGCAATTAAACTTCACATCCCCCTGAATTAAACAAATTACACTTACTAAAATACATCCTACAATAGATAAAGTATACCAAATAAATCTAAACTTAAAAAAGCTATATTCATGTAAAATCATAATTCGAATAATACCTAGCCTCCAATTTTTAAAAGTAACCCTGCTAAAATTATAGACCCCGCAACAGGAGCTTGAACATGCGCTTTTGGAAGCCAAAAATGAACCATAAACATTGGAAACTTAACTAAAAAAGCAAGTAAAATAAATAAATGAATAAAACTAATCGAAACTAAATCTATATCAAAAAATAATGTACCTCTAGAAATAGAAAAATTAATAATAATTAAAAGTAAAGGAAGAGAGGCAAACAAAGTATAAAAAAAAAGATAAAGGCCAGAAATTAAGCGTTCAGGTTGATACCCTCAACCAAAAATTATAATTAAAAGTGGGATTAATCTAAATTCAAAAAACAAGTTATAAGCAACATATTAGTAGAGCAAAACACCAATAAGTCTGAAGCATAGCGCTAAATTTACCAAAAAATAGTTTCTAAAATCTTTAACTATACTAGAAATAACTATTAAAGAAATAATTAATAAAGTTAAAATTACTAAACTATAAGAAAAATAATCAATCTAAAAGATAGCTTAAATGATTAAAAAAAAAATAACTTTGAAAACTAATAAAAAAGCATATACACAATAAAATCATGAATTGAAATTATCAAAAAGAATTGAATTTAAATAATCATTTCCTGATTACGAATCATATAAACTAATAATCTTAATCCTAAAACTCCTTCACAAACATAAAAAGTTATTATAATTAAATATAAATAAAATCTAAAATTGAATATTAAACAATAATAGATAATTATTAATAATAAAGAAATAACAATAAATTCTAGTCTAATTAAACATAGCAAGATATGCTTGCGAATAAGAATTAAGCAAAATAAACCTGAAAAAAATAAATAATAATTATTAAAATCATAATTGTATTATCATCTACCATTTCATTTTTAAAAAACCCTATGTCAATAGGGTTAATATTACTAATACAAACTATAATAATAATTATGCTTATTAACAAATTAATAACAACTTCATGATTCACTATAATAACATTCTTAATATTAATTGGAGGGCTATTAATTCTGTTTACCTATATAAGAAGAATCGCATGCAATGAAAAATTCAAAATTAAAATTAATTTAGTTTTAATTTTATTGATTATAGTTATAATTACGGATGAAATAATTATTGACTCCCAAATTAATGAAAAACTTAACTTAATTTTCTAACAATATAGCATATCACTTTCAAAAATCTATAACAGAAAATCAATAATGATCACTATACTACTAGTCCTGTATTTACTCTTAACAATAGTTTCAGTTACAAAAATCGTTAAACACTACAAAGGGCCTTTGCGAGCTTTTAATACGAAAAACTAATAATATTATAAAAATTATGAACTACTCTATCGTAGACTTGCCCGCTCCTATAAATTTATCAGCCTGATGAAATTTTGGGGTTCTATTAGGCACATGTTTAACCATTCAATTAATTTCAGGAATTATTTTATCCATGCACTACACAGGAAATATTGAAACAGCATTTAACTCAGTTAGCCACATTACACGAGATGTTAACTATGGGTGACTAATACGAACCTTACATTCAAACGGGGCCTCTTTATTCTTTGTGTGTTTATATATTCATACAGGGCGAGGCATTTATTACGGGTCATATAAATATACTAAAACATGAATTATAGGAGTAGTTATTATACTAATAACTATAGCAACAGCTTTCCTAGGATACGTTTTACCTTGAGGCCAAATATCTTTCTGGGGAGCTACAGTTATTACAAACTTACTCTCAGCCATCCCTTACGTAGGATCAATAGTAGTTAACTGATTGTGGGGGGGATTTGCAGTTGACAATGCTACATTATCACGATTTTTTAGTCTTCATTTTATATTACCTTTCATTATCACAATAATAAGTATTATTCATATTTTTTTTCTTCATACTACTGGATCTAATAACCCAATTGGAGTAAATTCAAATATCGACAAAATTCCATTCCACCCTTACTTTTCAATTAAAGATATCATGGGAGTAATAATTGTGTTAACAATGTTATTAATCTTAAACCTGATTGAACCTTATTTACTCTCAGATCCTGATAATTTTATTCCCGCTAATCCTATAGTAACTCCAATTCACATTCAACCAGAATGATACTTTTTATTTGCATATGCTATTCTACGTTCTATTCCTAATAAATTAGGGGGTGTATTAGCATTATTCTTTTCAATCTTAATTTTAATTATTCTACCTCTATCCATAAAAATAAAATTTAAGGGGCTTTCATTTTACCCTCTTAGACAAATAATATTTTGAATATTCTTAATTTTAGTAATTTTATTGACGTGAATTGGAGCCCGCCCTGTTGAATCTCCATACATCAACACAGGAATTTCGTTAACTATTATGTATTTCTCTTATTTTACTCTAGACCCTATAATAACTAAAATATGAGATATAATTATTAATAAAATGTAGTCTTTATAACTAAAAAATATGATTTTAAAGCTATAGGTAAATAAACTTTCAAGCTATATATCAGTTTATCATAACGATAACGAGGAAGTCTACAACGAACCCAAACAAAAAAGAAACAAATAATAATGATTTTAATAAAAAAACCAAAAGAGTAAAAATCACCCCCTAGAAAAATTAAACAAGTAAATAGTCTTATAAAAATAATACTAGCATATTCAGAAATAAAAAGAAAAGCAAAACCCCCTGACATATTCAATGTTAAACCCAAACTAATTCACTTTCACCTTCAGAAAAATCAAAAGGGGACCGATTAGTTTCAGCTAAAGAGCAAGACAGTCACAAAAAAAAATAGGAAAAGAAAATAAAATAAATCAACTTATATTTTGAATACAATTAAATATAATTAATCTATAACTATCTGAAAGAAAAAAAAAACTCAATAAAATTAAAGATAAAGAGACTTCATAAGAAATGGCCTGAGAAACTCTTCGTATACAACCTAAAATAGAGTAAATTCTATTAGAAGATCAACCACAAATAATTAATCTGTCCCCAAGACTAGATACACATAAAAAAAATAAAAACCCATAAGAAAAATCGAACAATTAAAGTAATAGGGAAATAATACTCACATGAATAAAGACTGAACCAACCCCAAGGCGGGGCAAACATAATAGATCACAAAATTTGAATTTATAGGATAAACTTGTTCTTTGAGAAATAATTTAGCCCCATCTCTAGGCTGAAAAAGCCCAAAGATTCCAACTTTATTGGGACCCTTACGAATATGAATATAACCTATAATCTTTCGTTCTAGAAGAGTATAAAAACCAACAGCAACTATAACAAAAACCAACAAAATTGTCTAGTGATATAATAAATACTGACTGGTCCTTTCGTACTAAATCAATAATAAACTTTAGATAGAAACCAACCTGGCTTACACCGGTTTGAACTCAAATCATGTAAGAATTAAAAGTCGAACAGACTTAATATAAAAATCTACCCCCTATTATATCTTAATTCAACATCGAGGTCGCAAACTTCAATATAGATATGGACTCTTCATTGAAATTACGCTGTTATCCCTAAGGTAACTATCTTATAATAGTAATTCAATACATAAAAAAATGAATTTTTAAAATAAAGTTTAATTATTATCACCCCAATAAAAATAAATAAAATTAAATATAAATAAAAATAGAATAAGTTCTATAGGGTCTTTTCGTCCCAAAAAATTAATTAGCTTTTTTACCTAAAAATAAAGTTCAAAAAATAATACTAATAAAATAAATTTCTCATTTAATCCTTCATTCCAGTCCACAATTAAAAGACTAATGATTATGCTACCTTTGTACAGTTAATATACTGCAGCCATTTAACATAGGGCAGAATGTACTTTAATTAAAACTAAAAGAAATGTTTTTGATAAACAGTTGGAAATTAATTTGTCGAATTAATTTAATAAAATTTTAATTTACTAATAAAATCATTATTAAAATAATAAAATTTGTTAAATAAAGTTATAAAAAATTAAATCTGAAAAAATAATACTAAAATTCCATTATATTAATAACTAATATTAAATTCAAAAACTAATAAAAATTTAATTAAATTATATAGTAATATAAAGATTATCCCTTATAAAATTATTAATAAAAGATTAAAATTTAATTTAATCTAACTTAACCAGATATAAAATACGAATAGATTTTAACTACTAAAAAAATTATAATCATTTTGATACATAAAAAATAAAATAAATTAATCTATTTATTTCGGGAAATTAATATTTATAAATTAACTGCCCTGATACAAAAGGTACTTATTAAACTTAAATCCAACAGTTAATTCTATTAAATTTAAATCTAACTACACTTTCCAGTACAATTACTTTGTTACGACTTATCTCAATTAAAAGAGAGCGACGGGCGATATGTACATAACTTAGAATTATTCAAATTAAATAACTATTTAAATTACTATTAAATCCTATTTATTTAAATAATTAACCAATAAATTAAAATTAAAGTAACCCATATAAACTTTAAAAACTGCACCTTGACCTAATAAATTAATTAAAGAAAATATTTTTAAAATCCAAATAGAGATATACAAATAAATATAGTATATAATATCGTGGTTTATCAATTAAAAACAGGTTCCTCTAAAAAAAAGTTACCGCCAAATTCTTTGAGTTTTAAAGATAATAGCTCATAATATTCGATAATTAAATTATAATAATAGGGTATCTAATCCTAGTTTAAAATAGAATTTAACAAATACAAAGAAAAATTTAAAAAAAATTCCACCTAAATTTAAATAATAATTTAAAAAATCCTAAAAATTAATTCAAATAAATTGTATAACCGCGAATGCTGGCACAATATTAATCTATTTATGTTGCCTATAATTAAAATAAATAAAAACTAATTACTGAAGAAATTTAATATTCATATAATTGTACAAATAATTAATAAGAAAGAATCAAACTTAT
>4Empoascanara_dwalata
AGCTTTATAATTGTTGGGGTTATAATTTGCTTATGTTCAAATAATTGATTGTTTATTTGAGCTGGCTTAGAGGTATCTCTAGTCACTCTCCTTCCTATTTTACAAAGAAAACTTTATTACTTCGGAATCAATAATAAAATATTTTCTAGTCCAAAGAGTGAGATCTGGATTTTTAATCATTGGTATAATAACTATATTAAGAGACTTAATAGTGAATAATATAATTATAACTTTGCTATTTTAATAAAAATAGGAGTAGCACCATTACACTCATGATTAATTTCAGTAATTGAATCTATTCAGCCTTTACCTTTAATAATTATCCTTACAATCTCTAAAGTACCCCCATTAATAATTTTGTCATTTATCAAACTTCATGTCAATAATTGTAGTAATCACCATATTAGTAGGGTCTATTATAGGTTTAAACCAAACTGTGATTAAAAAGTTAATTACATATTCATCAATTTTTAATATAGGTCTTATCATTCTAGCTATTAAAAACAATTTCATCTGAATAACTTACCTAATTATTTATCTTCTCTTTTATCTATTTGAGTATTATCATCAACAAATTCTTATATGTAAATCAACTAATTTTTAGAGAAACTTTTTAGTAAATAAATTTACTTTGGATTAATTTACTCTCTATGGGTGGCATACCTCCTTTAATTGGATTTTCAATTAAATTGATAGTTATTGAATTTGCTGTAAGAAATTAATAATTTAATTTAGTAATAATTATTCTATTGTCTACAATTGTTATATTTTTTTATTTGCGAATAGTTTACTTAACTTTAATGTTTTATTCTCTAACAACAAAATGATTAACATAAATAAATTTTCATTATTGTACATAATCAATTTTACATAAATGATAAAATGAATATATTCAACTAATCATAAAGATATTGGGACTATATATTTTATTTTTGGAATTTGATCAGGGATAGTAGGGATAATACTAAGAATAATTATTCGTATTGAACTAACACAACCAGGACCATTTATTACTAATGATCAAGTATACAATGTAATTGTAACTTCTCATGCATTCATTATAATTTTCTTTATAGTTATACCAATTATAATTGGGGGGTTTGGTAACTGATTATTACCTCTAATAATTGGGGCCCCTGATATAGCATTCCCTCGAATAAACAACATGAGATTTTGACTTTTACCCCCTTCTTTAACACTTCTTATATTAAGATCACTAGTAGAAACTGGTGCAGGGACAGGATGAACTGTTTACCCCCCTCTGTCAAGAAATGTAGCACATTCTGGGGCTAGAGTTGATTTAGCAATTTTTTCTTTACATTTAGCAGGTATTTCATCTATTTTAGGGGCAGTTAATTTTATTACAACCGTCATTAACATGCGATCAGATAGACTAACATTAGATCGAATCCCATTGTTTGTTTGATCAGTTGTAATTACAGCTGTATTACTTTTACTTTCATTACCAGTTTTAGCTGGAGCAATTACAATATTATTGACAGACCGAAATTTAAACACATCATTTTTCGACCCCTCAGGAGGGGGAGACCCTATTTTATACCAACATTTATTTTGATTCTTTGGACATCCTGAAGTTTACATTTTAATTCTACCAGGATTTGGAATAATTTCACACATTATTACCCAGGAAAGAGGTAAAAATGAATCATTTGGTTACATTGGTATAATTTACGCAATAATATCAATTGGTTTACTTGGATTTGTAGTTTGAGCTCATCACATATTTACAGTAGGAATAGATGTAGATACACGAGCTTATTTTACGTCAGCTACAATAATTATTGCAGTACCAACAGGTATTAAAGTATTTAGTTGATTAGCAACAATACATGGGGTACCAATTAAGAAAAGAATTCAAATATTATGATCATACGGATTTGTTTTTTTGTTTACTTTAGGAGGATTAACCGGTATTATTCTATCAAATTCATCAATTGATGTTATTTTACATGATACTTATTATGTAGTTGCCCATTTTCATTATGTCCTATCTATGGGTGCAGTATTTGCTATTATTGCTGGGTTTATTCACTGATTCCCGTTATTCACTGGTTTAACACTAAACCCAACTTGACTTAAAATTCAATTTTTATTTATGTTCGTAGGGGTAAACATAACATTTTTCCCACAACATTTTTTAGGATTAAGAGGATTCCCCCGACGATACTCTGATTACCCAGACATTTACCTATCATGAAATAATTTATCTTCAATTGGAAGATTAATTTCATTTGTTAGAATTTTAATATTAATATTTATTATTTGAGAAAGATTCATTTCAAAACGAATAGTAATATTCTCCATTAATAATATTTCATCAATTGAATGATTACAAAAAATACCACCTGAAGAACATTCATATAGAGAATTACCCTTAAACAAATTATGCTTCAAATTTAAACACACAAGATGCAAACTCACCTGTAATAGAACAATTAATTATATTCCATGATCACACAATAATAATTATTACAATAATTACAATTACCGTTCTTTATATAATAATTAGATTAATAACAAGAAAGTTTATTAATCGAATGCTATTAGAGGGTCAGTTAATTGAATTAATTTGAACAATTATACCTGCAATTCTTTTAATTTTTATTGCTTTACCATCTTTGAAAATCTTATATATAATTGAAGAAACAAATAAGCCCCTTATTTCTATCAAAGCAATTGGGCACCAATGATTTTGGTCATATGAATATTCAGACTTCAAAAAGATTGAATTTGATTCTTACATAAAGTCGACAAGGATCTAGAAATAATGAATTTCGTTTACTTGAAACAGACAATCGTGTGGTTCTACCATTTAACACTCAGACACGAATTTTAATAACATCATCTGATGTAATTCATTCATGAACAATTCCTTGTTTAGGGGTAAAGGTTGATGCATCTCCTGGACGTATCAATCAAGGTAATATTTTAATAAAACGACCAGGGTTATTTTATGGCCAATGCTCTGAAATCTGTGGTGCAAATCATAGATTTATACCAATTGTTTTAGAAAGAATTAATATAAAAAGATTCCTTAATTGATTAAAAAATTATTATATCCCCTATATGATGAACATTTTTAATGATTATATTTATTCTATCATTCATTATAATTATATCAATATTATACTTTGATTATAAAAAAAAAATTGATTTTAAGATTAATTTAAATCTTACAAAAATAAATGAAAATGATAACTAATTTATTTTCTGTATTTGACCCTTGTACTGGATACTATCATTAAATTGAATAAGAACAATAATTTTTTGTTTTATATTACCTTATAAATTTTGTTAACACCAAGAAAGCCAATAATAATTTCTAAAATAATATTATGGGGGTTAAAAAATGAATTAAAATAATTATACCATATAAGGGTATTCTGTTAATTATACTGAGACTATTCTCATTATTTTAATTAATAACTTAATAGGACTTGTCCCTTATGTTTTTACTTCTTCATCCCACTAATTTTTTCACTTACTATAGCGTTACCTCTATGAATAGCATTTATAATTTATGGTTGATTAATAAACCTAATTCTATATTTATTCACCTTGTACCTATAGGAACTCCTGCTATATTAAACCATTTATAGTTTTAATTGAAACAGTGAGAAACTTAATTCGACCAGGATCATTAGCAGTCGATTGACCGCTAATATAATTGCCGGGCATTTATTAATATCTTTATTAGGAGGAACTCATCAATAATTATAATTTCAACAATAATTATTTTTGTAATTTTAATATTATTTGACTCGCTGTGTCCACAATTCAAGCATATGTTTTCATAACATTGAGAACATTATACTCTAGAGAAATTATGAATAATCACCCTTTCCATTTAGTTGATAAAAGACCATGACCTTTAACAGGATCTATTGGATTAATAACTTTAATATTAGGAATAATTATATGATTCCACAAAATTAAAATAAATTTATTTTTACTAAGAATTATTATTATTATTTTAACTATAATTCAATGGTGGCGAGATGTGACCCGAGAATCAACATTTCAAGGGCTACATACTTTTAAAGTAACTTTAGGGATAAAAATAGGTATATTATTATTTATTTTATCCGAAGTACTATTTTTTTTATCGTTTTTCTGAGCTTTTTTTCATAGAAGATTATCCCCTTCAATAGAAATTGGTCTAATTTGACCCCCAAAGGGGATTACTCCTTTTAACCCAATAAATGTGCCTATATTAAATACTATAATTTTGTTAAGATCTGGAATTACAATTACATGAGCACATAATTCTTTAGTGATAAAAATTATAGTAAATAATTCAAAGAACTATCTTAACTGTTATTCTAGGAATTTATTTTTCAATCCTTCAATTATATGAGTATATCGAGTCACCTTTTTGTATTTCAGATTCAGTATATGGATCTACTTTTTTTGTTGCTACTGGTTTTCATGGATTACATGTTATTATTGGAACTATATTTATTTTAGTTTCATTATCCCGAATGCTAAAACTTCATATATCTAAAAAGCATCACGTTGGATTTGAGGCATCTGCTTGATACTGACACTTTGTAGACGTAGTGTGATTATTTTTATATATTTCTATCTACTGATGAGGAAATTTGTTTTTAATTGTAGTGTCAATAATTAACTTAATTATTACATTATTAATTGTAATAATTAACAAAAAACAAATTTCTGATAGACAAAAATCATCACCATTTGAATGTGGGTTCAACCCTATAACTTTTAAGCGATTACCATTTTCAATTCATTTTTTCTTAATTGCAGTAATTTTTCTAATTTTTGATATCGAAATCATTATTATTTTACCAATAATTTTAACCTTAAAAAGATCACAAATAACAGCCTGATTATTAACATCAACAATTTTATTCTAATTTTAATTTTAGGACTTTACCATGAATGAATTAACGGAATATTAAATTGAACTAAGTAAAAATAAAAATCAAACCGCGAAATAAAAATATGATTTTTATTCTATTATTAGAATAAAATTGAAGAAAATTGGATAACTTTAATAAATAATAAGAAATACCTATGGCCCCAAAAAGTTCACCTCAATTTAAATTTATCTTAATTATAAGACTATAAGAATAAACATATTTATATAAATAAAAAGAATAACTAAATATAAACCACATATTTGTAAAAAATAAAAAGTTTGGTTAAATAAAAAAGTTTTTAATTCACTTAAATGAAATCCTCCAAGAACCTACAATGATAAAAACTAAAGGGGTTAATTTTAAGTGAATAGGTAATATAATTATTATAAAATCGACAAGTAAAATCCATAAGATTAAACATCCAAAAATAATAAATAAAGTAAGAATTAAAATGCTTAATTTTATAACATTTTTCTTCATAAAAAAAGAAATGACATTAAACTTTCATTTATAATTATTCTATAGTAGAATAAACGAATACATATGAACAAGTTAAACCTAATCTCACAAAAAAAATCAAATTAAATAAAATTCCTATAGAATTTATTAAACTCATTTCTAAAATTAAATCCTTAGAATAAAACCCCGACAAAAAAGGGAGTCCAAACGCTAAATTTGAAAGGTTAAAACAAGAAGTACAGAAAGGTATAAAATTACAAACTGAACCTATAAAACGAATGTCTTGATTATCATTTATATAAAAAATAAAAATACCAGCACATAAGAATAATAAAGATTTAAATATAGCATGGGTTAATAAATGAAAAAATGATAAATTAACAAACCCTAAAAATAAAGAGCTTATTATTAACCTAATTGGCTAAGAGTAGAAAAGCAATAATTTTCTTTAAATCAAACTCATAATTAGCACAAAAAGAAGATATAAACATAGTTAATATTCTTAAAAGTAAAAAACAATTATTGTAAAGAAAAATTAAAAAATCGAATTAACAAATAAACCCCAGCAGTAACTAAAGTTGAAGAATGAACTAAAGCAGACACGGGAGGAGCAGCTATAGCTGCTGGTAATCAAGAAGAAAAAGGGATTTGTGCTCTTTTTGTAAAAGAAGAAATAATAATTATATAATAAAATTGAAGAAAAAAAATCCAAATAAAAAACAAAATGTCAACTGCCAAAAGAAACTATCCAACCAAGAGAAATTAATAAACCAATATCCCCTAATCGATTAGTTAAACAAGTAATTAAACCAGCCAAATAACTTTTTATTGAATTGAAATAAATTACTAAACAATAAGAAACTAAACCTAAGCCATCTAACCTAATAAAATTCTAATTAAATTAACTAATAATTTAAAAGTATTCTAAATACAAATAAAATAACTAAAAACAAAAACGATTTCTTCTGTAAGTACCAACCCCTATATAATTTATTCTATAGAAAACATATAGAAGAAATAATTAAAACTCAGAAATAAAAAGAGTTCTTACCCAATCAAGTAAGATTACTAATAAATTCTAAAGGAATTAAATAAGATTTTTCATTCCAAAAATAAGAATGGTCGACTAAATTAAGTTACCCCAAAAAAAATAGTAGAATTTATCCCTAACAAAATTAAATTAAGGGAAAATGAATAAATAATAAATATTCACGAATAAAGCCACAACTATAGCTATAAAGAAAATTTACAGATCCATGCTGAGTAAATCTATAAGTAAAATCTAAAACAGGCTGAAAAAAAGGAAATAAAAATAAAAAAAGAGTTGGATCAAAAAAATAATATACTATTTAAAATAAATACTTCACTTAAAAAATTTAAGCTTGGAGGACACCCTATATTAAATACTCTAAATATGAACCATATAATACAATTCTAGGTATAAAATTTAATAGGCCTTTATTAAAAAAAAATCTACGACTTGAAAGTCGTTCATAAGAGATTAGCCAAACAAAATAAACCTGAAGAACACAAACCGTGAGAAATTATTTAAAATATGAACCTAAAACCCCTCACTTAGATATTCTTATTAAACCTATAATACATAAACTTATATGAGCAACAACGAGTAAGCAATTAGATTTTACATCACCCTGAATTAAACAAATTAAACTTACTATAATACCACCTACTATTCTTATAGAATACCAAATAAAACCATAATTTATAAATAAAAATTCATTTAAAAATATGATACGAAGAAGACCTAACCACCAATTTTTAATAATACACCTGCTAAAATTATAGAACCTGAAATAGGGGCTTGAACATGAGCTTTTGGCAGCCAAAAATGAACTATAAATATTGGTAACTTAACTAGAAAAGCAAAAACTATAAAAAGATGAAAAAAGAAATGAGGAATATAATCATAATCGAAAAATAAAGTTATATTATTTATATAAAAATAAATCAAAATACAAAATAAAGGAAGAGAAGCAAATAATGTGTAAAAAAATAAGTAGAGACCAGCAATTAAACGTTCAACTTGATAGCCCCACCCAAAAATTAATACTATTAAAGGAATTAAACTTAATTCAAAAAAAACATTATTATAAACATATTTAAACTGCAAAAAATTAATAAGAATAAAACAAAGTAATAAACATATTATAAATAAATAATTATTATCTTTAATATTACTAGAAATAACTATTAATGAAATAATCAAAATTCTTAAAAGAATTAAACCATAAGAATAATAATCAATCTATAAAGTAGGAAATGACTGAAAAGTAATTATTAATATAATAAAAAGAAAAAAATAATAAAGAAATTAATAAACTTAATTGAAATTATCAAAAATTAAGGAATTAGGATAATCATTCCCTGACAACGAATTATTATAACTAGAACTCTTAACCCAATTACACCTTCACAAACATAAAAAGTTATTATAAATAAATAAATGTAAAAAGAATAATTAAATATTGAACAATAAAGTAAAATAAGTAAAAGTAAACTAATTACTACTATTTCTAAACTAATAAGACATAAAAGAATATGTTTACGAATAACAATTAAACTTACAATACTAGAAAAAAAAATAAAATAATTATAAAAATTATACTAATGATTAGATCTAGAGCCACATTCATAAAAAACCCTATATCACTAGGAATTCTTTTAATAACACAAACCATAATAATAATTTTATTAATTAACACAATTTTGTCAACATCTTGATTTGCCATAATTACATTTTTAATAATAATTGGGGGATTATTGATTATTTTTATATATATAAGAAGAATCGCCTCAAATGAAAAATTTAAAATTAAGATTAATTTAACTATTATAATCTTAATTTTATTATTAATAACAGATGATATAATAATTGAAAGCCAGCCTAAAGAAACACAAGTAATAACATTCATTTGATAATGCTTATCATTAATTAAAATCTACAATATCAAATCAATAATAATAACTATTATAATAGTTTTATACTTATTAATTACCATAGTATGTGTGTCAAATATAGTTAAACACCATTACGGACCCTTACGATCCTATAATACGAAAAAAAAATCCAATTTTTAAAATTCTTAATTATTCAATTGTAGATTTACCAGCTCCTATTAATATTTCACTATGATGAAATTTTGGTGTTTTACTAGGGTCATGCTTAGCAATTCAATTAATTACAGGAATTTTACTGTCTATACATTACAGACCTACTATTGAAACTGCTTTTAACAGCCTAAGACACATTATACGAGATGTAAATTATGGATGATTATTGCGATCTGTACATTCTAATGGAGCTTCAATATTTTTTATTTGTATTTACATACACACAGGACGAGGTATATATTATGGCTCATATAAATTTGTAAAAACATGAATTACTGGTGTAATTATTATGTTATTAACTATAGCAACAGCTTTCCTTGGGTACGTATTACCTTGGGGGCAAATGTCATTTTGAGGAGCAACAGTAATTACTAATTTACTTTCAGCATTCCCCTATATTGGTGCGACACTAGTAAGTTGAATTTGAGGTGGCTTTGCTGTAGACAACGCAACACTAAATCGATTCTTCAGTTTACATTTTATATTACCATTCATTATTACTATAATAGTAATTATTCATATTTTCTTTTTGCATATAACAGGATCAAATAACCCTATTGGATTGAATTCAAATTCAGATAAGATCCCTTTCCACCCTTATTTTTCTATTAAAGACTTAGTAGGAATTACTATAGCATTATCATTTCTATTAGTATTAAATTTTAGTGAACCTTTTTTATTATCAGACCCTGATAACTTTATTAACGCAAACCCAATAGTAACTCCAATTCATATTCAACCAGAATGATATTTCTTGTTTGCGTATGCAATCCTACGATCAATCCCAAACAAATTAGGGGGAGTAATAGCATTATTTACATCAATTTTAATTTTACTAATTCTACCTTTTTCTATAAAAATAAAGTTTAAAGGAATCAGATTTTACCCAATCGCTCAATTAAATTTATGAATTTTTTTAACTACTACAATTTTATTAACATGAATTGGGGCACGACCTGTAGAATTACCTTATACTGATATTGGTGCTATATTAACAATTCTATACTTTTCTTATTTCATTACAGATCCTATTATAGTTAAACAATGAGATTTAACCTCTAAAAAAATGTAAACTTAATTAAAATAAAAAATAATTTCAAAGAAAGAGGTAAGTAAATTTTCAAGCTATACATTAATTTATCATAACGATAACGAGGTAAAGTACACCGGATCCAAACAAAGAAAAAACAAATAAATATAACTTTTAAAAAAAATGAAAAAGAATAAAAATTACCCCCTAAAAAAATTAGTGAAGTAATTAATCTTATAAAGATAATTCTAGAATATTCAGCAATAAAGAGAAATGCAAACCCCCCTCTCGTACTCAATATTAAATCCAGACTAACTCTCTCTCTCCTTCAGAGAAATCAAAAGGAGTTCGATTAGTCTCTGCTAGACAGCATGAAAGCCCCAAAAAAATATTGGGGTAGAAAAAAAAATAAATCAACTTAAAGACTGTGTCATATTAAATCTAACTAAACTGTAACTGTCACATAAAAAGAAATAGCCTAACAAAATTAAGGACAGAGAGACTTCATAAGAAATAGCTTGGGAAACACTACGAATACAGCCCAAAAGTGAGTAAATTCTATTAGAAGATCACCCACAAATAATCAATCCATCTCTAACTCTTGAACAGCATAAAAAAAATAAGAGACCATAATTAAAATTTAACAATTAACATAAAATGGAAATAAAGCTCAAATAAATAAAGATTGTAAAAGTCTAAGAATAGGACAAATAAAATATATTAAAAAATTTGAATTAGTAGGGTAAATTTGTTCTTTTAAGAATAATTTTATACCATCTCTAGGTTGAAAAATACCTAAATAACCAACTTTATTAGGACCTTTTCGGTTATGACTAAACCCTATAATTTTTCGTTCTAACAAAGTAAAAAACCCAACTGCTACAAGGATTATTAAAAGTAATAATAACTAGTAATTATTAAAATCTTATTTGGTCCTTTCGTACTAAAATAGACACTTAAATAAGATAGAAACCAACCTGGCTTACACCGGTTTGAACTCAAATCATGTAAGAAATAAAAGTCGAACAGACTTAATAAAAAGATCTGCCCCAAAAATTTTCTTAATTCAACATCGAGGTCGCAAACTTGAATATAAATAAGAACTCTCCATTCAAATTACGCTGTTATCCCTAAGGTAACTTAACTTAAATCAATATCATTATTATCTTATTGATATTTAAAAAAATAAAGTTAAATTATTTTCACCCCAAAAAAAATTATTAAAACTTATTAAAAAATAATTATTTTAAAGTTCTCTAGGGTCTTTTCGTCCCATATTAATAATTAGCTTTTTTACTAAAAAATCAAATTTTAGAATTATAAATCATATAATTTGTATCTCATTAATTCCTTCATACAAGCCCTCAATTAAAAGGCTAATTATTATGCTACCTTTGTACAGTCAGAATACTGCAGCCATTTAACATAGGGCAGAAATTACCTTAAATTTAACTAAAGGAAATGTTTTTGTTAAACAGTTGGAAAAAAATTTGTCGAGTTCAATTATTATAATTAATACTTACTAATTTAATCATTATAAAAATATTATAATTAATTAAATCTCTTTATAAGAAAATAAATATAATAAAATATGAAAATCTAAGTAATTAATTAAAAACTAATATAAAATTTAAAAATTAATTCAAATAAATATTAATTATATAAAAATATTAAGATTATCCCTAATAAAATAATAAGAAATAATTTAAAATTAAATTTAATCTAAAGTAACCAGATATAAAAAGCATTTAACTTTTAACTATTAAAAATATACAGAAATTTCTGCCACAGATATAATTAATTATATAAATACTTTAATTTCGGGAAAAAAATATTTTATAATAATTAACCCTGATACAAAAGGTACATAGAAAACTATAAGCCTACAGATAAATATTAAAATAAAAAATCTAATTACACTTTCCAGTACAATTACTTTGTTACGACTTATCTCAATTAAAAGAGAGTGACGGGCAATATGTACATAAATTTAATAAATTCAAATAAAATAATTATTTTAATTACTATTAAATCCTAATCAATTTAAATATTAACCTAAATATAAAATTTGAAGTAACCCACACTTACTTAAATAACTGCACCTTGACCTAATAAATTAAATAAAAAAAGTATATTCTTAATTAAAATAGAGGTATACAAATAAAATTAGTAAAACCTATCGTGGTTTATCAATTATAGACAGGTCCCCCTAATAAAAATCTACCGCCAAATTATTCAAATTTTATAGAAAATAACTAATAATGTTAATTATTTAAATAAAAATAACAGGGTATCTAATCCTGGTTTAAAAAGAGATTTAGTAATTTTATAAAGAAACTTTAAAAAAATTTCACTTAAGTAAAATTTTGACTTTGATAAAACTTAAAAATTAATTTTTATATATTGTGTAACCGCGAATGCTGGCACAATATTTTTCTAAATAGATTAGCTTTTGAAAGTCAATTTTAAAACTTATTACTGAAAATAATTTAAAAACGTATAATACCATAAATAATTAATAAGAAAAAATCAAACTTAA
>4Empoascanara_gracilis
AGCTTTATAATTGTGGGGATTATACTATGCTTATGTTCAAATAATTGAATTTTTATTTGATGTGGTTTAGAATTGAGATTAATTACATTCTTACCATTAATACAAAATAAATTATATTTCATCAGAATCAATTTTAAAATATTTTATTATTCAAAGAGTAAGATCTACTATTTTAATTTTGGGGTTGTTAATAATAGTAGTTATGAAATTTAATTATGAATTTATAATTTCATTGCTTTGATGATAAAAATAGGGATTGGGCCCTTCCATTTATGATTATTAAGAGTAATAAGTGGATTACATTCAGTTCCAATAATTTTATTATTGACTGTATTAAAGATTTCACCATTAGTAATTTTAAGTCTTGTAATATTAGAATTCAATTTTTATTATAATTACAATATTAGCTGGATCTATTTCAGGATTAAATCAAAATTCAACTAAAAAGATTATTGCATACTCCTCCATTTTTAACATAGGCTTAATTTTAATAGTAATTAAAAATAACAGCATTTGATTGTGCTATTTATTTATTTATCATATATGTTATTTATTAGTTTAATATTAAATTTAAATTTATTTATATTAATCAAATTATTTTTAATGAGATTTGATATGAAACAAAATAAATGTGATTAATTCTCCTATCTATAGGAGGTATACCACCTCTTATTGGTTTCACTATTAAATTAATGGTAATTGAATTTACAATTTCAATTTCTTAATTTTACACTATATTAATTGTTCTTCTATCTTTATTGATTATATATTTTTATTTACGTATGACATACCTTAGATTAATATTTTTTACTGTATCTCCTAAATGGATACTTTAAATCAACTATCCTCTCAATTATTAATTAATATTTTGTAAATGATAAAGTGAATTTATTCTACTAACCATAAAGATATTGGATCAATATACTTCATTCTTGGTATTTGATCGGGTATAGTTGGTATAATATTAAGAATACTAATTCGAATTGAATTGACTCAACCAGGACTATTCTTGGGCAATGATCAAATTTATAATGTAATTGTAACATCACATGCATTTATTATAATTTTTTTCATAGTAATACCAATTATAATTGGAGGTTTTGGTAATTGACTACTACCTTTGATAATTGGAGCTCCTGATATAGCATTCCCACGATTAAATAATATAAGATTCTGATTATTACCCCCATCCCTAACTTTATTAATTGCTAGATCTATAGTAGAAACTGGAGCTGGAACTGGTTGAACAGTTTACCCCCCTCTTTCATCCAACATTGCACATTCAGGTGCTAGAGTAGATATAGTAATCTTTTCATTACACTTAGCAGGTATTTCCTCAATTTTAGGAGCCGTGAATTTTATTACTACAGTTATTAATATACGTTCAATTTATCTCACCTTAGATCGAATCCCATTATTTGCTTGGTCAGTTATTATTACTGCGGTCCTTTTACTTTTATCCCTACCTGTTTTAGCAGGTGCAATCACAATACTTTTAACTGATCGTAATTTAAACACGTCATTCTTTGACCCATCCGGTGGTGGTGATCCAATTTTATATCAACACTTATTTTGATTTTTTGGTCATCCAGAAGTGTATATCTTAATTTTACCTGGGTTTGGTATAATTTCACAAATTGTAACTCAAGAGAGAGGTAAAAATGAATCATTCGGTTATATTGGTATAATATATGCAATAATATCAATTGGGTTATTAGGGTTTGTAGTTTGAGCTCATCATATATTTACAGTTGGGATGGATGTAGACACTCGAGCCTATTTTACATCGGCAACTATAATTATTGCTGTACCTACGGGTATTAAAATCTTTAGATGATTAGCTACTATACACGGAGTAGTTTTAAAGACTAGCGTATCAATACTATGATCCTATGGATTTGTATTTTTATTTACTATTGGTGGATTAACTGGAATTATTCTTTCCAATTCATCAATTGATGTCATTCTACATGACACATACTACGTAGTAGCCCACTTTCACTATGTCTTATCTATAGGAGCAGTATTTGCAATTATAGCAGGATTTATTCACTGATACCCTTTATTTACAGGAATAACAATAAATCCAACTTGATTAAAAATTCAATTTACATTCATATTTGCCGGAGTAAATTTAACTTTTTTCCCGCAACATTTTTTAGGATTGAGAGGATTCCCGCGACGATACACTGATTTTCCAGATGTTTACACCTCTTGAAATAATTTATCCTCAATTGGTAGATTAATCTCACTTTTTAGAATTATGTTAATAATATTTATTATTTGAGAAAGAATAATTTCAAAACGACAAATTTTATTCCCATTAAATAATTTAAGATCAATTGAATGGCTACAAAAATTTCCACCTGAAGAGCATTCATACACAGAATTACCCTTATTCTAATTAAGCCTCTAATCTAAATACACAAAATGCTAATTCACCAATAATAGAACAATTAATCATATTTCATGATCACACTATAATAATTATCAGTATCATTACAGTATCAGTAATATACATAATATTTAAAATTATAATTAACAAATTTAATAATCAACTAATACTTGAAAATCAAACTATCGAATTAATTTGAACAATTTTGCCAGCAATTATACTCATTTTTATTGCACTGCCTTCATTAAAAATTTTATACATAATTGAAGAAACTAATAAACCTTCAATAACTATTAAAGCTATTGGTCATCAATGATTTTGATCATATGAATACTCAGATTTCAAAAAAATTGAATTTGACTCATATATAAAGCCAATTAAGATCTAGAAAGGGGGAATTTCGTTTATTAGAAGCTGATAATCGAATCATTCTTCCGTTTAATACTCAAATTCGAATTCTTTTAACCTCTACTGATGTAATTCACTCATGAACTATCCCAGTACTTGGATTAAAAATTGATGCGTCCCCTGGACGAATTAATCAAGGAAATATTATAATAAAACGACCAGGTTTATTTTTTGGCCAATGTTCAGAAATCTGTGGAGCAAATCACAGATTCATACCTATTGTAATAGAAAGAGTTAATATAATAAATTTCTTAATTTGATTAAAAAATTTCTATATCTCCTATGTGATGAACCAACTTAATAATAATTTTAATAATAACACTCATTATAATAATAGTAATTATATATTTTAATTTTAATATTAAAATAAAAATTGAAGAAAACCCTTTGTTAAAAAAAATAAATGAAAATGATAGCAAATCTGTTTTCAGTATTTGACCCATGTACAGGATCTCGTCAATAAATTGATTAACATTAAGATTATTCTTAATTGTCATGCCATTGACTTATTAGCAACACCCAATAAAATAATAATTATAATTAATTTAATTTTTAAATTACTTATAAAAGAATTTCTACAAATTTAACTTATAAAGGGACTAAATTATTAATATTAGGAATTTTCTCATTATCCTAATTAATAATATAATAGGATTACTACCCTACGTATTTACATCTACATCACATAAGTTTCATCCCTGGCCATTAGATTACCAATCTGAATCAGATTAATATTATATGGGTGATTAATAAAACTAACAAAATATTTAACCACTTAATTCCTAATGGAACTCCTTCCATGTTAAACCCTTCATAGTTATTATTGAAACATCAAGAAACATTATTCGGCCAGGATCTCTTTCAGTCGTTTAACAGCCAACATAATTGCTGGACATTTATTAATATCATTATTAGGAAATAAAATTCGATATTAATAATTTCAACAATAATTATTTACTTAAGTCTGATAATTTTTGATTAGCAGTAAGTATAATTCAAGCCTACGTAATAATAACTTTAACCACCCTTTACTCTAGAGAAATTATGAATAATCATCCATTTCACTTAGTAGATAAAAGACCTTGACCTATTACAGGGTCCATTGGGTTGATAACCACAATATTAGGTTTAATTATATGGTTCCACATAATTAATTTAAATTTAATAGCAATAGGAATATTAATTATTTTTTTAACTATGATTCAATGATGACGGGATGTTACTCGCGAATCAACATTTCAAGGATTACATACTAATAAAGTAGTTTTAAGAATACAGTTAGGTATAATTTTATTTATTATCTCTGAAATTTTATTTTTTTCGTCATTCTTCTGAGCGTTCTTTCACAGAAGATTAGCACCATCAATAGAAATTGGTTTAATTTGACCTCCTAAGGGTATTAATGTTTTTAACCCCCTAAACATCCCAATACTAAACACTATAATCCTTTTAACATCGGGAATTAGTATTACTTGAGCACATAACGCTCTATTAAAAAAAAGTATCAACAATAATTACAAGAATAATCATAACTGTAATTTTAGGAATTTACTTCTCAATACTTCAATTATATGAATATATTGAATCACCATTTTGTATTTCTGATTCAATCTATGGATCTGCATTCTTTATAGCCACAGGATTCCATGGATTACATGTAATTATCGGAACTTTATTCATTTTTATTTCATTGTTGCGAATAAAAGGGCTTCACCTTTCCAACCTACATCATGTAGGATTTGAATCATCAGCATGATATTGACATTTTGTAGACGTAGTGTGATTATTCCTGTATATATCAATTTATTGATGGGGAAGTTAACATCTAATAACTATTATTTTAATTAATATAATTATTATCATAATAATAATGGCAATTAATAAAAAACCTATCATTGATATACAAAAATCAACACCATTTGAATGTGGCTTTAACCCTATAACATACAAACGATTACCATTCTCAATCCATTTCTTTTTAATTGCAATTATTTTCTTAATCTTTGATATTGAAATCATTATTATTATACCAATAATTTTAACAATAAAAAGTTCAATAATTACCTATTGATTAATCACATCTTCAACTTTATAATTATCTTAATTTTAGGATTATATCATGAATGATTAAACGGAATACTAAATTGAACAAAGTAGAAATTAAAACCAAACAAAAAACCAATAAAATAATTTTAAAATTATTAATTAAATAATAATGAATATTATTAGACCAATTAAATAATAAAGTTGAAATACCCTGGGAACCAAAAAATTCACCTCAATTTAAATTTAACCTTAAACCAATTGCCCATGAATAAAAAATTAAATACAAATAATATGAATAACTATATAAAAACCATATATTTATAAAAAATAAAAATTCACAGGAAATAAAAAATACTTAACTTCAATTAATTCATAACCTAATTAATCCTATAGTAACAAATAATAAAGGTATTAATTTTAAATAAGTTGGTAAAATTAAACTAACTGTATCAATTAATAAAAGTCATAAGACTAAACAACCAAAAAAAATAAGCAAAGTCAAAACTATAATTCTAACTTTTATTAACTTTATCCTCAAAAAAAATTAACTGTGACCAAAACTACAAAAATTAACATAGAATAATATAATAAACGAATTGGTAAGAACAAGTTAAACCTAACCCTAAATAAAAAATTATATAAAAAATTAAATTTAAATTAGATATTAATATTGATTCTAAAATAGCATCTTTAGAATAAAACCCAGATAAAAATGGAATACCAAAAGCTAAATTAGAAATATTAAAGCAAGCTCTCGTAAATGGTATTATTAAGCAAACAGAACCCATAACACGAATATCCTGATTATTATTCATATAATAAATAAAAATACCAGCACAAAGAAATAATAATGATTTAAATATCGCATGACTAATAAGATGAAAGTATCTTATACTAGAAAAACCAATAAATAAAGAACTTATTATTAACCTAATTGACTTAAAGTTGAAGAGCAATAATCTTTTTTAAATCAAATTCGTAATTTGCACAAAAAGATGACATAAGTATAGTAATTAAGCTTAAAAATAAAAACTAGTTATTATAAAAATTGATAAAAAAATCGAATTAAAAGATAAACACCTGCAGTAACTAAGGTTGAAGAGTGTACCAAAGAGGATACAGGTGGAGCTGATATCGCAGCTGGAAGTCAAGTAGAAAATGGGATTTGAGCTCTTTTAGTAAAAGATGATATAATCACTAAATAAAATTAAATTATTATAATAATCTAAATAAAATAAAAAATGCCATCTACCAAAAGATCTTAATCAAGCAATAGAAACTAATAAACCAATATCACCTAAACGATTAGTCAAACATGTAATTAAACCAGCTAAATAACTTTTTAAAGAGTTATAGTAAATTACTAAACAGTAAGAAACTAACCCTAAACCATCCAACCTAATAAAATTCTCAATAAACTTACTAATAATTAAGAAACATACTGAAAATAAAAGAAAGAACTAGAAATAAAATCGATTACTTCTGTATCTATGAACACCTATATAATTTACACTGTAAAAAATTCATTGAAGAAATCAATAAAACACTGAAATAAACAAAACAGAGATTCAATCAAACAACAAAACTAATAAAAACAAATAGAATTAACTATAACCCTTCATTCTAAGAAACACTTAAATCAAATGAAGTAATAAAATAATAAAAAAATAACAGAATTTAAAGATAATAAAACAAAAATATAGGTATATGAATATGCAATAAAAATTCACGAATACACCCTTCAGTACAAGAATACAAAAAAAACAAACTACCATGTTGAACATAACTATAAATAAAATCTAAAACAAGCTGAAAAAAAAGAAATAAATAAGAAGTAAGAATATGATCAGTATGAAATTATTCTAGTTAAAATTATAATTTCTCTGATAAAGTTTAATCTAGGTGGGCAACCCATGTTAAAGACACAAAAAATAAATCATAAAATACAATTCTTGGTATAAAACTTATTAAACCTTTATTAATTATAAAACTACGACTAAGTAATCGCTCATAAGAAATTAACAAGACAAAAAAGACCTGATGAACATAAGCCATGAGAAATTATCAAAAATAAGAACCAATAACCCCCCACTTAGATATACTTATTAACCCTATGATACAAAGTCTTATATGAGCAACTAAGAATAGGCAACTAAACTTTGTATCGCCTTGACTAAAGCAGATAAGTCTAATAAAAATACCACCTAAAATTCTAATAGAATACCAAAAATAACCGTAACTTAAAAAATTTAAATCTGAAATAAACATCACACGAAAAATACCTAACCCCCAATCTTTAAAAGCAACCCGGCTAAAATTATAGAACCAGCTAAGGGAGCCTGGACGTGAGCCCTAGGTAATCAAAAATGAACTATAAATATAGGCAACTTAACTAAAAAGGCGAATACAAAAAAGAAATGTATAAAACCAAAAGAAATAAATTCAAAATCTAAATATAAACTAAAATTAAATAAATATAAATAAATTAATAATAAAAACAAAGGTAGCGAAGCAAATAATGTATAAAATAGTAAGTAAAGACCAGAAATTAAACGTTCTGGTTGATAACCTCAACCATAAATTAAAATAATAAGGGGCACAAGACTAAATTCAAAAAATAAATTATACTAAATAAATTTAAACTAGAAAAGATTAATTAGGATTAAACACAGTAAATAACAAACTAAAAATAGATAATTAAAAATACTACTTATACTAGAAATTAATATCAAAGAAACAATTAAAATTCTTAAAATAAACAAACCATAAGAAAAATAATCGATCCAAAGAGTAAGAAATTAAAGAAAAATAAGAACCCACATTAAAAGAAATTAAAACTATTAAATTTAAAATTAAACAAAATTGAAACTATCAATAACTAATGAATTTAAATAATCATTTCCTGACAACGAATCATGTATACAAGAACACTAAGCCCTAAGACCCCTTCACAAACATAAAAAGTTATTATAAACAAATAAATATAAAAAGAATAATTAAATATTAAACAATATAAGAAAACTAAAAGTAATAACGAAAGAACAATAAATTCAAGTCTAATTAAACATAATAAAATATGCTTACGAATATTAATCAAAGAAAATACACTAAATGCAAAGATATATTAATAATAAAAGTAATAATAATAATTAGATCACTGTCACCATTAATAAAAACCCCTATATCTATAGGAATTCTATTATTAATACAAACAATAATCATAATTATACTAATAAATAAAATTATTACAACATCTTGATTTACTATAATAACATTCTTAATAATAATTGGAGGATTATTAGTAATTTTCTCTTACATGAGAAGAGTCTCATCAAATGAAAAATTTAAAACTAAAATTAACTCAATAGTTGTAATTATTGTTTTATTAATAATAATAGACGAAACTCTATTAGAATTTCAAACTAATGAATTGCAAAGAATAAGATTCTATAAATACAATTTCTCTTTAATTAAAATTTATAACTACAAATCAATAATTATAACAGTAATATTAGTAATATACTTGTTAATTACAATAATTTCAGTGTCAAAAATAGTTAAACATCATAAAGGGCCATTACGACTACTTAATACGAAAAAAAAAACCTATCTTTAAATTAATAAACTATTCAATTGTAGATTTACCAGCACCAATTAACATTTCAGCTTGATGAAACTTTGGTGTAATTTTAGGACTATGTATAATAACTCAAATAATCACTGGAATTATCCTATCAATGCACTACAATGCAAGTATTTATGAAGCATTTAATACATTAAGACACATTATACGAGATGTAAACTACGGGTGAATTACCCGGTTAATTCACTCAAACGGAGCATCATTAATATTTATTTGTATATATGCTCACATTGGGCGTGGAATATATTATGGATCATATAAATTTAAAAAAACTTGAATAACTGGAATTATAATTATATTATTAATAATAGCAACAGCATTCTTAGGATACGTTTTACCTTGAGGTCAAATATCATTTTGAGGTGCAACAGTTATCACAAACTTATTATCGGCACTACCATATTTAGGGGAAACCCTAGTTAATTGAATCTGAGGTGGTTTCGCAGTAGATAATGCTACACTAAATCGATTCTTTAGATTACATTTCATATTACCGTTTATCACATTAATAATTATTATAATACATATTTTCTTTCTACACATAACAGGTTCAAACAACCCTATTGGTTTAAATTCAAATTCAGATAAAATCCCATTTCACCCTTATTTTTCAATCAGGGACATCTTTGGAATCATATTAACATTATATTTTTTATTAACTTTAACATTAACTGAACCATTTATATTATCAGACCCTGATAACTTCATAACAGCAAACCCAATAGTTACACCAATTCACATTCAACCAGAATGATACTTTTTATTTGCTTATGCAATTTTACGATCAATCCCTAATAAATTAGGAGGTGTAATAGCATTATTCACATCAATTCTTATTTTAACAATTATACCTTTTTCAATAAATACAAAATTCAAGGGAATTGAATTTTACCCAATAAGTCAAATTAACCTATGATTATTTTTAACAACAATAATTATATTAACCTGAATTGGAGCTCAACCTGTTGAAACACCTTTTACAGAATTGGGAGCAATTATAACTGTAATATATTTTTTATATTTTATCACAGACCCAATAATTAACAAAAAATGAGATATAATTACTAAAAAAATGTGAATTTAATTAAAATAAAGAAAAATTTTAATGAAAAAGGCAAATAAACTTCCAAGCTATATATCAATTTATCATAACGATAACGAGGTAATGTGCAACGAATCCAAATAAAAAAAAAACAAATAAATATTAATTTTAAAAAAAACGAAAAAGAATAAAAATTACCCCCCAAAAAAATTAAACAACTAATTAATCTTATAAAAATAATTCTTGAATATTCAGAAATAAAAAGTAAAGCAAAACCACCACTCATATTCAATATTAAACCCAAACTAATTCTCTTTCACCCTCAGAAAAATCAAAAGGTGTGCGATTGGTCTCAGCTAAACAACAAGATAATCACAAAAAAATAAAACAGGAGAAAAAAAAATAAACCAACATAAATACTGAAAAAAAATAAAATTCATAAAACTGTAACTGTCACATAAAAAAAAATAAATTAATAAAATTAAAGAAAGAGAAACTTCATAAGAAATACTTTGAGAAACACTCCGGACACAACCTAGTAAAGAATAAACACTATTAGATGATCAACCACAAATAATTAAGCCGTCTCTAACACTTAAACAACATAAAAAAAATAAAACCCCATAATTAAAATTTAACAATTAACATAAAATGGAAATAATAATCAAATAAATAAAGATTGAATTAAGTTAAAAAAAGGACAAATAAAATAAATTAAAAAATTAGAATTCAAAGGATAAACTTGTTCTTTAATAAAAAGTTTTATTCCATCTCTAGGTTGAAAAATACCAAAATAACCTACCTTATTAGGACCCTTACGAATATGATTATAACTCATAACTTTTCGCTCAAAAAGAGTAAAAAAACCCACTGAAATCAAAACTATTAACAATAAAAATAACAACTAATAAAATAAATACTAAATGGTCCTTTCGTACTAAAATAATTAATTAAATTAGATAGAAACCAACCTGGCTCACACCGGTTTGAACTCAAATCATGTAAAAATTAAAAGTCGAACAGACTTAAAAATAAGATTTGCCCCTTATTTAATTTTAATTCAACATCGAGGTCGCAAACTTAAATATAAATTAGAACTCGCCATTTAAATAACGCTGTTATCCCTAAGGTAACTTACCTTGAACCAAAATCAAAAATCTTAAATAAAGAAATTTATAAATAAAGTTAAATTATTATCACCCCAATAAAACTTAATAAAAAAAATTAAAAAAAAAATTAAAATAAGTTCTATAGGGTCTTTTCGTCCCAAATTTAAAATTAGCTTTTTTACTTAAAAATTAAATTAAAATTATAAATAAAATAAAATATATTTCTCATGAATCCATTCATACCAGCCCTCAATTAAAAAACTAATTATTATGCTACCTTTGTACAGTTAAAATACTGCAGCTATTTAACATGGAGCAGAACTTACCTTAAATTAGACTAAAGGAAATGTTTTTGATAAACAGTTGAAAATAAATCTGTCAAATTAAACTTTAATATTAAAAATTTACTAATTTAATCATTATTAATATAATAAAAATAAATAAAAATACTTATAAAAAAATAAATTAAACAAAATAATATAAAATAAATAATTTATTAAAAACTAATTCAAAATTTAAAAGATATATTAAATATACTAAAATTGTATAAAAATATAAAGATTATCCCTCATAAAATAATTAAAAATAATTAAAAATTAAATTTAATCTAAGAAAACCAGATAAAAAAAACGCATAACTTATAATTACAAATAATATTAACAAGATTATGTTACAATCATAATAAATTAAATAAATCATTTAACTTCGGGATATAAATATCTATTAATAATCAACCCTGATACAAAAGGTACATAATTAAATTATTTTAAAAACATAAATTAATAAATAAAAAATCTAACTACACTTTCCAGTAAAATTACTTTGTTACGACTTATCTCAACTTAAAGAGAGTGACGGGCAATATGTACATAATTTAAATTAATTCAAAATAAAAAATAATTCAAATTACTATCAAATCCTATTCACAAAATTAAAAAACAAAAATATTAAAATTAAAGTAACCCACAGCAACTAAAATAACTGCACCTTGACCTAATAAAATAAAAAAAGAACTTTCTTTAGAAATCAAAATAGAGATATACAAATAAATTTAGTAATACTTATCGTGGCGTATCAATTAAAAACAGGTTCCTCTAATTATAAATTACCGCCAAATTATTCAAATTTAATAGAATATAACTATTAATGTTAAGAATTGTAAGTAAAATAACAGGGTATCTAATCCTGGTTTAAATAAAAATTTACTAATGATAAAAAGAAAAAAAATAAAAATTTCACCTAAATAATAGATTAAACCAAATTAACTTAAAAAATTAATTTTATTAAATTGTATAACCGCAGATGCTGGCACAATTTTAACTTAAATAAACTACCTTTAAAAAAAATAATTAAAAATTTATTACTGAAAATAATTAAAATTCATATAATAGTGTAAAAAATTAATAAAAATAAATCTAACCTTA
>4Empoascanara_sipra
AGCTTTATAATTGTTGGGGTTATAATTTGCTTATGTTCAAATAACTGATTATTTATTTGAGCCGGGTTAGAATTATCTTTAATTACATTATTACCAATTATGCAGACTAAACTTAATTACTTCAGAATCAATAATAAAATATTTTCTTGTTCAAAGAATTAGTTCTGGGTTATTAATTATTGGACTGATAATTATTTTAACAAATACTATATCAAATTATTTCATTATAACGTAGCCATCTTAATAAAAATGGCTGTAGCACCTTTCCATTCTTGACTTATTTCAGTAATTGAGCCTCTTCAACCATTAGCTATAATACTAATATTAACAGTATCAAAAATTTCACCATTAATAATCTTATCATTCACCAAATCTCATTTCAGTTATTATCTTTATTACATTAACTACAGGGTCAATTATAGGATTAAACCAATCAGCTGTGAAAAAATTAATTGCTTACTCATCAATTTTTAATATAGGTCTTATTATTATAGCTATCAAAAACAATTTTATCTGATCATTTTATTTATTAGTTTATCTATTATCTTATTTATTTGAATTTTAAATAAAATAAATTCATTTATACAAATCAAATAATCCTAAATGAGAATTGACAGTAAATAAATATGCTATGAATTAATTTACTATCATTGGGGGGAATACCTCCTTTAATTGGATTCTCCATCAAATTAGTAATTATTGAATTTTCAATCAGAAAATAATAATTTAACTTATTAGTAATAATTTTAATATCTACAGTAGTAATATTTTTTTATCTACGAATAAGATACTTAACTTTAATATTTTATTCATATTCACCTAAATGAAACATCATAATAAAATTTCATCCTAATTTATTTTAAATTTAATTTAAATGAAAAAATGACTTTACTCCACAAATCATAAAGATATCGGAACTATATATTTTATTTTTGGAATTTGATCAGGAATAGTAGGAATGATATTAAGAATATTAATTCGAATTGAATTAACTCAACCTGGACCTTTTATTACAAATGATCAAGTATATAATGTAATTGTTACCTCTCATGCATTTATTATGATTTTTTTTATAGTAATACCAATTATAATTGGAGGTTTTGGAAACTGGCTTTTACCTTTAATAATTGGAGCCCCGGATATGGCATTCCCACGAATAAATAATATAAGATTTTGATTATTACCCCCTTCTCTTACATTACTAATAATAAGTTCAATAGTAGAAACAGGAGCAGGCACGGGATGAACAGTCTACCCCCCCTTATCAAGAAATGTTGCCCACTCGGGTGCAAGTGTAGATTTAGCAATTTTTTCATTACATTTAGCAGGTATTTCATCAATTTTAGGAGCAGTAAATTTCATTACAACAGTAATTAATATACGATCAAATAGATTAACTTTAGACCGAACCCCTTTATTTGTATGATCAGTAGTAATTACTGCAGTATTATTATTATTATCATTACCTGTATTAGCAGGTGCAATTACTATATTATTAACAGACCGTAATTTGAATACATCATTCTTTGACCCCTCAGGAGGGGGTGACCCAATTTTATACCAGCATCTATTTTGATTTTTTGGGCATCCTGAAGTTTACATTTTAATCTTGCCTGGATTTGGGATAATTTCTCATATTATTACACAAGAAAGAGGGAAAAATGAATCTTTTGGATATATTGGTATAATTTATGCTATAATATCAATTGGATTACTAGGATTTGTAGTTTGAGCTCATCATATATTTACAGTAGGTATGGATGTTGATACACGAGCATATTTCACTTCAGCAACTATAATTATTGCAGTGCCAACCGGAATCAAAGTATTTAGTTGAATAGCAACTATACACGGAATCCCAATTAAAAAAAGTGTTCAAATACTTTGATCTTATGGTTTCGTATTCTTATTTACTTTAGGAGGATTAACCGGAATTATTTTATCAAATTCATCTATTGATGTTATTCTTCATGATACTTATTATGTAGTAGCACATTTTCATTATGTACTATCTATAGGAGCAGTGTTTGCTATTATTGCTGGATTTATCCATTGATTCCCGTTATTTACTGGGTTAACATTAAACCCTAAATGACTAAAAATTCAATTCTTATTTATATTTATTGGAGTAAACTTAACATTTTTTCCCCAACACTTCTTAGGATTGAGAGGGTTCCCTCGACGATATTCTGATTACCCAGACATTTATTTATCATGAAATAATTTATCATCTATTGGTAGATTAATCTCATTTATTAGAGTCTTAATATTAATATTTATTATTTGAGAAAGATTAATCTCAAAGCGTATAATATTATTTTCCATTAATAATATTTCATCTATTGAATGATTACAAAAGATACCACCAGAAGAACATTCATACAGAGAACTACCTTTAAACAAATTAAGCCTCAAACTTAAATACACAAGATGCAAATTCACCTGTAATAGAACAATTAATTATATTTCATGATCACACAATAATAATTATTGTAATAATTACAACTATTGTTTTATATATAATGCTAAGACTAATAATAAGAAAATTTATAAATCGAATACTTTTAGAAGGTCAATTAATTGAGCTAATTTGAACAATTTTACCTGCAGTCTTACTAATCTTTATCGCATTACCTTCTTTAAAGATTTTATATATAATTGAAGAAACCAACAAACCTTTAATTTCTATTAAAGCTATTGGACACCAATGATTCTGATCTTATGAATATTCAGATTTCAAAAAAATTGAGTTTGACTCCTACATAAAACCAACTAAGAACTAGAAACAGTGAATTTCGATTATTAGAAACTGATAATAAAATTGTTTTACCATTTAATACACAAACCCGAATTTTAGCAACATCTTCTGATGTAATTCACTCATGAACTATTCCCTGCTTAGGGTTAAAAATTGATGCTTCGCCAGGACGAATTAATCAAGGTAATATTTTAATAAAACGACCAGGATTATTTTACGGGCAATGCTCTGAGATCTGTGGGGCAAATCATAGCTTTATACCTATCGTATTAGAAAGAATAAATATAAATGGATTTTTAAACTGACTAAAAAACTTTTATATCACCTATATGATGAACACTAATTATAACATTATTTATTTTCTCATTTATCATAATAATAGTAATAGTTTACTTTGAATTCAAAAAAAAAATTAATTATAATACTAATCTAAATTATAAAATAATAAATGGAAATGATAACTAATCTATTTTCTGTATTTGACCCTTGTACTGGTTTGTATCACTAAACTGAATGAGAACAATTATTTTCTTAATAATTATACCTTTTAAATTCTATTAACCCCTAATAAAAATATTATAATTTACAAATTTATCACAGAATCTTTAAGAAAAGAATTAAAATAATTATACCTCACAAAGGTATTTTACTAATTATACTAAGAATATTCTTATTATTTTAATTAATAATTTTATAGGATTAGCACCCTATGTATTTACATCTTCTTCACATCAGTATTTTCATTAACAATAGCATTACCACTATGATTAGCATTTATTTTGTATGGATGAATAATAAACCTAAGTCAATATTTACTCATTTAGTACCCTTAGGTACACCTGCAATATTAACCCCTTTATAGTTATAATTGAGACGGTTAGAAATTTAATTCGCCCAGGATCACTTGCAGTCGATTAACTGCTAATATAATTGCTGGACATTTATTAATATCTCTATTAGGGGGTAACAATCAATTATTATAATTTCAACAATAATTATTTTTGTAACCCTAATGCTATTTGAATAGCTGTATCAACAATTCAAGCTTATGTTTTTATAACATTAAGAACATTATATTCTAGAGAAATTATGAATAATCACCCATTTCATTTAGTTGATAAAAGACCTTGACCTTTAACGGGATCTATCGGATTAATAACATTAATATTAGGTATAATTATATGATTTCATAAAATTAAAATAAGATTATTTATACTAAGAATTTTAATTATTATGATAACTATAATTCAATGATGACGTGACGTCACACGAGAATCTACATTTCAAGGTCTACACACAATAAAAGTAACCCTAGGAATAAAAATAGGAATACTTTTATTTATTGTTTCAGAAATTTTATTTTTTTTATCATTTTTTTGAGCATTCTTTCACAGAAGATTGTCCCCTTCAATAGAAATTGGGCTAACGTGACCTCCTAAGGGAGTCCAACCATTTAATCCTATAAATGTACCAATATTAAATACTATAATTTTACTGAGTTCAGGAATTACTATTACTTGGGCTCATAATTCCTTAATTATAAAAATTATAGACAATAATTCAAAGAACAATAATAACCGTAATATTAGGGGTATACTTTTCAATTCTTCAATTATATGAATATATTGAATCACCATTTTGTATTTCAGATTCAATTTACGGTGCTACCTTTTTTGTAGCTACAGGATTCCACGGATTACATGTAATTATTGGAACGTTATTTATTATAGTCTCACTTAATCGTATACTTAAACTCCATATATCAAAAGATCATCACGTAGGATTTGAAGCGTCAGCATGATACTGGCATTTTGTAGATGTAGTATGATTATTCTTGTATATTTCAATTTACTGATGAGGTAATTAATTTATTTTATTAATTGTAATGATTAACTTAGTAATCTCCGTCATAATTATAATAATTAACAAAAAACAAATCTCTGATAGACAAAAATCTTCACCCTTCGAATGTGGATTTAACCCAATAACATACAAGCGATTACCATTTTCAATCCATTTTTTTTTAATTGCAGTTATTTTTTTAATCTTTGACATCGAAATTATTATTATTCTACCAATAATTTTAACTTTAAAAAGATCTCAATTAACAGCTTGACTTCTTACATCCACAATTTTGTATTAATCTTAATTCTGGGACTTTATCATGAATGAATAAATGGTATATTAAACTGAACTAAATAATAATAAAAATCAAACCGCAAAAAAAAAATATTACCTTAATTCTATTATTAGAATAAGACTGAAAATAATTAGATAACTTTAATAAATAAAAAGAAATACCCATACCACCGTATAATTCACCCCAGGTTAATAAAAACTTAAATTCAGAATTAAAAGAATATAAACTATTATATAAATAATAAGAATAACTAAATATAAATCATATATTAGAAATAAATAAAAAGTTTGATTAAAAACAAAACCCCTGAATTCTCTTAAATGAAATCCTTCAAAACCCTAAAAAAACAAAAAATAAAGGAATAATCTTTAAATAAATAGGCAATAAAATAATTGAAAAATCAATAAGTAAAAGCCATAAAATTAAACAACCAAATAAAACACCTAGAGTTAAAAAAAAAATTCTAAATTTTATAATACTTATCTTCGTAAAAAAAAAAATGACATTAAATTTAGTCTCAAAATTATTCTATAATAAAATAAACGAACTGATAACAACAAGTTAAACCAACTCTTAAAAAAAAAATAATATTAAAAACTAACCCTATTGAATATATTGAACTTATTTCTAAAATTAAGTCCTTAGAATAAAAACCAGATAAAAAAGGAATACCAAATGCTAAATTAGACAAATTAAAACAAGCTGTACAAAAAGGTAAAAAATTACAAACTGAACCTATAAAACGAATATCTTGATTATCATTTATATAAAAAATAAAAATACCGGCACAAAGAAATAACAAAGATTTAAATATAGCATGACTTAATAAATGAAAAAAAGTTAAATTAACAAAACCTAAAAACAATGATCTCATTATTAACCTAACTGTCTTAAAGTAGAAAAGCAATAATTTTCTTTAAATCAAATTCATAGTTAGCACAAAATGAAGATATAAATATAGTTAATATACTCAAAAACAAAAAACAATTATTATAAAATTAAATTAAAGAAACGAATAAGAAGATATACCCCTGCAGTAACTAAAGTTGATGAGTGAACCAAAGCTGATACAGGAGGAGCTGCTATTGCAGCTGGTAGCCAAGAAGAAAAAGGAATTTGAGCTCTCTTAGTAAAAGAAGAAATAATAATTATGTAATAAATATGAATTATACAAATCAATATAAAAAATAAAATGTCATCTACCGAAAGAAATTATTCAAGCTAAAGAAATTAATAACCCAATATCACCTAAGCGATTAGTTAAGCAAGTAATTATACCAGCCAAATAACTTTTTATTGAATTAAAATAAATAACTAAACAATAAGAAACTAAACCTAAACCATCCAACCTAACAAAATTCTAATTAAATTAACTAATAATTTAAAAATATACTTAAAACAAATAAAATAACTAAAAAAGAAAACGATTTCTACTATAAGAGCCAATTCCTATATAGTCCATTCTGTAAAATACACATTGAAGAAATAAATAAAACTCGGAAATAAATAAACTTCTGACTCAATCTAATAAAATAATTAATAAATTCTAAAGGAATTAAATATAATCTTCCACTCTAATAATAACAAAAGTCAAATAGATTGAATCAAAAAAAAAAAAAAAAAAGAATTTATACCTAATAAAATAAGTTTAATGGAAAATGAATAAAAAGTAAATATTCACGAGAATAACCTGAACTAAATCTATAAAGAAAATTAAAAGAACCATGCTGGGTATAACTATAAATAAAAACTAAAACAAGCCGAAAAAAAAGAAATAAAAGCAAACGAAGAATATGATCAATAAAATAATATTCTACCTAAAATAAGAACTTCACTTAAAAGATTTAAACTCGGCGGACAACCTATATTAAAAGCACTAAATATAAATCATATAATACAATTCTAGGTATAAAATTTAATAAACCTTTATTAAAAAAAAATCTACGACTTGAAAACCGCTCATAAGAAATTTGCTAAACAAAATAAGCCAGAAGAACATAATCCATGAGAAATTATTTAAAATATGAACCTAAAACTCCTCATTTTGTTATTCTTACTAAACCTAAAATACATAATCTTATATGGGCCACAAAGAATAAGCAATTAAATTTAACATCACATTGAACTAAACAAATTAAACTAACTAACAACCCACCTACTATTCTAATTGAATACCAAATGAAACTATAATGTAAGAATAATGATTCATTAAGAAGTATAACACGTAAAAATCCTAACCACCAATTTTTAATAATAACCCAGCTAAAATTATGGAACCTGAAATTGGGGCTTGTACATGAGCTTTTGGTAATCAAAAATGAACTATAAATATAGGAAGTTTAACTAAAAAGGCAAAAATTATAAAAAAATGTAAAAAAAAATTTGGGACATAGGATATGCCAAAAAACAGAGTTAAATTATTTATATATAAGTAAACCAAAACAACAAATAAGGGTAAAGAAGCAAATAATGTATAAAAAAACAAATAAAAACCAGCAATTAATCGTTCAACTTGATAACCCCACCCAAAAATTAAAATTATTAAAGGAACTAATCTCAATTCAAAAAAAACGTTATTAAAAATATATTTAAACAACAAAAAATCAATAAGAATAATACATAATACTAAACAAATTATAAATAAAGAACTATTGTTATTAATTTTACTAGAGATAATTATCAAAGAAATAATGAAGATTCTTAAAAGAATTAAACCGTAAGAGTAAAAATCAACCTAAAAAATAAGAAATATTAGAAAAATAATCATTAAAAAAAAAAAAAAAAAAAAAAACTACAGAAATCAATAAACCTATTTGAAATTATCAAAAATTAAAGAATTTAAATAATCATTTCCTGACAACGAATTATTATAACTAGGACTCTTAACCCAATAACTCCCTCACAAACATAAAAAGTTATTATAAACAAATAAATATAAAAAGAATAATTAAATATAGAACAATACAATAAAATTAATAAAAGTAGAATAATAACCAATATTTCTAAGCTAATTAAACACAAAAGAATATGTTTACGAATAAAAATAAAACTAACAATACTTATAAAAAAGATATAATTTTATTAAAATTTTTAACAATTATTAGCTCTATTGCCCCATTAATAAAAAATCCTATGTCTTTAGGATTCTTATTATTAACTCAAACCATTATAATAATTTTATTTGTTAATACAATTTTAAGAACATCATGATTTACTATAGTCACATTTTTAATAATAATTGGAGGATTATTAATTATTTTTATATATATAAGAAGAATTGCATCTAATGAAAAATTTAAAATTAAAATCAACTTTACTATAATTATTTTTATTATTTTTATAATTTCAGATGAATTACTTTTAGAAAATCAATTAAGAGAAACACAAGAGATTTTATTCATATAATAATGCTTATCTTTAATTAAAATATATAATACAAAATCCATAATTATAACTGTAATAATAGTTCTATATTTACTTATCACAATAATTTGTGTTTCTAAAATCGTAAAACATCATGAAGGCCCTCTTCGATCTTATAATACGAAAACAAAATCCAATTTTCAAAATCTTAAATTATTCAATTATTGATTTACCAGCACCTATTAATATTTCTTTATGATGAAATTTTGGAGTTTTATTAGGGTCCTGCTTAGCTATTCAATTAATTACAGGAATTCTATTATCAATGCATTACAGCGCTACTATTGACACAGCTTTTAACAGACTAAGACATATCATACGAGATGTAAACTACGGTTGACTATTACGTTCTATCCACTCTAATGGGGCATCATTATTCTTTATTTGTATTTATTTACATACAGGACGAGGAATTTACTATGGATCATACAAATTTATTAAAACCTGAATAACGGGAGTCTTAATTATATTACTAACAATAGCAACAGCATTTTTAGGGTATGTTTTACCCTGAGGTCAAATATCATTTTGGGGGGCTACAGTAATTACTAATTTACTTTCAGCTTTCCCGTATATTGGAGCAAGATTAGTAAGTTGAATTTGGGGGGGTTTTGCAGTAGATAATGCAACATTAAATCGATTCTTTAGACTTCATTTTATATTGCCTTTTATTATCAGACTAATAGTAGTAATTCATATTTTTTTCTTACATATAACTGGATCAAACAACCCAATTGGTCTAAATTCTAATACAGATAAAATTCCATTCCATCCTTACTTCTCTATTAAGGATTTAACAGGAATTTGTATCACAATATTATTACTATTATTACTTAATTTTAGTGACCCTTTTCTTCTATCTGACCCAGATAATTTCATTAATGCTAACCCTATAGTTACCCCAGTTCATATTCAACCTGAATGATACTTTTTATTTGCATACGCAATCTTACGTTCTATCCCTAACAAACTAGGAGGAGTAATAGCATTATTTGCCTCAATTTTAATTTTAATAATTTTACCGTTTTCTATAAAAATAAAATTTAAAGGAATTAGATTCTACCCACTAGCTCAAATTAATATTTGAGTTTTCCTAACGACAACAATTTTATTAACATGAATTGGAGCACGGCCAGTAGAATTACCCTACACTGATATTGGCGCCGCCTTAACAGTTTTATATTTCTCATACTTTATTTCTGATCCTATACTGACAAAATACTGAGATTTAACTTTTAAAAAAATGAGAACTTAACTAAAATAAAATAAAATTTTAAAGAAAGGGGTAAATAAACTTCCAGGCTATACATTAATTTATCATAACGATAACGAGGTAAAGTACAACGAATCCATACAAAAAAAAAACAAATAAAAATTAATTTTAAAAAAAAAATAAATGAAAAAAAATTCCCGCCTAAAAAAATTAGGCAAGTAATTAGTCTAATAAAAATAATACTTGAATATTCTGCAATAAAAAGAAATGCAAATCCACCTGCCATATTCAATGTTAAACCCAAACCAATTCACTTTCTCCTTCAGAAAAATCAAAAGGAGTTCGGTTAGTTTCTGCTAAGCAACAAGAAAGTCACAAAAAAATATTGGTAAAGAAAAAAAAATAAATCAACACAAAATTTGAGTATAACTAAAGTTTATCAGACTATAACTGTCACATAAAAAAAAATAACCTAATAAAATCAAAGATAATGAAACTTCATAAGAAATAGCTTGTGAAACTCTACGAATACACCCAAGAAGAGCGTAAATTCTATTAGAAGACCAACCGCAAATAATTAAGCTGTCTCTAATTCTAGAACAACATAAAAAAAAAAGAAAGCCATAATTGAAGTTTAACAATTCACGTAAAACGGAAATAAAGCCCAAATAAATAAAGATTGTAGCAAGCTTAAAATAGGACAAATAAAATATATAAAAAAATTTGAATTTGTTGGGTAAACTTGTTCTTTAAGAAATAATTTTAACCCATCTCTGGGTTGAAAAAGCCCAAAATAACCAACTTTATTTGGGCCTTTGCGATTATGACTGTAACCTATAATTTTTCGTTCTAATAAAGTGTAAAACCCTACTGAAACAAGAACTATTAAAAGTATAAAAAACTAGTAATTATTAAAATAATATTTGGTCCTTTCGTACTAAAATAAATAAATAAATAAGATAGAAACCAACCTGGCTCACACCGGTTTGAACTCAAATCATGTAAGAATTAAAAGTCGAACAGACTTAATAAAAAGATCTGCTCCAAAAATTTTCTTAATTCAACATCGAGGTCGCAAACTTGAATATAAATTAGGACTCTCCATTCAAATTACGCTGTTATCCCTAAGGTAACTTTGCTTTAATCAATTTCATAATTCTTAAATAAAGAATTTAAAAAATAAAGTTAAATTATTTTCACCCCAAAAAAAATTAATAAAATTTATTATAAAATAATTACCTTTAAGTTCTCTAGGGTCTTTTCGTCCCATACTAATAATTAGCTTTTTTACCAAAAAATTAAATTAAAAAATTATATATAATATAATTGATATCTCATTAATTCCTTCATACCAGCCCCCAATTAAGAAGCTAATTATTATGCTACCTTTGTACAGTCAGGATACTGCAGCCATTTAACATAGGGCAGAAATTACCTTAAATTTAACTAAAGGAAATGTTTTTGATAAACAGTTGGAAAAAAAATTGTTGAATTCAATTTATATACTATATATTTACTAATTTAATCATTATGAAAATAAAAAAAATAATTAAATTCCTTTATAAAAAAATAAATAAAATTAAATCTCATAACTTAAATAATTAATTATAAACTAATATAAAATTTAAAAATTTGGGCAAATAAAAAATAATTATATAAATATATTAAGATTATCCCTAATAAAATAATTAAAAATAATTTAAAATTAAATTTGATCTAAAGCAACCAGATATAAGAAACAATTAACTTATAATTATTAAAAATATATAAAAATTTTTGTAACAAATAAAATTAATCATATAAATATTTCAATTTCGGGAAATAAATATAAAATAATTATTAACCCTGATACAAAAGGTACACAATAAACTAAAATACTACAGAAAAACTTTGAAATATAAAATCTAATTACACTTTCCAGTACAATTACTTTGTTACGACTTATCTCAATTTAAAGAGAGTGACGGGCAATATGTGCATAAATTAAATAATTTCAAATAAAATAATTATTTTAATTACTATCAAATCCTAATCAAATAATTAAATATCCTATATATAAAATTTAAAGTAACCCACGCTTTCTTAAATAACTGCACCTTGACCTAATAAAATAAATAAAAAAAGTATATTCTAAATCCAAATAGAGGTATACAAATATACTTAGTAAAACCTATCGTGGTTTATCAATTAAAGACAGGTTCCCCTAATAATAATTTACCGCCAAATTATTCAAATTTTATAGAAAATAACTATTAATGTTAAAAAATTAAATATAAATAACAGGGTATCTAATCCTGGTTTCAAGAAAGATTTACTAAATTTAATCAAGATTACTATAAAAATTTCACTTAAGTAAAATTTTTAATTAAATAAAACTAAAGAATTAATTTTCTTAAATTGTTTAACCGCGAATGCTGGCACAATATTTTTCTAAATCAGCTAACTTTTGTAAAACAATATAAAAATTTATTACTGAAACTTTTTAAAAAACGTATAATATTGCAAAAAATTAATAAGACAAAATCAAACTTAA
>4Empoascanara_wengangensis
AGCTTTATAATTGTTGGGGTTATAATTTGCTTATGTTCAAATAACTGATTATTTATTTGAGCCGGGTTAGAATTATCTTTAATTACATTATTACCAATTATGCAGACTAAACTTAATTACTTCAGAATCAATAATAAAATATTTTCTTGTTCAAAGAATTAGTTCTGGGTTATTAATTATTGGACTGATAATTATTTTAACAAATACTATATCAAATTATTTCATTATAACGTAGCCATCTTAATAAAAATGGCTGTAGCACCTTTCCATTCTTGACTTATTTCAGCAATTGAGCCTCTTCAACCATTAGCTACAATACTAATATTGACAGTATCAAAAATTTCACCATTAATAATCTTATCATTTACCAAATCTCATTTCAGTTATTATCTTTATTACATTAACTACAGGGTCAATCATAGGATTAAACCAATCAGCTGTGAAAAAATTAATTGCTTACTCATCAATTTTTAATATAGGTCTTATTATTATAGCTATCAAAAACAATTTTATCTGATCATTTTATTTATTAGTTTATCTATTATCTTATTTATTTGAATTTTAAATAAAATAAATTCATTTATACAAATCAAATAATCCTAAATGAGAATTGACAGTAAATAAATATACTATGAATTAATTTACTATCATTGGGGGGAATACCTCCTTTAATTGGATTCTCCATCAAATTAGTAATTATTGAATTTTCAATCAGAAAATAATAATTTAACTTATTAGTAATAATTTTAATATCTACAGTAGTAATATTTTTTTATCTACGAATAAGATACTTAACTTTAATATTTTATTCATATTCACCTAAATGAAACATCATGATAAAATTTCATCCTAATTTATTTTAAATTTAATTTAAATGAAAAAATGACTTTACTCCACAAATCATAAAGATATCGGAACTATATATTTTATTTTTGGAATTTGATCAGGAATAGTAGGAATAATATTAAGAATATTAATTCGAATTGAATTAACTCAACCTGGACCTTTTATTACAAATGATCAAGTATATAATGTAATTGTTACCTCTCATGCATTTATTATGATTTTTTTCATAGTAATACCAATTATAATTGGAGGTTTTGGAAACTGGCTTTTACCTTTAATAATTGGAGCCCCAGATATGGCATTCCCACGAATAAATAATATAAGATTTTGATTATTACCCCCTTCTCTTACATTACTAATAATAAGTTCAATAGTAGAAACAGGAGCAGGTACGGGATGAACAGTCTACCCCCCCTTATCAAGAAATGTTGCCCACTCGGGTGCAAATGTAGATTTAGCAATTTTTTCATTACATTTAGCAGGTATTTCATCAATTTTAGGAGCAGTAAATTTCATTACAACAGTAATTAATATACGATCAAATAGATTAACTTTAGACCGAACCCCTTTATTTGTATGATCAGTAGTAATTACTGCAGTATTATTATTATTATCATTACCTGTATTAGCAGGTGCGATCACCATACTATTAACAGACCGTAATTTGAATACATCATTCTTTGACCCCTCAGGAGGGGGTGACCCAATTTTATACCAGCATCTATTTTGATTTTTTGGGCATCCTGAAGTTTACATTTTAATCTTGCCTGGATTTGGGATAATTTCTCATATTATTACACAAGAAAGAGGGAAAAATGAATCTTTTGGATATATTGGTATAATTTATGCTATAATATCAATTGGATTACTAGGATTTGTAGTTTGAGCTCATCATATATTTACAGTAGGTATGGATGTTGATACACGAGCATATTTCACTTCAGCAACTATAATTATTGCAGTGCCAACCGGAATCAAAGTATTTAGTTGAATAGCAACTATACACGGAATCCCAATTAAAAAAAGTGTTCAAATACTTTGATCTTATGGTTTCGTATTCTTATTTACTTTAGGAGGATTAACCGGAATTATTTTATCAAATTCATCTATTGATGTTATTCTTCATGATACTTATTATGTAGTAGCACATTTTCATTATGTACTATCTATAGGAGCAGTGTTTGCTATTATTGCTGGATTTATCCATTGATTTCCGTTATTTACTGGGTTAACATTAAACCCTAAATGACTAAAAATTCAATTCTTATTTATATTTATTGGAGTAAACTTAACATTTTTTCCCCAACACTTCTTAGGATTGAGAGGGTTCCCTCGACGATATTCTGATTACCCAGACATTTATTTATCATGAAATAATTTATCATCTATTGGTAGATTAATCTCATTTATTAGAGTCTTAATATTAATATTTATTATTTGAGAAAGATTAATCTCAAAGCGTATAATATTATTTTCCATTAATAATATTTCATCTATTGAATGATTACAAAAAATACCACCAGAAGAACATTCATACAGAGAACTACCTTTAAACAAATTAAGCCTCAAACTTAAATACACAAGATGCAAATTCACCTGTAATAGAACAATTAATTATATTTCATGATCACACAATAATAATTATTGTAATAATTACAACTATTGTTTTATATATAATGCTAAGACTAATAATAAGAAAATTTATAAATCGAATACTTTTAGAAGGTCAATTAATTGAGCTAATTTGAACAATTTTACCTGCAGTCTTACTAATCTTTATCGCATTACCTTCTTTAAAAATTTTATATATAATTGAAGAAACCAACAAACCTTTAATTTCTATTAAAGCTATTGGACACCAATGATTCTGATCTTATGAATATTCAGATTTCAAAAAAATTGAGTTTGACTCCTACATAAAACCAACTAAGAACTAGAAACAGTGAATTTCGATTATTAGAAACTGATAATAAAATTGTTTTACCATTTAATACACAAACCCGAATTTTAGCAACATCTTCTGATGTAATTCACTCATGAACCATTCCCTGCTTAGGGTTAAAAATTGATGCTTCGCCAGGACGAATTAATCAAGGTAATATTTTAATAAAACGACCAGGATTATTTTATGGGCAATGCTCTGAGATCTGTGGGGCAAATCATAGCTTTATACCTATCGTATTAGAAAGAATAAATATAAATGGATTTTTAAACTGACTAAAAAACTTTTATATCACCTATATGATGAACACTAATTATAACATTATTTATTTTCTCATTTATCATAATAATAGTAATAGTTTACTTTGAATTCAAAAAAAAAATTAATTATAATACTAATCTAAATTATAAAATAATAAATGGAAATGATAACTAATCTATTTTCTGTATTTGACCCTTGTACTGGTTTGTATCACTAAACTGAATGAGAACAATTATTTTCTTAATAATTATACCTTTTAAATTCTATTAACCCCTAATAAAAATATTATAATTTACAAATTTATCACAGAATCTTTAAGAAAAGAATTAAAATAATTATACCTCACAAAGGTATTTTACTAATTATACTAAGAATATTCTTATTATTTTAATTAATAATTTTATAGGATTAGCACCCTATGTATTTACATCTTCTTCACATCAGTATTTTCATTAACAATAGCATTACCACTATGATTAGCATTTATTTTGTATGGATGAATAATAAACCTAAATCAATATTTACTCATTTAGTACCCTTAGGTACACCTGCAATATTAACCCCTTTATAGTTATAATTGAAACGGTTAGAAATTTAATTCGCCCAGGATCACTTGCAGTCGATTAACTGCTAATATAATTGCTGGACATTTATTAATATCTCTATTAGGGGGTAACAATCAATTATTATAATTTCAACAATAATTATTTTTGTAACCCTAATGCTATTTGAATAGCTGTATCAACAATTCAAGCTTATGTTTTTATAACATTAAGAACATTATATTCTAGAGAAATTATGAATAATCACCCATTTCATTTAGTTGATAAAAGACCTTGACCTTTAACGGGATCTATCGGATTAATAACATTAATATTAGGTATAATTATATGATTTCATAAAATTAAAATAAGATTATTTATACTAAGAATTTTAATTATTATGATAACTATAATTCAATGATGACGTGACGTCACACGAGAATCTACATTTCAAGGTCTACACACAATAAAAGTAACCCTAGGAATAAAAATAGGAATACTTTTATTTATTGTTTCAGAAATTTTATTTTTTTTATCATTTTTTTGAGCATTCTTTCACAGAAGATTGTCCCCTTCAATAGAAATTGGGCTAACGTGACCTCCTAAGGGAGTCCAACCATTTAATCCTATAAATGTACCAATATTAAATACTATAATTTTACTGAGTTCAGGAATTACTATTACTTGGGCTCATAATTCCTTAATTATAAAAATTATAGACAATAATTCAAAGAACAATAATAACCGTAATATTAGGGGTATACTTTTCAATTCTTCAATTATATGAATATATTGAATCACCATTTTGTATTTCAGATTCAATTTACGGTGCTACCTTTTTTGTAGCTACAGGATTCCACGGATTACATGTAATTATTGGAACATTATTTATTATAGTATCACTTAATCGTATACTCAAACTTCATATATCAAAAGATCATCACGTAGGATTTGAAGCGTCAGCATGGTACTGGCATTTTGTAGATGTAGTATGATTATTCTTGTATATTTCAATTTACTGATGAGGTAATTAATTTATTTTATTAATTGTAATGATTAACTTAGTAATCTCCGTCATAATTATAATAATTAACAAAAAACAAATCTCTGATAGACAAAAATCTTCACCCTTCGAATGTGGATTTAACCCAATAACATACAAGCGATTACCATTTTCAATCCATTTTTTTTTAATTGCAGTTATTTTTTTAATCTTTGACATCGAAATTATTATTATTTTACCAATAATTTTAACTTTAAAAAGATCTCAATTAACAGCTTGACTTCTTACATCCACAATTTTGTATTAATCTTAATTCTGGGACTTTATCATGAATGAATAAATGGCATATTAAACTGAACTAAATAATAATAAAAACCAAACCGCAAAAAAAAAATATTACCTTAATTCTATTATTGGAATAAGACTGAAAATAATTAGATAACTTTAATAAATAAAAAGAAATACCTATACCACCATATAATTCACCCCAGGTCAATAAAAACTTAAATTCAGAATTGAAAGAATATAAACTATTATATAAATAATAAGAATAACTAAATATAAATCATATATTAGAAATAAATAAAAAGTTTGATTAAAAACAAAACCCCTGAATTCTCTTAAATGAAATCCTTCAAAACCCTAAAAAAACAAAAAATAAAGGAATAATCTTCAAATAAATAGGCAATAAAATAATTGAAAAATCAATAAGTAAAAGCCACAAAACTAAACAACCAAATAAAATACCTAGAGTTAAAAAAAAAATTCTAAATTTTATAATACTTCTCTTCGTAAAAAAAAAAATGACATTAAATTTAGTCTCAAAATTATTCTATAGTAAAATAAACGAACTGATAACAACAAGTTAAACCAACTCTTAAAAAAAAAATAATATTAAAAACTAACCCTATTGAATATACTGAACTTATTTCTAAAATTAAGTCCTTAGAATAAAAACCAGATAAAAAAGGAATACCAAATGCTAAATTAGACAAATTAAAACAAGCTGTACAAAAAGGTAAAAAATTACAAACTGAACCTATAAAACGAATATCTTGATTATCATTTATATAAAAAATAAAAATACCGGCACAAAGAAATAATAAAGATTTAAATATAGCATGACTTAATAAATGAAAAAAAGTTAAATTAACAAAACCTAAAAACAATGATCTCATTATTAACCTAACTGTCTTAAAGTAGAAAAGCAATAATTTTCTTTAAATCAAATTCATAGTTAGCACAAAATGAAGATATAAATATAGTTAATATACTCAAAAACAAAAAACAATTATTATAAAATTAAATTAAAGAAACGAATAAGAAGATATACCCCTGCAGTAACTAAAGTTGATGAGTGAACCAAAGCTGATACAGGAGGAGCTGCTATTGCAGCTGGTAGCCAAGAAGAAAAAGGAATTTGAGCTCTCTTAGTAAAAGAAGAAATAATAATTATGTAATAAATATGAATTATACAAATCAATATAAAAAATAAAATGTCATCTACCGAAAGAAATTATTCAAGCTAAAGAAATTAATAACCCAATATCACCTAAGCGATTAGTTAAGCAAGTAATTATACCAGCCAAATAACTTTTTATTGAATTAAAATAAATAACTAAACAATAAGAAACCAAACCTAAACCATCCAACCTAACAAAATTCTAATTAAATTAACTAATAATTTAAAAATATACTTAAAACAAATAAAATAACTAAAAAAGAAAACGATTTCTACTATAAGAGCCAATTCCTATATAATCCATTCTGTAAAATACACATTGAAGAAATAAATAAAACTCGGAAATAAATAAACTTCTGACTCAATCTAATAAAATAATTAATAAATTCTAAAGGAATTAAATATAATCTTCCACTCTAATAATAACAAAAGTCAAATAGATTGAATCAAAAAAAAAAAAAAAAAAGAATTTATACCTAATAAAATAAGTTTAATGGAAAATGAATAAAAAGTAAATATTCACGAGAATAACCTGAACTAAATCTATAAAGAAAATTAAAAGAACCATGCTGGGTATAACTATAAATAAAAACTAAAACAAGCCGAAAAAAAAGAAATAAAAGCAAACGAAGAATATGATCAATAAAATAATATTCTACCTAAAATAAGAACTTCACTTAAAAGATTTAAACTCGGCGGACAACCTATATTAAAAGCACTAAATATAAATCATATAATACAATTCTAGGTATAAAATTTAATAAACCTTTATTAAAAAAAAATCTACGACTTGAAAACCGCTCATAAGAAATTTGCTAAACAAAATAAGCCAGAAGAACATAATCCATGAGAAATTATTTAAAATATGAACCTAAAACTCCTCATTTTGTTATTCTTACTAAACCTAAAATACATAATCTTATATGGGCCACAAAGAATAAGCAATTAAATTTAACATCACATTGAACTAAACAAATTAAACTGACTAACAACCCACCTACTATTCTAATTGAATACCAAATGAAACTATAATGTAAGAATAATGATTCATTAAGAAGTATAACACGTAAAAATCCTAACCACCAATTTTTAATAATAACCCAGCTAAAATTATGGAACCTGAAATTGGGGCTTGTACATGAGCTTTTGGTAATCAAAAATGAACTATAAATATAGGAAGTTTAACTAAAAAGGCAAAAATTATAAAAAAATGTAAAAAAAAATTTGGGACATAGGATATGTCAAAAAACAGAGTTAAATTATTTATATATAAATAAACCAAAACAACAAATAAGGGTAAAGAAGCAAATAATGTATAAAAAAACAAATAAAAACCAGCAATTAATCGTTCAACTTGATAACCCCACCCAAAAATTAAAATTATTAAAGGAACTAATCTCAATTCAAAAAAAACGTTATTAAAAATATATTTAAACAACAAAAAATCAATAAGAATAATACATAATACTAAACAAATTATAAATAAAGAACTATTGTTATTAATTTTACTAGAGATAATTATCAAAGAAATAATGAAGATTCTTAAAAGAATTAAACCGTAAGAATAAAAATCAACCTAAAAAATAAGAAATATTAGAAAAATAATCATTAAAAAAAAAAAAAAAAAAAAAAACTACAGAAATCAATAAACCTATTTGAAATTATCAAAAATTAAAGAATTTAAATAATCATTTCCTGACAACGAATTATTATAACTAGGACTCTTAACCCAATAACTCCCTCACAAACATAAAAAGTTATTATAAACAAATAAATATAAAAAGAATAATTAAATATAGAACAATACAATAAAATTAATAAAAGTAAAATAATAACCAATATTTCTAAGCTAATTAAACACAAAAGAATATGTTTACGAATAAAAATAAAACTAACAATACTTATAAAAAAGATATAATTTTATTAAAATTTTTAACAATTATTAGCTCTATTGCCCCATTTATAAAAAATCCTATGTCTTTAGGATTCTTATTATTAACTCAAACCATTATAATAATTTTATTTGTTAATACAATTTTAAGAACATCATGATTTACTATAGTCACATTTTTAATAATAATTGGAGGATTATTAATTATTTTTATATATATAAGAAGAATTGCATCTAATGAAAAATTTAAAATTAAAATCAACTTTACTATAATTATTTTTATTATTTTTATAATTTCAGATGAATTACTTGTAGAAAATCAATTAAGAGAAACACAAGAGATTTTATTCATATAATAATGCTTATCTTTAATTAAAATATATAATACAAAATCCATAATTATAACTGTAATAATAGTTCTATATTTACTTATCACAATAATTTGTGTTTCTAAAATCGTAAAACATCATGAAGGCCCTCTTCGATCTTATAATACGAAAAGAAAATCCAATTTTCAAAATCTTAAATTATTCAATTATTGATTTACCAGCACCTATTAATATTTCTTTATGATGAAATTTTGGAGTTTTATTAGGGTCCTGCTTAGCTATTCAATTAATTACAGGAATTCTATTATCAATGCATTACAGCGCTACTATTGACACAGCTTTTAACAGACTAAGACATATCATACGAGATGTAAACTACGGTTGACTATTACGTTCTATCCACTCTAATGGGGCGTCATTATTCTTTATTTGTATTTATTTACATACAGGACGAGGAATTTACTATGGATCATACAAATTTATTAAAACCTGAATAACGGGAGTCTTAATTATATTACTAACAATAGCAACAGCATTTTTAGGATATGTTTTACCCTGAGGTCAAATATCATTTTGGGGGGCTACAGTAATTACTAATTTACTTTCAGCTTTCCCGTATATTGGAACAAGATTAGTAAGTTGAATTTGAGGGGGTTTTGCAGTAGATAATGCAACATTAAATCGATTCTTTAGACTTCATTTTATATTGCCTTTTATTATCAGACTAATAGTAGTAATTCATATTTTTTTCTTACATATGACTGGATCAAACAACCCAATTGGTCTAAATTCTAATACAGATAAAATTCCATTCCATCCTTACTTCTCTATTAAGGATTTAACAGGAATTTGTATCACAATATTATTACTATTATTACTTAATTTTAGTGACCCTTTTCTTCTATCTGACCCAGATAATTTCATTAATGCTAACCCTATAGTTACCCCAGTTCATATTCAACCTGAATGATACTTTTTATTTGCGTACGCAATCTTACGTTCTATCCCTAACAAACTAGGAGGAGTAATGGCATTATTTGCCTCAATTTTAATTTTAATAATTTTACCGTTTTCTATAAAAATAAAATTTAAAGGAATTAGATTCTACCCACTAGCTCAAATTAATATTTGAGTTTTCCTAACGACAACAATTTTATTAACATGAATTGGAGCACGGCCAGTAGAATTACCCTACACTGATATTGGCGCCACCCTAACAGTTTTATATTTCTCATACTTTATTTCTGATCCTATACTGACAAAATACTGAGATTTAACTTTTAAAAAAATGAGAACTTAACTAAAATAAAATAAAATTTTAAAGAAAGGGGTAAATAAACTTCCAGGCTATACATTAATTTATCATAACGATAACGAGGTAAAGTACAACGAATCCATACAAAAAAAAAACAAATAAAAATTAATTTTAAAAAAAAAATAAATGAAAAAAAATTCCCGCCTAAAAAAATTAGGCAAGTAATTAGTCTAATAAAAATAATACTTGAATATTCTGCAATAAAAAGAAATGCAAATCCACCTGCCATATTCAATGTTAAACCCAAACCAATTCACTTTCTCCTTCAGAAAAATCAAAAGGAGTTCGATTAGTTTCTGCTAAGCAACAAGAAAGTCACAAAAAAATATTGGTAAAGAAAAAAAAATAAATCAACACAAAATTTGAGTATAACTAAAATTTATCAGACTATAACTGTCACATAAAAAAAAATAACCTAATAAAATCAAAGATAATGAAACTCCATAAGAAATAGCTTGTGAAACTCTACGAATACACCCAAGAAGAGCGTAAATTCTATTAGAAGACCAACCGCAAATAATTAAGCTGTCTCTAATTCTAGAGCAACATAAAAAAAAAAGAAAGCCATAATTGAAGTTTAACAATTCACGTAAAACGGAAATAAAGCCCAAATAAACAAAGATTGTAGCAAGCTTAAAATAGGACAAATAAAATATATAAAAAAATTTGAATTTGTTGGGTAAACTTGTTCTTTAAGAAATAATTTTAACCCATCTCTGGGTTGAAAAAGCCCAAAATAACCAACTTTATTTGGGCCTTTGCGATTATGACTGTAACCTATAATTTTTCGTTCTAATAAAGTGTAAAACCCTACCGAAACAAGAACTATTAAAAGTATAAAAAACTAGTAATTATTAAAATAATATTTGGTCCTTTCGTACTAAAATAAATAAATAAATAAGATAGAAACCAACCTGGCTCACACCGGTTTGAACTCAAATCATGTAAGAATTAAAAGTCGAACAGACTTAATAAAAAGATCTGCTCCAAAAATTTTCTTAATTCAACATCGAGGTCGCAAACTTGAATATAAATTAGAACTCTCCATTCAAATTACGCTGTTATCCCTAAGGTAACTTTGCTTTAATCAATTTCATAATTCTTAAATAAAGAATTTAAAAAATAAAGTTAAATTATTTTCACCCCAAAAAAAATTAATAAAATTTATTATAAAATAATTACCTTTAAGTTCTCTAGGGTCTTTTCGTCCCATACTAATAATTAGCTTTTTTACCAAAAAATTAAATTAAAAAATTATATATAATATAATTGATATCTCATTAATTCCTTCATACCAGCCCCCAATTAAGAAGCTAATTATTATGCTACCTTTGTACAGTCAGGATACTGCAGCCATTTAACATAGGGCAGAAATTACCTTAAATTTAACTAAAGGAAATGTTTTTGATAAACAGTTGGAAAAAAAATTGTTGAATTCAATTTATATACTATATATTTACTAATTTAATCATTATAAAAATAAAAAAAATAATTAAATTCCTTTATAAAAAAATAAATAAAATTAAATCTCATAACTTAAATAATTAATTATAAACTAATATAAAATTTAAAAATTTGGGCAAATAAAAAATAATTATATAAATATATTAAGATTATCCCTAATAAAATAATTAAAAATAATTTAAAATTAAATTTGATCTAAAGCAACCAGATATAAGAAACAATTAACTTTTAATTATTAAAAATATATAAAAATTTTTGTAACAAATAAAATTAATCATATAAATATTTCAATTTCGGGAAATAAATATAAAATAATTATTAACCCTGATACAAAAGGTACACAATAAACTAAAATACTACAGAAAAACTTTGAAATATAAAATCTAATTACACTTTCCAGTACAATTACTTTGTTACGACTTATCTCAATTTAAAGAGAGTGACGGGCAATATGTGCATAAATTAAATAATTTCAAATAAAATAATTATTTTAATTACTATCAAATCCTAATCAAATAATTAAATATCCTATATATAAAATTTAAAGTAACCCACGCTTTCTTAAATAACTGCACCTTGACCTAATAAAATAAATAAAAAAAGTATATTCTAAATCCAAATAGAGGTATACAAATATACTTAGTAAAACCTATCGTGGTTTATCAATTAAAGACAGGTTCCCCTAATAATAATTTACCGCCAAATTATTCAAATTTTATAGAAAATAACTATTAATGTTAAAAAATTAAATATAAATAACAGGGTATCTAATCCTGGTTTCAAGAAAGATTTACTAAATTTAATCAAGATTACTATAAAAATTTCACTTAAGCAAAATTTTTAATTAAATAAAACTAAAGAATTAATTTTCTTAAATTGTTTAACCGCGAATGCTGGCACAATATTTTTCTAAATCAGCTAACTTTTGTAAAACAATATAAAAACTTATTACTGAAACTTTTTAAAAAACGTATAATATCGCAAAAAATTAATAAGACAAAATCAAACTTAG
>4Illinigina_sp.
AGCTTTATAATTATTGGGGTTATAATAAGTTTATGTTCAAATAATTGACTATTTATTTGGTGCGGAATAGAATTAAGATTAATTACCTTCCTTCCACTAATTGAAAGAAATTTATATTTCATCAGAATCATCAATTAAATACTTCTTAGTACAAAGATTTAGTTCATCAATTTTAATTTTGGGGTTAATGATGATACTAATAAAAATTAATAATTATAGTTTCATTGTTATTTTTCCATTCTTACTAAATTGGGAGTTGCTCCTTTCCATTTGTGAGTAGTGAGAGTAGTAGACGGATTAAATAAAAACCCAATAATTTTAATATTAACTATTTCTAAAATTACCCCAATAATAATGCTAACTATACTGGATTAAGATTAATTGAGCGGTTTTAATCACACTCTTGGTAGGATCAATTATAGGGTTAAATCAAACCTCAACACGAAAAATATTAACTTACTCATCAATTTTTAATATAGGCTTAGTTATCTTGAGATTAAGAAACAATTTTATTTGATTTTTTTATTTAGCTACATATCATTTATCTCGTCTATTTCGTTAATATACAAAATAAACACTTCTATATCAATCAATTAATAATGAGAAAAGAACAATTTTTAATAAAATAATTTTGAACATTACTTTTATCTTTAGGTGGGATACCACCATTTATTGGGTTTAGAATTAAACTTGCAGTTATTGAGTTAGTTTTATATAAACAATAATTTAATACGGTTTTAATTATTTTAATATCCCTCCTAGTAATATTTTTTTACTTACGATTGACATATATGTCTTTAATGTTTTTTTCAACTTCCACAAAAATGATATTATAAACAAAATTTCTTTTTAATTCTTAATTAATATCTTACAAATGATAAAATGATTATACTCTACAAACCATAAAGACATTGGTACAATATATTTTATTTTCGGTATTTGGGCTGGAATGGTAGGAATAATATTAAGAATATTAATTCGAATTGAATTGGCACAGCCTGGTGCTTTACTAAATAATGATCAAATTTATAATGTGATTGTAACATCACACGCATTTATTATAATTTTTTTTATAGTTATACCTATCATAATTGGAGGTTTTGGTAATTGATTATTACCTTTAATAATTGGAGCCCCAGACATAGCGTTCCCACGAATAAATAATATGAGTTTCTGATTATTACCACCATCATTAACATTATTAATATTAAGATCTATTGTAGAAACAGGGGCAGGTACAGGTTGAACAGTATATCCCCCTCTATCCTCCAATATTGCTCATTCAGGGGCAAGAGTTGATTTAGCCATTTTTTCACTTCACTTAGCTGGGATTTCATCAATTCTGGGGGCTGTAAATTTCATTACTACAGTAATAAATATGCGATCAACTTTAATAACTATAGAACGAATTCCTTTATTTGTGTGATCAGTACTAATTACCGCAATCCTTCTTCTACTTTCATTACCCGTTTTGGCTGGAGCCATCACAATATTATTGACAGACCGTAATTTTAATACCTCTTTTTTTGACCCTTCAGGAGGAGGGGACCCTATTTTGTATCAACACTTATTTTGATTTTTTGGTCATCCAGAAGTTTATATTTTGATTTTACCAGGATTTGGAATAATTTCGCACATTATTACTCAAGAAAGAGGAAAAAATGAATCATTTGGGTATATTGGGATAATTTACGCAATAATATCAATTGGAATTTTAGGTTTTGTTGTTTGAGCACATCACATATTTACTGTAGGGATAGATGTTGATACACGAGCATACTTTACTTCAGCAACTATAATTATTGCAGTACCCACAGGAATTAAGGTTTTCAGCTGAATGGCAACAATACACGGTGTAAATTTTAAGAAGAGAATTTCAATACTATGATCATATGGGTTTGTATTTTTATTTACATTGGGGGGTTTAACTGGTATTATTTTATCAAATTCGTCAATTGACGTTACACTCCATGATACATATTATGTAGTTGCTCATTTTCATTATGTCTTATCTATAGGAGCGGTTTTTGCTATCATAGCAGGTTTTATTCAATGATACCCATTATTTACAGGATTAACAATAAATCCTAATTGGCTAAAAATTCAATTTACGTTTATGTTCTTGGGTGTAAATTTAACATTTTTCCCGCAACATTTCTTAGGGTTAAGAGGATTTCCTCGACGATACTCCGATTACCCAGATGTTTATACTTTATGAAATAGTTTATCTTCAATCGGGAGATTAATATCATTTATAAGAGTACTAATAATGATATTTATTATTTGAGAAAGATTAATTTCAAAACGTAACGTCATCTACCCAAAAAACAATAAATCATCTATTGAATGAATCCAAAAAATACCACCAGAAGAACATTCATTTTCAGAATTACCTATTTTTAAATTAATCATCAATAATTAATATACAAGACCCAAATACACCAGTTATAGAACAATTAATTATATTTCATGATCACACAATGATAATTGTTGTAATAATTACCATTACTGTAATATACATAATATTAATATTAATAATTAGAAAATACGGGGATCGGATAATCTTAGAACATCAAGCCATTGAATTAATTTGAACAGTTTTACCAGCAATTCTATTAATTTTTATTGCCCTTCCATCCCTTAAAATCTTATACATAATTGAAGAAACAAATAAACCTATAATTACAATTAAAGCCATTGGCCACCAATGGTTTTGATCGTATGAATATTCAGATTTCAAAAAAATTGAATTTGATTCATATATAAAACCTACACAGAATTAGAAATAAATAGTTTCGACTTTTAGAAACAGACAACCGTATTGTTTTACCGTGAAATACACAAACGCGAATTTTAATAACATCAACTGATGTTATTCATTCATGAACTATCCCAGCCTTAGGAATTAAAGTAGATTCAGCACCAGGACGTATAAATCAGGGTAATATTTTAATTAATCGACCTGGTTTATTTTTTGGTCAATGTTCAGAAATTTGTGGCTCAAACCACAGATTTATACCAATTGTTCTTGAAAGAATTAATATAAATAAATTTTTAAACTGAGTAAAAAATTATTATATCTCCTATATGATGAACTTTTATAATACTAGTATTTTTAACTCTTTTGTTTTTAAATTTAACCAACTTATACTTTAATGTAAAAATAAAACTAAAAAAAAAAATTGATTTAACTAATAATAAAAATTATGAAAATGATAACTAATTTATTTTCGGTGTTTGATCCTTGCACAGGAATACATCATTGAATTGAGTAAGTACTTCAATTTTTATAACAATTTTACCATTAAAATTTTATTAGTCCCTAATAAAATTAATGTATTAAATTCATTAATAACAAATCATTTAGTTAAAGAATAAATATACTTCTACCATATAAGGGTTCAAATTTAATTATAATATCACTTTTTATATTATTTTAATTAATAATCTAATAGGTTTATTGCCCTACGTTTTTACTTCCTCCTCTCACTAGTATATTCTATATCTATAGCTGTACCAATATGATTAGCATTAATAATGTATGGGTGATTAATAAAAATAATTCAATATTTAGTCACTTGGTTCCAATTGGAACACCCCCAATATTAAACCATTTATAGTTTTAATTGAAACTATTAGTAATATTATGCGTCCGGGATCTCTTTCAGTCGATTAACTGCTAATATAATTGCTGGTCACCTTTTAATATCATTGATAGGAAATAATCAACCTTCTTGATAATTTCTACAATGGTATTATACATTGCACTTATATTATTCGATTAGCAGTAGCATTAATTCAATCATATGTATTTATAACTCTTACAACACTATACTCTAGAGAAATTATGAATAACCATCCATTTCATTTAGTTGATAAAAGACCCTGACCAATTACTGGGTCAGTTGGATTAATAACTTCTATATTAGGAATAATTATATGATTTCATAATATTAGTATAAACCTAATTTCGGTAGGACTAACAATTATTATCATAACTATAATTCAATGATGGCGAGATGTTACCCGAGAATCTACATTTCAAGGATTACACACATTTAAAGTAATTATTACTATAAAATTAGGGATACTACTATTTATTCTTTCAGAAATTTTATTTTTCTCTTCTTTTTTTTGAGCTTTTTTTCACAGAAGATTATCTCCAACTTTAGAAATTGGTTTAAATTGACCCCCTAAAGGAATTTTAAGATTTAATCCCATTAATATCCCCTTACTTAATACTATAATTTTATTAAGTTCAGGTATCTCAATTACTTGAGCACATAACGCTTTAATACTAAAAATCATCAACAATACTGCAGGGTATAATTTTAACTATTTCACTTGGATTATATTTTTCTTTACTACAAGCATATGAATATATAGAGTCACCCTTTTGTATTTCAGATTCAGTATATGGAGCTACATTTTTTATAGCAACTGGATTTCATGGATTACATGTAATTATCGGAACAATATTTATTATTGTATCTACCTTACGAATAGCGGGGTTACACTTTTCAGAAAAACATCATGTGGGATTTGAAGCATCAGCTTGGTATTGACATTTTGTTGATGTAGTCTGATTATTTCTATATATTTCTATATACTGGTGAGGTAGTTTTAACTTAATTTCAATTCTATTGATTTCATTAATTATTATTATAATAATTATAACAATTTCGAAAAAACAAATCATTGACATACAAAAATCAACACCTTTTGAGTGTGGATTTAACAGTTTAACTCATAAACGACTACCATTTTCAATTCACTTTTTTTTAATTGCAGTTATTTTTTTAATTTTTGATATTGAAATTATTATTATTATACCAATAATTTTAACAATTAAAAGATCATCTATATTAACATGGATACTAACATCTTCTTTTTTATTTTAATTTTAATTTTTGGGTTATACCACGAATGAATTAACGGAATACTAAACTGAACAAATTAATATTAAAAATCAAATTAAAAAAAATAAATATAATCTTTAAATTTATATAAGAATAATATTGTATAAAATTTGAAGTCTTGAGTAAATAAAAAGAAATACCTAAAGCCCCATAAAATTCCCCTCAATTTAATAGATTCTTGTACTTAAATCTAAATAAATATAAATATTTATATAAATAAAATGAATAACTAAAAATAAATCACATACCAGAAATATATGACAATTATTAGTGAAATAAAAATTGTTTAAATTAATAATTTGTTTTCCAAAAAAATCCAAAAAAAACGAAAATTAAGGGTAAAATTTTAATTAGTAAAGAAGAAATCTTAAAATTCAAATCTAAATTTAATAGTCACAAAGTAAAACACCCAAAAACTACCATTACAGTTAAAAAAAAAATACTAACCCTTATAATTTACTTCATCAAAAAATATTAAAAAAGACTAAATTTAGGCTTAAAATTATAGAATAATAAAATAAACGAGCTGATAAGAACAAGTTAACCCTAAACTTAAAAAAAATAAAAAATAAAATATTAATCCATTTAAAGTCATCAGTGAAAATTCAATAATTAAATCTTTTGAGTAAAACCCTGAAAGAAACGGAATACCAAAAGCCAAATTAGAAATGTTAAAGCAAGAAGTAGTGAATGGTATCAGTTTACAAACTGAACCTATAAAACGAATATCTTGATTGTCATTTATATAATAAATAAAAATTCCAGCACATAAAAATAGTAAGGACTTAAATATTGCATGTCTTAAAAGGTGAAAAAAAGATAAATCAAACATTCCTAAAAATAGAGAACTTATTATTAACCTAATTGTCTTAAAGTAGAAGAGCAATAATTTTTTTCAAATCAAATTCGTAATTGGCACAAAATGAAGACATAATCATAGTTATAATTCTTAAATATAAAAATTAGTTTAAAAAATAAACTATTAAAAAACCGAATAAGCAAATACACTCCTGCTGTAACTAATGTGGAAGAATGAACTAATGAAGATACGGGTGGAGCTGCCATAGCAGCAGGTAGTCAACTAGAAAATGGGATCTGTGCACTCTTAGTAAAAGAAGACAAGATAATTAAATAATAAATAAGAATCATATAAATCTAAGTAAAAAATAAAATGTCATCTCCCAAATGATATAATTCAAGAAATAGAGATTAATAAACCAATATCCCCTAATCGATTAGTTAAACAAGTAATTAATCCAGATATATAGCTTTTAATGGAATTATAATAAATAACTAAGCAAAATGAAACTAATCCTAAGCCGTCTACCCTAATAAGATACTAAGAAGGTTAACTAATAATTTAAAATTATTCTTAATACAAATAAAATTACTAGAAAAGAAAACGATTACTAGAGTAACTATATAATCCTATGTAATCAACTCTATAAAAAACATATAGACGAAATAAATAAAACACAGAAATAAAAAGACAAGAAATTCAATCCAAAATAATTAATAATAAATATTAAATGAATTAATTAAAATCTTTAATTCTAAAAAATTCTAAAATTTGAAGAATGAAATTAAAAAAAAAAAATTATAAGAATTTAATCCAAATAAAATAAAACCAATGGAAAATGACAGTTTAGAAGGTACTCACGAGTATAACCTGATCTAAAACAATAAAACCCTGATGATGAGCCATGTTGTGTAAACATATAAATAAATACTAAAACAAGCTGAAAAAAAAGAAATAAATAAAAATAATGAGTTTAATCAGTAACTTATTATTCTATTTAAAATAAAAATTTCTCTTAAAAAATTTAAAGAGGGGGGACAACCTATATTGAAACTACTAAAAATAAATCACATTATACAATTCTAGGTATAAAAGTTAGAATACCTTTATTTAAGTAAAAACTACGACTAAATAAACGATCATAAGAAATTAGCCAAACAAAATAAACCTGACGAACATAAACCGTGTGAAATTATTGAAAATAAGAGCCTACAACTCCTCATTTAGTTATACTCAGTAAACCCATCAAACACAATCTTATATGAGAAATAAAGAGTAAGCAATTAAACTTTACATCACCCTGAATTAAACATACTAATCTAACTAATAATCCACCTAAGATTCTTAATGAATATCAAACGTAACTAAATGAATTAAATAAATTTTCAAAAATAAATATAGTACGTAAAATACCTACCCCCCAATTTTTAATAATAACCCTGCTAAAATTATAGAACCAGAAACAGGAGCTTGAACATGAGCCTTAGGTAATCAAAAATGAACTATAAATATAGGCAGCTTAACCAAAAAAGCAAAAATAAGAGAAAAATGAATAAAATTTATAGTATATTGAATACTATCTAAAAATAAAGAACCATTTATTATATAGATATATAGTAAAATTAAAAGTAATGGTAGGGAGGCAAATAGTGTATAAAAAAATAAATACAACCCTGAAATTAAGCGTTCGGGTTGATAACCTCACCCAAAAATTAGAATTATTAAAGGGATTAATCTAAACTCAAAAAATATGTTATTAAAAAAAAATTTAATGAACAAAAAATTAAATAAAATAAAACACAAAGATAAATTTATTAAAAAAAAAATTAAATTTTTAAAAATTATACTAGAAATAATTATAAGACAAACAATAAAAATTCTTAAAATAATTAATCCGTAAGAATAATAATCGACCTAAAAAATAAGAAATGGAAGAAAAATAACTATTTACTCTCAAAATAAAAAATATAATAATTAAAATTAGTAACCCTATCTGAAATTATCAAAAAGAATTGACCCAATAAAATCATTACCTGACAGCGAATTATATAAACTAAAACACTTAACCCAATGACCCCTTCGCACACATAAAAAGTTATTATTAATAAATAAATATAAAAAGAATAATTAAATATTAAACAATAAATTAAGACTAATATAAGTAAAGATAAGACAATAAATTCTAGACTAATTAAACATAGTAAAATATGTTTACGAATTATAATTAAAGAAATTAAACTTATAAAAAAAATGTATCAATCATAAAGTTAATAATAGTAATCAGATCATTTACCCCATTTTTAAAAAACCCTATATCTATAGGATTTATATTAATATCACAAACTATTATAATAATTATATTAACTAATAAAATGATATACTCTTCTTGATTTATAATAATTACTTTCTTAATAATAATCGGGGGATTATTAATTATTTTTTCTTACATGAGAAGAATTGCTTCTAATGAAAAATTTAAAACCAAAATTAATTTTATATTAATATTTATAATTATAATAATCATGTTTGATGAAATAATTTTGGATAACCAAATTAATGAAAATCAAAGAATTATAGCCCTCTAATAATGATTTTCTTTAATTAAAATTTACAATAATAAATCAATAGTAATCACAATCTTTTTAGTAATTTATTTATTAGTAACAATGATTTCAGTTTCTAAAATCGTTAAACACTACAAAGGACCTTTACGATCATTTAATACGAAAAATTAATCCAATTTTTAAAATTATAAACAATTCAATTGTAGATTTACCAGCACCAATCAATATCTCGTCCCTGTGGAATTTTGGAGTAATTCTTGGAATATGTTTATCCATTCAACTAATTAGAGGAATTTTTCTATCAATACACTACAACGCAAATGTAGAAGCCGCATTCAACAGAGTAAGTCATATTATACGAGATGTTAACTACGGATGATTAATACGAATTACTCATTCAAACGGAGCATCAATATTTTTTATCTGTATTTATATTCATACTGGGCGTGGAATATATTATGGTTCTTATAAGTATGTAAAAACATGAATAATCGGGGTTGTTATTATATTATTAACTATAGCAGCAGCATTCCTAGGATATGTATTACCGTGAGGACAAATATCATTTTGAGGAGCAACAGTTATTACTAACTTACTGTCAGCTTTCCCATACATTGGAACCATATTAGTTAATTGAATCTGAGGGGGGTTTGCTGTTGACAACGCTACATTATCACGATTCTTTAGACTTCACTTTTTATTACCCTTTATTATCGTTATAATAGTAATTATCCACATTTTTTTTCTACACTTAACTGGATCTAATAATCCAATTGGATTAAAATCAAATAGAGACAAAATCCCATTCCACCCATATTTTTCTATTAAAGATATTTTAGGATTAATTTTAACTTTTTGTTTATTAATTATTCTTAATTTTACTGAACCATTTATACTATCAGATCCAGACAATTTTATTAACGCAAATCCTATAGTAACCCCAGTACACATTCAGCCAGAATGATATTTTCTATTTGCTTACGCTATTTTACGATCCATCCCTAATAAGTTAGGAGGGGTTATAGCGTTATTTTTATCAATTTTAATTTTAATAATTCTTCCAATTTCTATAAAAACAAAATTTAAAGGAATCAGATTTTACCCGATAGCACAATTAAATTTCTGAATATTCTTAACTACAGTTATTTTATTAACTTGAATTGGTGCACGACCAGTTGAACAACCATATACAGAAATTGGTATAATATTAACATTAATTTATTTTATGTATTTTATTTCAGACCCAATTTTATGTAAGATCTGAGACCTTACTAATAAAAAAATGTAAACTTAAACAAAACAAATTAAAATTTTAAAGATATAGGTAAATAAATTTTCAAGCCATATATGAGTTTATCATAACGATAACGAGGTAAAGTACAACGAATTCATACAAAAAAAAAACAAATAAATAAAATTTTAAAAAAGAAGGTAGAGGAATAAAAATTACCTCCCAAAAAAACTAGGCAAGTAAATATTCTAATAAAAATTATTCTTGAATACTCAGCAATAAATAAAAAAGCAAACCCCCCTCTCGTATTCTACATTAAAACCAAACAAGTTCTCTTTCACCTTCTGAAAAATCAAAAGGAGTTCGATTAGTCTCAGCTAAACAACAAGATAATCACAAAAAAAAATAGGTAAAGAAAAAAAAATAAATCAACTTATTGATTGAACACAATTTAGAGAAGTTAAACTATATCTGTCACATAAAAAAAAATAAGAAAGTAAAATCAGAGAAAGAGAAACCTCATAAGAAATAGCTTGAGAAATTCTACGAATACAACCTAACAAAGAATATACACTATTTGAAGATCACCCGCAAATAATTAATCTATCCCCAATACTTGAACAACATAAAAAAAATAAAAAACCAAAATTAAAATCAAACAATTAAGATAAAACGGAAATAAACATCAAATAAATAGTGACTGAACTAATCTAAGTAAAGGACAAATATAATATATAAATAAATTAGAGTTTACAGGATAAACTTGTTCTTTAACAAATAACTTAATTCCATCTCTAGGTTGAAGAACTCCCAAATACCCAACTTTTTGTGGACCCACACGTAAATGAGTGAAACCTATAATTTTACGCTCTAATAAAGTAAAAAACCCAACTGAAACTAAAACTATAAAAATTAAAAAAAACAAGTAATAAAATAAATATTTTCTGGTCCTTTCGTACTAAGAAAATTGAATAAATTAGATAGAAACCAACCTGGCTCACACCGGTTTGAACTCAAATCATGTAAGAATTAAAAGTCGAACAGACTTAAAAATAAAATTACCCCCATAAATAATCTTAATTCAACATCGAGGTCGCAAACTTAAGTATAAATATGAACTCCCCACTTAAATTACGCTGTTATCCCTAAGGTAACTTACTTTTAACCATAATCAAAAATCTTTTAAAAAGAAAAAAAAAAATAAAGTTAAATTATTATCACCCCAATAAAAATAAATAGAAATAAATTAAAAAAAAACCATAATAAGTTCTATAGGGTCTTTTCGTCCCAAACTAATATTTAGATTTTTTACTAAAAAATTAAATTAAGTAGTTAATTAAAATATAATAGATATCTCATTCAACCATTCATACAAGCCCTCAATTAAAAGACTAATTACTATGCTACCTTTGTACAGTTAAAATACTGCAGCCATTTAACATAGAGCAGGTTATACCTTAAAATTTTCTAAAAGAAATGTTTTTGTTAAACAGCTGGAAAACAAATTGACGAGTTCAATTTAAATAATAAAAGCCTACTAATTAAATCATTATAAAAATAATTTAAATAATTAAATATCTTTATAAAAATGTAAATTTTAAAAAATAATAAAAAAAAACAAATTTAATAAAAACTAGTTCAAAATTTAAAAGATAATTTAAATTAAAAATAATTTTACAAAAACAAGAAGATTATCCTTCATGAAATAATTAAAAATAATTAAGAATTTTATTCAGTCTAAAGAAACCAGATATAAAAAACGAATAACTTTTAATTACAAATAGTTTAAATAAACTTTTGAAACAAATAAAATTAACTAAATAGATTTTTTAATTTCGGGAATTCAATAGAAACTAATTATTTACCCTGATACAAAAGGTACACAAATAACTTTTATTTCAAATATAAATTTATAACTAAAATATCTAATTACACTTTCCAGTACAATTACTTTGTTACGACTTATCTCAAGTTAAAGAGAGCGACGGGCAATATGTACATAATTTAATTTAATTCAAATTAAATAATAATTTAATTTACTATTAAATCCTATTTAAATAAATAATATACCAAGAAATAATATTTAATGTAACCCATAACAACTTAAATAACTGCACCTTGACCTAACTTTTCAAAGAATAAATCTATCTTTAAAATTTAAATAGAGATATACAAATAATATTAGTAAAAAATATCGTGGTTTATCAATTAAATACAGGTTCCCCTAAATATAAATTACCGCCAAATCATTTAAATTTAATAGAACATAACTATTAATACCAGAAAATTAAATAAAAATAATAGGGTATCTAATCCTAATTTAAATTAAAACTTAATAATTAAAAATAGAATATAAAAAAAAATTTCACCTAATTTATAATTTAAATCAAACAAAACTAAAAAATTAATTTAATTGAATTGTATAACCGCAACTGCTGGCACAATATTTGTCCAAATTAAATAACTCTGAAATAAACATTTAAAAACTTTTTACTGAAAATATTAAAATAACATATAAACTATTAAAAAACTAATAAGATTAAATCAAACTTTA
>4Mitjaevia_dworakowskae
GGCTTTATAATTATTGGGGTTATACTATGCTTATGTTCAAATAATTGATTATTTATCTGGTGTGGCTTAGAATTAAGTTTAATTTCGTTTTTACCGTTGATACACACCAACCTAAGTCTCATCAGAATCTTGTATAAAATATTTCTTAGTTCAAAGTGTAAGATCTTCAATTTTGATTTTAGGTTTAATAATAATGTTAATTAATAAAATCTATTTTGATTTATTTATAACCTTTCTATTTTAATCAAAATAGGAGTAGCCCCATTTCATCTTTGGGTTCTAAGAGTCGTCGAGGGATTACAAATAATCCCAATAATTTTGATATTTACTTTATCTAAAATTAGTCCAACAATAATATTAACATTTATTCATCAAGATTTCACTAATTATTTCATTAACTTTAATTTTAGGTGCTCTAATAGGGTTGAATCAAAATTCAATCCGAAAAATAATTTCTTATTCTTCAATTTTTAATATAGGACTCATTTTAATTTCTATTAAAAACAATTACATTTGATGTTATTACTTGGCTATTTATCAACTTTTTCATTTACTTTTTTGTTTTTTAAAATAAACAGTTTTATGTTAATCAAATAATTATTAATGAAAGTCATTATCAAAAAAGATAAATATGATTAACCCTACTATCAATAGGAGGTATACCTCCTTTTTTAGGGTTTTCAATTAAATTAATTGTAATTGAATTTGCATTAACTATTTTATGCTTCAATTTAGTTTTAATTATTATCTTTTCTCTTTTAGTAATATTTTTTTATTTACGTATAACTTATCTTTCATTAATATTTTTTTCAGTAACAACTAAGTGAATCTTGTTAAATAATTTTCAATATTTTTGATTATTAATATTTTACTTATGATAAAATGAGTTTACTCTACTAATCATAAAGATATCGGGACAATATATTTTATTTTTGGGATTTGAGCAGGGTTAGTTGGTATAATATTAAGAATATTAATTCGTATTGAATTAACTCAGCCAGGACCATTATTAAATAATGACCAAATTTATAATGTAATTGTTACATCACATGCTTTTATTATAATTTTTTTTATAGTTATACCTATTATAATTGGTGGGTTTGGTAACTGATTATTACCTTTAATAATTGGAGCCCCAGATATAGCTTTCCCTCGAATAAATAATATAAGTTTTTGATTATTACCACCATCTTTAACATTACTTTTAATAAGATCAATAGTGGAAATAGGTGCAGGAACTGGTTGGACAGTTTATCCCCCCCTATCTTCTAATATTGCCCATTCAGGGGCTAGAGTTGATCTAGCTATTTTTTCATTACATTTAGCAGGTATTTCATCTATTTTAGGTGCAGTAAATTTTATTACTACAGTAATTAATATACGATCTTCTATATTTTCATTAGACCGAATTTCTTTATTTGTATGGTCAGTAATTATTACAGCTGTGTTGCTATTATTATCTTTACCTGTTTTAGCAGGTGCAATTACAATACTATTGACTGACCGTAACTTAAATACATCTTTTTTTGATCCATCAGGAGGGGGGGACCCAATTTTATATCAACACTTATTTTGATTTATTGGTCATCCTGAAGTTTATATTTTAATTTTACCTGGATTTGGTATAATTTCTCACATTATCACTCAAGAAAGAGGAAAAAATGAATCATTTGGTTATATTGGAATAATTTATGCAATAATATCAATTGGTTTATTAGGATTTGTAGTTTGAGCTCATCATATATTTACTGTTGGTATAGATGTTGACACTCGTGCTTATTTTACTTCTGCTACTATAATTATTGCTGTACCTACAGGAATTAAAGTATTTAGATGATTAGCTACTATACATGGGGTAACTTTAAAAAAAAGAGTTAATATACTTTGATCTTACGGTTTTGTTTTTTTATTTACTATAGGTGGATTAACTGGAATTATTCTTTCTAATTCTTCAATTGATGTAGTTTTACATGATACTTACTATGTAGTAGCTCATTTTCATTATGTTCTTTCTATAGGAGCAGTATTTGCTATTATTGCGGGATTTATTCATTGATATCCTTTATTTACAGGTTTATCACTTAATCCTACTTGACTAAAAATTCAATTTACATTTATATTTATTGGGGTAAACTTAACATTTTTCCCTCAACATTTCTTAGGATTAAGAGGTTTTCCTCGACGTTACTCTGATTATCCTGATGTTTATACATCATGAAATAATGTTTCATCTATTGGTAGCTTAATTTCATTTTTAAGAATTATACTATTAATATTTATTATCTGAGAAAGATTAATTTCTAAACGACTGGTTTTATTTTCAATAAATAATTCATCTTCCATTGAATGATTCCAAAATTATCCTCCTGAAGAACATTCTTATACAGAATTACCTTTAATTAAAATATGCTTCAAATTTAAATACACAAGATTCTAACACTCCTGTTATAGAACAGCTTATTATATTTCATGATCATACAATAATAATTATTACAATTATTACTGTAACTGTTTTATATATAATAATAACATTAATATTAAGAAAATTAGGTGACCGTTTATTAATAGAAGGCCAACTTATTGAATTGATTTGAACTGCTTTACCAGCAGTTATACTAATTTTTATTGCCCTACCTTCATTAAAAATTTTATATTTAATTGAAGAAACTAATAAACCTATTATTACTATCAAAGCTATTGGGCATCAATGATTTTGATCTTATGAATATTCAGACTTCAAAAAAATTGAATTTGATTCTTATATAAAACCTACGAGGATTTAAAAATAATGAATTTCGTTTTTTAGAGACAGATAATCGAATTGTCCTCCCATTTAATACACAAACACGTATTTTAATAACATCTACGGATGTTATTCATTCTTGAACTATTCCTGCATTAGGGTTAAAGGTTGATGCATCCCCAGGGCGGATTAATCAAGGTAATATTTTAATAAATCGACCGGGTTTATTTTATGGTCAGTGTTCAGAAATTTGTGGGGCAAATCATAGATTTATACCTATTGTCATTGAAAGAATTAATATAAATACTTTTATAAATTGGTTAAAAAATTATTATATCACCTATATGATGAACTTTTTTAATAGTAATATTTATTTCTACTTTTTTAATTCTAATAGTAATGATATATTTTGATTTAAATAATAAAGTAGAAAAAAAAATTGAGTTAATTAAATCAAATCAAATTGAAAATGATAACTAATTTATTTACAGTCTTTGACCCTTGCACAGGATTAATTCTTTAAATTGATTAAGAACATTAATTTTTATCTTTATTTTACCTTACAAATACTATTAATTCCTAATAAAACGGGCTTATTATTTATAATATTAATAAAAATGTTTCAAAAAGAATTTCTATATTAATTTCATACAAGGGGTTAAGATTAATTATATTAACCTTATTTGTATTATTTTAGTAAATAATTTAATAGGGTTATTACCTTATGTATTTACTTCCCCTTCTCACTAATTTATTCATTATCAATAGCTTTGCCATTATGAATAGCAATAATAATTTATGGTTGAGTAATAAATATAATTCAATATTTAGTCATTTAGTTCCTACAGGAACTCCCTCAATCCTTAACCATTTATGGTATTAATTGAAACAGTAAGAAATATTATTCGACCGGGTTCCTTATCAGTCGGTTAACTGCAAATATAATTGCTGGTCATCTCCTTATATCCCTTTTAGGTAATATTCTTCCTTTTTGATAATTTCAGCTATATTTATATATATAGGTTTAATAATTTTTGATTAGCTGTTGCTATAATTCAAGCATATGTTTTCATAACATTAAGAACATTATATTCTAGAGAAATTATGAACAATCATCCATTTCATCTTGTAGATAAGAGACCTTGACCAATTACAGGTTCAATTGGTTTATTAACCACAATATTAGGAATAATTATATGATTTCATAAAATTAATATTAATTTATTTTTATTAGGTATTTTTATTATTATTTTAACTAAAATCCAATGATGACGAGATGTTACTCGTGAATCAACATTTCAAGGGTTACATACATTTAAGGTAACCTTAAGAATGAAATTAGGAATAATTCTTTTTATTGTATCTGAGATTTTGTTTTTTTCTTCTTTTTTCTGAGCTTTTTTTCATAGAAGTTTATCTCCTACAATAGAAATTGGGTTAATATGACCGCCTAAAGGAGTTATTTCATTTAACCCATTAAACGTACCAATATTAAATACAATAATTTTATTAACTTCAGGGATTTCAATTACTTGAGCTCACAATTCCCTGATTATAATAATTACCCTAGATAATTAAAAGAATAATTATTACTGTTATTTTAGGTGTATATTTTTCAATGTTACAGTTGTATGAATATATTGAATCACCATTCTGCATTTCAGATTCAGTTTACGGGGCTACTTTCTTTATAGCAACAGGATTTCATGGACTTCATGTAATTATTGGAACAATCTTTATTTTAATTTCCTTAATTCGAATAAGTAATCTTCATTTTTCTAAAATACACCATGTTGGATTTGAAGCTTCAGCTTGATACTGACATTTTGTTGATGTAGTTTGATTATTTTTATATATTTCTATTTACTGATGAGGCGGTTCACATTTAATTGCAGTTTTCATAATTAATTTAATTATTATTGGTTTAATTTTAATTATTGCTAAAAAATCAATTTTTGATTTACAGAAATCTACCCCTTTTGAATGTGGGTTTAACCCAATAACACACAAGCGTTTACCTTTTTCAATCCATTTTTTTTTAATTGCAGTTATTTTTTTAATTTTTGATATTGAAATTATTATCATTATACCTATAATTTTAACTATTAAAAGATCTAATTTAATTGCTTGGCTGTTTACATCTTGTATTTTATTCTAATTTTACTTGTAGGGCTCTACCATGAATGGTTAAATGGTATATTAAATTGAACAAAATAAAAATAAAAGGCAAATTAAAAAATAAAAATATAATTTTTATATTGTTTATAGAATAAAATTGAGTAAAATTAGAAAATTTTAATAAATAGAAAGAAATACCAGAACCCCCATATAATTCCCCTCAATTTAATATATTTTTGTAACTAAAAGTAAACTTATAAAAATTTTTATATATATAAAATGAGTAACTAAATATTATTCATATATTTATAATAAATAACTACTTATAGTTAAAACAAAATTATCCAGTTCAATAATTTGGAATCCATCAAATACCTGATACAACAAAAAAAATAGGTAATAATTTTATATGTAACGGGAAAATTATAAAAGTTAAATCAATAATTAGCATTCAAAGAATTATACACCCAAAGAAAACAAAAGTAGTTAACACAAAAATACTTGACTTTATTATTTATATCTTCATTAAATAATAAACTTGATTAAATTTTGATTAATTAGTATAGAATAATAAAACAATCGAGCTCGTAAGAGCAAGTTAACCCTAAACACAAAAAAAACAAAGAAAAAAAGATTATTCTAGTTGGCTTTATTATTATTAATTCAATAATAGTATCTTTAGAATAAAATCCAGATAAAAAAGGAATTCCAAAAGCCATATTTGACACATTAAAACAAGCTGTAGAAAATGGTATCAATTTACATACTGAACCCATAACTCGAATATCTTGATTATCATTTATATAAAAAATAAAAATACCTGCACAAAGAAATAAAAGTGATTTAAACATAGCATGAGTTAGTAAATGAAAAAAAGATAAATTTACTAAACCTATAAATAAAGATCTTATTATTAACCTAACTGGCTTAAAGTTGAAAAGCAATAATTTTTTTTAAGTCAAATTCATAATTAGCACAAAAAGAAGATATTAACATAGTTGTAATACTTAAAAATAGAAAATAATTATTATAAAAAATTATTAAAAAAACGAATAAGTAAATAAACCCCAGCTGTTACTAAAGTAGATGAATGGACTAATGAAGATACTGGAGGAGCAGCTATAGCTGCTGGGAGTCAAGTAGAAAACGGGATTTGTGCTCTTTTAGTAAAAGACGAAATAATTACTAAATAGTAAATAATCTCTGTAAAAATCTAAATAAAATATAAAATGTCAACTACCAAAAGATATTATTCAAGAAATAGATACTAATAAACCAATATCCCCTAATCGATTAGTTAAACAAGTAATTAATCCTGCTAAATAACTTTTTATTGAATTATAGTAAATAACTAAACAGTAAGAAATTAAACCTAATCCATCTAGCCTAACAAGATACTAACTAAATTAACTCATAATTTAAAATTATTCTTAATACAAATAAAATAACTAAAAATAGAACCGGTTACTAGAATAATCCCCAAAGCCTATATAATTTATTCTGTAGAAAGTTTATAGATGAAATAAATAATACTCTGAAATAAATAAACATGAAATTCAATCCAATAAAATTAATAATAAATATTAAATGAATTTGTAAAAATTTTTCATTCTAAAAAATTCTGTAATCTTTTGAATAAAAATATAAAAAGAAAAAAAAAAGAATTTAATCCTAATAAAATTAAAATAATGGAAAATGGATTATTAGTAAATATTCACGAATATAACCAGAACTATAACAATATATTAATACTGAACCTCCATGCTGGGTGTATCTATAAATAAACACTAAAACAAGCTGAAAAAAAAGAAATAAACAAAAAAGATGAATTTCATCAATATATTATTATTCTATTTAAAATAAAAATTTCTCTTAAAAAATTTAAGCTTGGGGGGCACCCTATATTAAATCTTCTAAAAATAAATCATATAAAACAATACTAGGTATAAACGTTAATAACCCTTTATTAATAAAGAATCTACGACTTGAAAAACGTTCATAAGAAATTAGCTAAACAAAATAACCCAGATGAACATAAACCATGAGAAATTATTTTAAATAAGCTCCTAAAATTCCTCATTTAGATATTGTTAAAATACCTACCAGACATAATCTTATATGAGCAATTAAGAATAAGCAATTAAATTTTACATCCCCCTGTATTAAACAAATCAATCTTACTAATAAACCACCTACTAATCTTAATGAGTACCAGATATAACTGAAATTGATAAATATATTTTCAAATATAAATATAATTCGTAAAATTCCTAACCACCAATTTTTAATAATAAGCCGGCTAAAATTATAGACCCTGACACTGGAGCCTGAACATGGGCTTTTGGTAACCAAAAGTGAACTATAAACATAGGAAGTTTAACTAAAAAGGCAATAATTAAACAAAAATGAATAAATCTTATTGAGGTTTAATTAACATCAAAAAATAAAGAATAACCATTTAAAAACAAGTAGATAAATAACAAAAATAAAGGTAAAGAAGCAAATAAAGTATAAAAAAATAAGTAAAGCCCTGAAATTAATCGTTCAGGTTGATACCCTCACCCAAAAATTAATACTATTAATGGAATAAGGCTAAATTCAAAAAATAAATTATAATAAATATATTTAAAGATCTAAAAATTAACTAAAATAAAACATAATGCAATACACATTAAAAATAAGTCAGAATATCCTTTAATTATACTAGATATAATTATTAAAGAAACAATTAAAACTCTTAAAATAATTAACCCATAAGAAAAATAATCTATCTATATAATAAGATAAAGAAGAAAAATAATTATTAATAAAATTAAATATAAAGACTAATATAATAAAGATTAAACCTAATTGCAATTATCAATTAATAGTGAATTTATATAATCGTTACCTGAGACCGAATTATATAAACTAAAACTCTTAAACCTAAAACCCCCTCACAAACATAAAAAGTTATTATAAATAAATATATGTAAAATGAATAACTAAATATTAAGCAATAAAATAAAATTTGGAGAAGTAGACTTAAAACAATAAGTTCTAATCTAATTAAACACAAAAGAATGTGTTTACGAATAATAATAAGAGATAAAATTCTAGTTGAAAAGATAAAATAATTATAAAAGTTATAATAATTTTTGGATCAATTATTCCATTTTTAAAAAACCCTATATCTATAGGGTTTTTATTAATAATTCAAACTATATTAATTATTATTCTTATAAACAAAATACTAAGTTCATCTTGATTTATAATAGTTACGTTTTTAATAATAATTGGTGGTTTATTAATTATTTTCTCTTATATAAGAAGAATTGCATCAAATGAAAAATTTAAACTAAAATTTAATTTAATTTTTATAATAATTATTATATTAATTATCACTGACGAAATAATATTAGAAAATCAAATTAATGAAAATCAAAATATTTTATTGAACATCTGTAGTTTATCTTTAATTAAAATTTACAACTCAAAGTCTATACTTATAACAATTATACTGGTATTATACCTATTAATTACAATAATTTCAGTTTCAAAAATAGTTAAACACCATGAAGGGCCTCTACGATCATTTAATACGAAAAATAAACCCAATTTTAAAAATTATAAATCATTCTATTATTGACTTACCTGCACCTATTAATATTTCATCATGATGAAATTTTGGGGTAATATTAGGTATATGTCTATTAATACAGTTAATTACTGGTATTTTTTTATCAATACATTATAATGCAAGAATTGAATCAGCTTTTAATAGAATTAGACATATTATACGAGACGTTAATTATGGTTGATTAATACGATCCTTACACTCTAACGGAGCTTCTATATTTTTTATTTGTATTTATATTCATACAGGACGAGGTTTATATTATGGGTCATATAAATATATTAAAACATGAATTATTGGAATTATTATTATATTAATAACTATGGCTACAGCATTTTTAGGATATGTCCTACCATGAGGGCAAATATCTTTTTGAGGGGCAACAGTTATTACTAATTTACTATCAGCATTTCCATATATCGGAACAATATTAGTAAATTGAATTTGGGGGGGTTTCGCAGTAGATAATGCCACTTTATCACGATTTTTTAGACTACATTTTATATTACCATTTATTATTGTAATAATAGTTATTATTCACATTTTTTTTTTACACTTAACCGGATCAAATAACCCAATTGGTATTAACTCTAACAATGATAAAATCCCATTTCATCCTTATTTTTCTATTAAGGATTTATTAGGGATTGTTATTATATTTAATATATTAATTATATTAAATTTATCAGAACCTTTTATATTATCAGACCCTGATAATTTTATTAATGCTAACCCAATAGTTACCCCTATCCATATTCAACCTGAATGATATTTTTTATTTGCTTATGCAATTTTACGATCAATCCCTAATAAATTAGGGGGGGTTATAGCCCTTTTCTTATCAATTTTAATTTTATCAATTTTACCATTTTCAATGAAAATAAAATTTAAGGGTATTAGATTCTACCCTATAGCACAACTAAATATATGATTATTTTTAACAATTGTAATTCTATTAACTTGAATTGGAGCACGACCAGTAGAACTACCTTACACAGATATTGGGATAATTTTAACTGTTATATACTTTAGATACTTTATTATTGACCCAATTTTAGTTAAACAATGAGATCTAACTAATAAAAAAATGTAGATTTTATTATAACAAATTAAAATTTCAAAGATATAGGCAAATAAATTTTCAAGCTATATATAAGTTTATCATAACGATACCGTGGTAAAGTACATCGAATTCAAACAAAAAAAAAACAAATAAATATTACTTTAAGAAAAAATGAAAAAGAGTAAAAATCACCTCCTAAAAAAATTAAACAAGTAATTATTCTAATAAAAATAATGCTTGAATATTCAGAAATAAACAAAAGAGCAAATCCCCCTCTCATATTCAACATTAAACCCAAACCAGTTCTCTTTCACCCTCAGAAAAATCAAAAGGGGTTCGATTAGTCTCAGCAAGACAACAAGAAAGCCACAAAAAAATATAGGAAAAGAAAAAAAAATAAATCAATTTAAATTCTGAACATAACTGAAATTTAGTAGTCTATAACTATCACATATAAAAAAATAACATAAAAGAATTAAAGATAATGAAACTTCATAAGAAATAGCTTGGGAAATTCTACGAATGCATCCTAAAAGAGAATAAATTCTATTAGAAGATCAACCACAAATAATTAAACCATTTCTAATTCTAGAACAACATAAAAAAAATAAAAACCCATAATTAAAATCAAACAATTAATATAAAAAGGAAATAAACACCAAATAAATAAAGATTGAATTAAACTAAAAACTGGACAAATATAATAAACTAAGAAATTAGAATTTATTGGAGAAATTTGTTCCTTAAGAAATAATTTAGCACCATCTCTTGGTTGAAAAATACCAAAAATACCTACTTTAGTAGGTCCTTTACGATTATGTATATAACCTATAATTTTACGCTCTAATAAAGTAAAAAATCCAACTGATACTATTACTATTAATAATAAAAAATACATGTAAATAAATAAATAATACTTGGTCCTTTCGTACTAAAGTATATCATTATATTAGATAGAAACCAATCTGGCTCACACCGATTTGAACTCAAATCATGTAAGATTAAAAAGTCGAACAGACTTAAAAATAAGGTCTGCCCCTAAAATTTTCTTAATTCAACATCGAGGTCGCAAACTTAAATATAAATAAGAACTCTCCACTTAAATTACGCTGTTATCCCTAAGGTAACTTTTCTTAAACCAACATCAATACTTTTATAAAAGAAATTAATAAAATAAAGTTAAATTAATTTCACCCCAAAAAAAATAAAAGAATCAAATTAAAAAAAAAATAATTAATAGTTCTTTAGGGTCTTTTCGTCCCAAATAAATAATTAGCTTTTTTACCAAAATATTAAATTTAAATAATATAAATCATAAAATTAATCCCTCATTTACTCATTCATACAAGCCCTTAATTAAAAGACTAATTATTATGCTACCTTTGTACAGTTAAAATACTGCAGCCATTTAACATAGAGCAGAATTTACTTTAAAAAAAACTAAAAGAAATGTTTTTGATAAACAGTTGAGAATAAATTTGTTGAATTCAATTTTAATAATAAAAATTTACTAATTAAATCATTATAAAATTAAATTAATTAATTAAGAATTTTTATAAAAAAATAAGCTAAAAAAAATTTAATAAAATAATTAATTTATTAAAAACTAATAATAAATCTAAAAATTTATCAAAATAAAATTAAGTTATATAAAAATATAAAGATTATCCCCTATAAAATAAATAAAAATAATTTAAAATTAAATTTAATCTAAAATAACCAGATATAAGAGACGAATAACTTTTAATTACAAATAAGATAAATAGATTTTTAAAACAAATAAAATAAACTTAATAAATAACTCAAATTCGGGAAATAAATATAATAAAATGAATTACCCTAATACAAAAGGTACAAATTTACTTTTATTATTAAACTAAAATGTATTACCCAATAATCTAATTACACTTTCCAGTACAATTACCTTGTTACGACTTATCCCAATTTAAAGAGAGTGACGGGCAATATGTGCATAACTTAAAATTATTCAAATTAAAAAATAATTCTTATTACTATTAAATCCTATTCAAAATATTAACTAATCAAAATATTATAATTAAAGTAACCCATAGCTACTTTTATAACTGCACCTTGACCTAATAAAACAATAAGAAAAAAAGAAATTCTAAATTAAATAGAGATATACAAATATTACAGGTAGAATATATCGTGGTTTATCAATTAAGAACAGGTTCCCCTAATAATAAGTTACCGCCAAATTATTTAAATTTAATAGAAAATAACTATTAATGTTAAAAAATTAAATCAAAATAATAGGGTATCTAATCCTAATTTTTACAATGATTTATTAATTAAAAAAAAGAATAATATAAAAATTTCACCTAAATAAAAAAATATATTGATAAAAACTAATAAATTAATCCTAATAAATTGTGTAACCGCGAATGCTGGCACAATTTTTATCTAAATTAGTTTACTTTAAAAAAATTATAATAAAATTTATTACTGACAATAATTAATAATCATATAATATTACAAATAATTAATTAGACAAAATCAAACTATT
>4Mitjaevia_protuberanta
GGCTTTATAATTATTGGGGTTATATTATGCTTATGTTCAAATAATTGATTATTCATTTGGTGTGGCTTGGAATTAAGTTTAATTTCCTTCCTACCACTTTTGCACTCTAAACTATATTTCCTCCGAATCTTCAATGAAATATTTTTTAGTACAGAGAGTTAGATCATCTATTTTAATTCTAGGATTAATAATAATACTCACAAACAAGTATTATTTTGACTCTTTTATTATCTATCTATTTTAATTAAAATAGGAGTTGCTCCTTTTCATACTTGATTACTAAGAGTTGTTGAAGGTTTAAAAATAATACCTATAATTTTAATATTTACACTAAGTAAAATTAGACCTATCATGATGATAACTTTCATCAAGTTAGATTTCATTGATTATTTCTTTAACCTTAATTTTAGGTGCAATTTCAGGTATTAATCAAGTTTCTATTCGAAAAATAATTACCTATTCATCTATTTTCAATATAGGGTTAATTCTAATTTCAATTAGAAATAATTTTATTTGATGTTATTATTTGTTTTTTTATCACTTTTTTTTTTTATAATTTTGTTTTATTCAACAAATACTTTTACATTAACCAAATAATTATCAATGAAATTTACTTTCAACTAAAATAACTATGAATGTCCCTTCTGTCTTTAGGAGGAATACCCCCTTTTTTAGGGTTTTCTATTAAATTGATTGTTATTGAATTTTCAATTATTCTTCATTGTTTTGATTTAATTTTGATTATTGTTTTTTCTTTACTAGTTATGTTTTTTTACTTACGTCTAACTTACTTGTCATTGATATTTTTTTCAGTTTCTACTAAATGGATTTTGTTAAAAAATTTTCATTATTTTTAATATTTAACATACTACAAATGATAAAATGAGTTTATTCAACCAATCATAAAGATATTGGTACTATGTATTTCATTTTTGGTATTTGGTCGGGGTTAGTTGGTATAATGCTAAGTATACTGATTCGAATTGAGTTAGCTCAGCCAGGGGCTTTTTTAAATAATGACCAGATTTATAATGTCATTGTTACATCCCATGCTTTTATCATAATTTTCTTTATAGTGATACCTATTATAATTGGTGGCTTTGGTAATTGACTTTTGCCTTTAATAATTGGTGCTCCTGATATAGCGTTCCCTCGAATAAACAACATAAGTTTTTGGTTACTGCCTCCCTCATTAACTTTACTTTTGATGAGATCAATAGTTGAAATAGGAGCAGGGACTGGGTGAACAGTCTACCCACCTCTATCTTCTAATATTGCTCATTCAGGGGCAAGTGTTGATTTAGCTATTTTTTCTTTACATTTAGCTGGTATTTCATCTATTTTAGGGGCAGTAAATTTTATTACAACAGTACTTAATATACGTTCAATTATGTTTACTTTAGACCGTATTCCGTTATTTGTGTGGTCTGTTGTTATTACAGCTGTTTTGTTATTACTTTCTTTACCAGTCCTGGCTGGAGCTATTACAATGTTATTAACTGATCGTAATTTAAATACTTCATTTTTTGACCCTTCTGGTGGGGGGGACCCTATTTTATATCAACATTTGTTTTGATTTTTTGGTCATCCTGAAGTTTATATTTTAATTTTACCTGGGTTTGGTATAATTTCACATATTATTACCCAAGAAAGAGGTAAAAATGAATCATTTGGTTATATTGGTATAATTTATGCGATAATATCTATTGGGTTATTAGGGTTTGTAGTTTGAGCCCACCATATATTTACTGTAGGGATGGATGTTGACACTCGAGCCTATTTCACTTCAGCCACTATAATTATTGCTGTCCCAACAGGAATTAAGGTTTTTAGTTGATTAGCTACTATACATGGTGTTACTTTAAAAAAAAGTATTAGTATAATATGATCATATGGCTTCGTGTTTTTATTTACAATAGGTGGTTTGACTGGTATTATTTTATCAAATTCTTCTATTGATGTAGTTTTACATGATACTTACTATGTAGTAGCCCATTTTCATTATGTTCTTTCTATGGGGGCCGTATTTGCAATTTTAGCTGGATTTATTCATTGATATCCTTTATTTACAGGAATAACCTTAAATCCTACTTGACTTAAAATTCAATTTACATTTATGTTTGTAGGTGTAAATTTAACTTTTTTTCCACAACATTTTTTAGGTCTAAGAGGATTCCCTCGCCGTTATTCTGACTACCCAGATGTTTATACTTCTTGAAATAATGTTTCTTCTATTGGGAGAATAATTTCATTTGTCAGTGTATTAATAATAATATTTATTGTTTGGGAAAGATTAGTTTCAAAACGATTAATTTTATTTTCAATAAATAATATTTCTTCAATTGAATGATTCCAAAAATTCCCACCAGAAGAACATTCTTACAGTGAGCTACCTTTAAGTAAATTATGCTTCAAATTTAAACACCCAGGATTCTAATACCCCTGTTATAGAACAGCTTATTATATTTCATGATCATACTATAATAATTATTACAATGATTACTATTGTTGTTATGTACATAATATTAACATTAATATTAAGAAAATTAGGAGACCGCTTATTAATAGAGGGTCAATTAATCGAATTAATTTGAACTGTTCTCCCTGCAGTTATACTTATTTTTATTGCTTTACCATCATTAAAAATTTTATATATAATTGAAGAAACTAACAAGTCTATTATTACTATTAAAGCTGTTGGCCACCAATGATTTTGATCATATGAATATTCAGACTTCAAAAAAATTGAATTTGATTCTTATATGAAACCATCTAAGAATTAGAATTAATGAATTTCGATTCTTAGAAACAGACAATCGAGTTGTTTTACCATTTAATATCCAAACACGTATTTTAATAACATCTACTGATGTTATTCATTCATGAACTATTCCTGCATTAGGAATTAAGGTAGACGCTTGTCCAGGACGTATTAACCAAGGTAATATTTTAATAAATCGACCTGGATTATTTTATGGTCAATGTTCAGAGATTTGTGGTGCAAATCATAGATTTATACCTATTGTAGTTGAAAGTATTAATACAAATATATTTATAAACTGATTAAAAAATTATTATATCCCCTTTATGGTGAACTTTCTTAATAATCACTTTTATTATTGTTTTTATACTTTTAATATCTATTTTATACTTTAATTTAGATAATAAAATAAATATATCAATTAATTTAAAGGGTTGCAAAACTATTGAAAATGATAACTAATTTATTTTCAGTATTTGACCCTTGTACTGGAATAATTCTTTAAATTGAGCTAGAACTTTTATTTTTTTAATAGTTTTACCTTATAAGTTTTGTTAATCCCAAATAAAATTAGATTATCTCTAATAAAAATCTTAAAGTCTCTTCAAGGAGAATTTCAATATTAATACCTTATAAGGGTACCCAATTAATTATATTATCTTTATTTTTATTATTTTAATTAATAATTTAATGGGATTAATACCTTATGTTTTTACTTCTTCATCTCATTAATTTACTCTTTAACAATGGCACTCCCGTTGTGAATAGCTATAATAATTTATGGTTGAGTAATAAGTATAATTCAATATTTAGACACTTAGTGCCCGTTGGTACACCTCCTGTTCTTAACCATTTATAGTTTTAATTGAAACTGTAAGAAATATTATTCGACCAGGTTCCCTCTCTGTCGTTTGACTGCTAATATAATTGCAGGTCACTTATTAATATCATTATTAGGAAATATTCATCTTTTTTAATAATTTCAGCTATATTTGTATATGTAGGGCTTATAGTATTTGATTAGCTGTAGCAATAATTCAATCTTATGTATTTATAACACTAAGAACTTTATACTCTAGAGAAATTATGAATAATCACCCATTTCATTTAGTAGATAAAAGTCCTTGACCTATCACAGGGTCTATTGGTTTACTAACAACAATACTAGGAATAATTATATGATTTCATACATTTAGTATAAATATATTTTTATTAGGTATTTTAATTATTATTTTAACTAAAATTCAATGATGACGTGATGTTACTCGGGAAGCCACTTTTCAAGGATTACATACCTTTAAGGTTATTTTAAGAATAAAGTTAGGTATAATTTTATTTATTTTATCAGAAGTATTGTTTTTTTCTTCTTTTTTTTGATCTTTTTTTCATAGTAGTTTATCACCTACTATAGAAATTGGTTTAATATGGCCTCCTATAGGTATTATTTCATTTAATCCATTAAATGTACCTTTATTAAATACAATAATTTTACTTAGTTCAGGAGTTTCCATTACATGAGCTCATAATTCTTTGATTACAATAATTACCCTAGTTAATTAAAAGAATAATAATTACAGTAATTTTAGGGATTTATTTTTCAATATTACAATTGTATGAATACATTGAATCACCGTTCTGCATTTCAGATTCTGTTTATGGGGCTACTTTTTTTATAGCAACAGGATTTCATGGTCTTCATGTGATTATTGGTACTATTTTTATTTTAGTTTCTGGTATTCGAATATATAATTTACATTTTTCTGAAGGACACCATGTAGGATTTGAGGCATCAGCTTGGTATTGACATTTTGTAGATGTTGTATGATTATTTTTATATATTTCAATTTATTGATGAGGAGGATTTCATTTATTTATTATTATACTAATTAGTATAGTTATTATTGTTATAATCTTATTAATTTCAAAAAAATCTATTTTTGATATTCAAAAGTCTAGCCCATTTGAATGTGGGTTTAACCCTATAACTTACAAACGATTACCCTTTTCAATTCATTTTTTTTTAATTGCTGGTATTTTTTTAATTTTTGACATTGAGATTATTATTATTATACCAATAATTTTAGCTATAAAAAGATCATTTTTAGTTAGTTGATTAATAACTTCATGTTTTTTATCACAATTCTATTGATTGGATTATACCATGAATGATTAAACGGTATATTAAATTGAACAAATTAAAAATAAAAAGCAAAATAGAAAGTAAAAATATAATTTTTATGTTATTTCTGTAAAAATGTTGAATAAAATTAGATAGTTTTAATAAATAAAAAGAAATACCTATACCTCCATATAATTCACCTCAATTTAAATAATTTTTATAATTAAAACTAAAATTATACAATATGTTATATATTCAATTAGAGTAACTAAATATTAACCATATATTTATAATAAGTAATAATTTACGTTAAAAATAAAAGTATTTAACTCATTAATTTGAAATCCATCAAGCTCCTGCTATAATAACAATTGGACATGTAATTTTTATATATAAAGGGAAAATAATAAGGTTTATGTCAATATTAATAATCCAAAGAATTAAACAACCAAAAAACACAAAAAAAGATAATCTCGTAATACTTAGTTTTATTATCTTTATCTTCGTAGAAAAGAGAGTTTCTTTGAATTTTGATTAATGATTATTGAATAATAAAATAATCGTGCTCATAAGAACATGTTAACCCTACGCATAAATAAAATAAAAAATAAGGAATAATTCTATTTAATTGTATTATTCTTAATTCAATAATTAAATCTTTAGAATAAAACCCAGATAAAAAAGGTACCCCAAGTGCTAGATTGGAAATATTAAAACATGCAGTAGTAAAAGGTATACTTATAGAAACCGAACCTATAGTTCGAATATCCTGATTATCATTTATATAGTAAATAAAAATTCCTGCACAAAGGAATAATAAGCTCTTAAATATTGCGTGAGTTAATAAATGAAAAAAAGATATTTCTACTAAACCTAAAAATAAAGATCTTATTATTAACCTAACTGTCTTAGGGTAGAAATGCAATGATTTTTTTTAAATCAAATTCGTAATTAGCACAAAAAGATGATATTAATATAGTAGTAATTCTTAAAAACAAAAAATAGTTGTTATAAGAAACTGTTAAAAAAGCGAATTAATAAGTAAACACCTGCAGTCACTAAAGTTGAAGAATGGACCAGTGAAGATACTGGGGGAGCTGCCATTGCAGCAGGTAGTCAAGTAGAAAATGGGATTTGAGCACTTTTAGTAAAAGAAGAAATAATTACTAGATAATAAATAATTTCTGTAAAAATCTAAATAAAAAATAAAATGTCAACTCCCAAAAGATATTATTCAAGAAATAGAAATTAATAACCCAATATCCCCTAAACGATTAGTTAAACAAGTGATTAACCCGGCTAAATAACTTTTTATAGAATTATAATAGATAACTAAACAATAAGAAACTAAACCTAAACCGTCTACCCCAACAAAATACTGAGTAAATTAGCTTATAATTAAGAACTATTCTTATAACAAATAAAATTACTAAAAATAAAAACGATTTCTTGAATAGGTGTTAATTCCTATATAATCTATTCTATATAAGATTTATAGCTGAAATAAATAATACTCAGAGATAAATAAACAAGAAATTCAATCCAATAAAATTAGTAGTAAATATCAAAAGAATTAACTAAAATCTTTCATTCTAGGAAATTCTAAAATCACTTGAATAAAAATATAAATAAAAAAATAATACTATTTAAACCTAATAAAATTAGAACAAAGGAAAATGAACTATTATTAAATACTCTCGTATATATCCTGATCTATAGCAATATATAGATAAAGGTATTCCATGTTGAGTATATCTATAAATACACACTAAAACAGGCTGAAAAAAAAGAAATAAATACAAAACTTGAATTTCACCAATAAAATATTATACTATTTAAAATAAAAATCTCTCTTAAAAAATTTAAACTAGGGGGACACCCCATATTAAATCTTCTGAAAAGAAATCATATTATACTATTCTAGGTATTAATGTGAGTAGTCCCTTATTAATATAAAATCTACGACTTGAAAAACGTTCATATGAAATTTGCAAGACAAAATAAACCTGACGAGCATAAACCGTGAGAAATTATTTTAAATAAGCCCCTAAAACCCCTCACTTAGATATACTTAAAATACCAACTAAACATAAACTTATATGAGCTACTAAGAATAAGCAATTAAATTTAACATCCCCTTGTATTAAACAAATTAAACTTACTATTAAACCCCCTACTAAACTTAATGAATACCAAATATATCTATAATTAATAAATGTATTTTCAAAAACATTTATTACTCGTAGGATTCCTACCCACCAATTTTTGATAATAACCCGGCTAAAATTATAGACCCAGATACTGGTGCTTGCACGTGAGCCTTTGGTAATCAAAAATGAACTATAAATATCGGTAACTTAACTAAGAAAGCGAATACTAAACAAAAATGTACAAAACTAAAAATACTTTAAGTTGTATCAAAAAATAAAGAATAATTATTTAAATATAAATAAATAAACAAAACAAATAATGGTAAAGAAGCAAATAAAGTATAAAAAAATAAATAAAGCCCAGAAATTAATCGTTCTGGTTGATAACCCCAACCAAAAATTAAAATTATTAATGGAATAAGTCTAAATTCAAAAAATAAGTTATAATAAATATATTTGTTGAACCAAAAATTAACTAGAATTAAACAGAGTGCAAGGCATATTAAAAATATATTAAAATATTTTTTAACTATGCTAGAGATAATTATTAGAGATACAATTAAAATACTTAAAATAATTAACCCATAAGAAAAATAATCCACCTAAAAAGTAAGAAATTAAACAAAAATAACTATTAATATAATTTATAGTAAAAATTAATATTACTAAAATTAATCTTATTTGATATTATCAGTTAATAAGGAATTAATATAATCATTTCCTGAGAGCGAATTATATACACTAAAACACTTAAACCTAAAACTCCTTCACAAACATAAAAAGTTATCATAAATAAATATATGTAAAAAGAATAATTGAATATTAAACAATAAAATAAAATTTGAAGTAAAAGTCTTAAAACAATTAATTCTAATCTAATAAGACACAATAAAATATGTTTTCGAATAATTATTAAGGATAAAATTCTAGAGGTAAAAATATATTAATTATAAAAATTATAATAATTATTAGATCAGTAGCACCTTTTATAAAGAACCCTATATCTATAGGGTTTTTACTTTTATTTCAAACACTTATAATAATTTTATTAATAAATAAAATATTAATCTCATCTTGATTTGCAATAATTACTTTTTTAATAATAATTGGGGGGTTAGTAATTATTTTCACTTATATAAGCAGAATTGCCTCAAATGAAAAGTTTAAAATTAAGATTAATTTAATAATCGTATTATTAATTAGATTAATAATTGTAGATGAAATAATTCTTGAAAATCAAATTAAGGAAAAACAAGAAATTAATTTCAACAAATATTGTTTATCTTTAATTAAAATTTACAACTCTAAATCAATGTTCATAACAATTATATTAGTTTTATATTTATTAATTACTATAATTTCAGTATCTAAATTAGTTAAACACCATGAGGGCCCATTACGATCATTTAATACGAAAAATAAATCCATTATTTAGAATTATAAATCATTCAGTTGTTGATTTACCTGCCCCAATTAATATTTCATCTTGATGAAACTTCGGGGTTATTTTAGGGTTTTGCCTTGGAATACAATTAATTACTGGTATTTTTTTATCAATACATTACACTGCAAGTATTGAGTCAGCATTCAATAGAATTAGACATATTATACGTGATGTAAATTATGGATGATTAATTCGGTCACTCCATTCAAACGGGGCATCTTTATTTTTCATTTGTTTATATATTCATACTGGACGAGGGTTATATTATGGTTCATACAAATATATTAAAACATGAATAGTAGGTATTATTATTATATTAATAACTATGGCTACAGCATTTTTAGGTTATGTATTACCCTGAGGTCAAATATCTTTTTGAGGGGCTACTGTAATTACTAACTTATTATCAGCATTCCCTTATATTGGGGGGATACTAGTAAATTGAATTTGAGGGGGTTTCTCAGTAGATAATGCCACCTTGTCTCGATTTTTTAGATTACATTTTATATTACCATTTATTATTGTTATAATAGTAATCATTCATATTTTTTTTTTACATATTACAGGTTCTAATAACCCTCTAGGTATCAATTCAAACATTGATAAAATTCCATTCCACCCTTATTTTTCTATTAAAGATCTTTTAGGGATTGTGATTACATTTACATTACTATTAATATTAAATTTAAGAGAACCTTTTATATTATCAGATCCTGACAATTTTATTAATGCTAACCCTATGGTTACACCAATTCATATTCAACCTGAATGATATTTTTTATTTGCATATGCAATTTTACGTTCAATTCCTAATAAATTAGGGGGTGTTATAGCATTATTTTGTTCTATTTTAATTTTAGCTGTACCCCCATTTACAATAAATATAAAGTTTAAAGGGATTAGATTCTATCCAATATCACAAATTAACATATGATTTTTTTTAGCTATTGTAGTATTATTAACATGAATTGGGGCTCGACCTGTGGAACCCCCTTATACAGATATTGGTATAGTTTTAACTGTTTTATATTTTTTATACTTCATTTCTGACCCTATCATAGCTAAGCAATGAGATTTAATCAATAAAAAAATGTAAACTTAATTAGTAAAAATTATAATTTTAAAGATATAGGTAAATAAATTTTCAAGCTATATATGAGTTTATCATAACGATAACGGGGTAAAGTACAACGAATCCAAACAAAAAAAAAACAAATAAATATAATTTTTAAGAAAAAAGAGAATGAATAAAAATTACCTCCTAAAAAAATTAAACAAGTAATTATTCTAATAAAAATAATACTAGCATATTCAGAAATAAAAAGTAAGGCAAATCCCCCACTCATATTCAACATTAAAGCCACACTAATTCTCTTTCACCCTCTGAAAAATCAAAAGGAGTACGATTAGTTTCAGCTAAACAACAAGAAAGCCGCAAAAAAATATTGGAAAGGAAAATAAAATAAATCAATTAAAATTTTGAATAAAATTAAAATTAATTAAACTATAACTATCACATAAAAAGAAATAACATAATAAAATTAAAGATAATGAAACTTCATAGGAAATAGCCTGAGAAACTCTACGAATACAACCTAACAGGGAATAAATACTATTCGAAGATCAACCACAAATAATTAACCCATCTCTAATACTAGAACAACATAAAAAAAATAAAAAGCCGTAATTAAAATCAAACAATTTATATAAAAGGGAAAAAGTGACCAAATAAATAAAGACTGAATTAAATTAAACACTGGACAAATGTAATAAACAAAAAAATTAGAATTCATTGGAAAGATTTGTTCTTTAAGAAATAATTTTGCACCATCACTTGGTTGGAAAATACCAAAAATACCGACCTTAGTAGGTCCCTTGCGATTATGTATATACCCTATAATTTTACGTTCAAGCAAAGTAAAAAATCCAACTGAAACTATAACCAAAATTAGTATAAATGTGAGGTTAACAAAAAAATTTTACCTGGTCCTTTCGTACTAAAGTAAATTATAGTATTAGATAGAAACCAATCTGGCTCACACCGATTTGAACTCAAATCATGTAAGAATTAAGAGTCGAACAGACTCGAATCTAAGGTCTGCCCCTAAAATTATCTTAATTCAACATCGAGGTCGCAAACTTCAATATAAATAAGAACTTTCCATTAAAATTACGCTGTTATCCCTAAGGTAACTTTTCTTAAACCAATATCAATATCTTAAATTAAAGAAAAATAAAAATAAAGTTAAATTAATTTCACCCCAAAAAAAAAAAGAAAATTAAAATTTAATAAATAAATTTAATAGTTCTGTAGGGTCTTTTCGTCCCAAATAGATTATTAGCTTTTTTACCAAAAAATTAAATTTAAATAATATAAATCATAAAACTAATCCCTCATTTATTCATTCATACAAGCCCTTAATTAAAAGACTAATTATTATGCTACCTTTGTACAGTTAAAATACTGCAGCCATTTAACATAGAGCAGAACTTACTTTAATTAAAACTAAAAGAAATGTTTTTGATAAACAGTTGAGAATAAATATGTTGAATTCAATATAAATATTAAAAATCTACTAATTAAATCATTATTAAATTAATAAAATTATTTAAATATTTCTATAATAATATAAACTAAAAAAAATCAAATAAAATAACAAATTTATTAAAAACTAATACAAAATTTAAAAGTTAATTGAAATAAAAATTAGTTATATAAAAATATAAAGATTATCCCTTACAAAGTAATTAAAAATAATTTAAAATTAAATTTAATCTAAAATAACCAGATATAAGAAACGAATAACTTTTAATTACAAATAAGATTTAAAAATTTTTAAAACAAATAAAATTAACTTATTAAATAACTCAAATTCGGGAAATAAATATTAATTAATAATTTACCCTAATACAAAAGGTACACCTTAAAATATATTATTAAACAAACAATTAAAAATAAATAGTCTAATTACACTTTCCAGTACAATTACTTTGTTACGACTTATCCCAATTTAAAGAGAGCGACGGGCAATATGTGCATAACTTAAATTTATTCAAATAAAGAAATAGCTTTAATTACTATTAAATCCTATTCAACTTAAAAAATACCCAAATTATTAAAATTAAAGTAACCCATATTTACTTTAATAACTGCACCTTGACCTAATGAAACAAACAGAAAAAAGGTATTTCTAACCCAAATAGAGATATACAAATATAATTAGTAAAATATATCGTGGTTTATCAATTAAAGACAGGTTCCCCTAATAATAAGTTACCGCCAAATTATTTAAATTTGATAGAAAATAACTATTAATGTTAAAAAATTAAATCAAAATAATAGGGTATCTAATCCTAATTTTAATAAAGATTTATTAATTAAATATAAGAATAAATTAAAAATTCCACCTAAATAAAAAATTATATTATAAAAAACTAACAAATTAATTTTTTTGAATTGTGTAACCGCGAATGCTGGCACAATTTATTTCCAAATTAATTAGCTTTAAAAATATAAAATTAAAACTTATTACTGAAATTAATTAATAATCATATAATCATACAAATAATTAATTAGAACTAATAAAACTATT
>4Mitjaevia_shibingensis
GGCTTTATAATTATTGGGGTTATATTATGCTTATGTTCAAATAATTGATTATTCATTTGGTGCGGATTGGAATTGAGCCTGATTTCGTTTCTACCTTTAATACAAACTAGATTATATTTCTTCTGAATCTTCTATGAAGTATTTTTTAGTTCAGAGAGTAAGTTCCTCCATCTTGATTTTAGGGTTAATAATAATACTTACAGGTAAAAATTATTACGACCTACTAATCATTTATCAGTTATAATTAAAATAGGTGTTGCTCCATTTCATATTTGATTATTAAGAATTGTAGATGGATTAAAAATAATTCCTTTTATTTTAATATTTACTTTATCTAAAGTAAGTCCTATTATAATTTTAACTTTTTTCATTCAAGATTTCGTTAATTATTATGTTAACTTTGATTATGGGTAGTTTATTAGGGATTAATCAAAATTCTATTCGTAAAATAATTGCTTATTCTTCCATTTTTAATATAGGTTTAATTTTAATTTCAATTAAAAATAATTTTGTATGAATTTACTATTTAGTTATTTATCATTTTTATGTTTTATAATTCTTTTATTTCGAGTTAATGCTGTTATATTAATCAAATAATTATTAATGAGAATTAATTTTAAGTAAGATAACTGTGAACTATTTTGCTGTCAATAGGGGGTATACCCCCCTTTTTAGGTTTCTCAATTAAATTGATTGTTATTGAAATAACAATTTCAATTATATATTTTGACTTGTTTATAATTATTTTATTTTCGCTTTTAGTAATATTTTTTTATTTGCGAATAACTTTTCTTTCTTTAATATTTTTTAGTATATCATCTAAATTAACTTTACATCAAATTTTTCTTTTTATTTAATATTGAATATTTTACTTATGATAAAATGAGTTTATTCAACCAATCATAGGGACATTGGTACAATATATTTTGTTCTTGGTATTTGATCCGGTTTAGTCGGGATAATATTAAGAATATTAATTCGTATTGAATTGGCTCAGCCTGGGGCTTTTTTAAATAATGATCAAGTTTATAATGTGATTGTTACATCTCATGCTTTTATTATAATTTTTTTTATAGTTATACCAATTATAATTGGGGGTTTTGGGAATTGACTTTTACCTTTAATAATTGGGGCCCCAGATATAGCTTTCCCCCGAATAAATAACATAAGTTTTTGACTTTTGCCCCCTTCGTTAACTTTACTTTTAATAAGATCAATAGTGGAAATAGGGGCTGGTACAGGATGAACTGTTTATCCTCCATTATCTTCTAATATCGCTCATTCTGGTGCAAGTGTTGACCTTGCTATTTTTTCTTTACACTTAGCTGGTATTTCATCTATTTTAGGGGCGGTAAATTTTATTACAACTGTAATAAATATACGATCCACTATATTTACATTAGATCGAATTCCCTTGTTTGTTTGATCAGTAGTAATTACAGCTGTATTATTATTACTATCTTTACCAGTTTTAGCCGGTGCTATTACTATATTATTAACAGATCGTAATTTAAATACTTCTTTTTTTGACCCATCAGGAGGCGGGGACCCCATTTTGTATCAACACTTATTTTGATTTTTTGGTCATCCTGAAGTTTATATTTTAATTTTGCCTGGGTTTGGGATAATTTCTCACATTATTACTCAAGAAAGAGGTAAAAATGAGTCATTTGGATATATTGGTATAATTTATGCAATAATATCTATTGGATTATTAGGATTTGTAGTTTGAGCACATCACATGTTTACGGTTGGTATAGATGTTGATACCCGAGCTTACTTCACTTCTGCAACTATAATTATTGCAGTTCCTACTGGAATTAAAGTATTTAGATGATTAGCTACTATACACGGGGTTACCTTAAAAAAAAGTATTAGAATATTATGATCATATGGTTTCGTTTTTTTATTTACAATAGGGGGTTTAACTGGGATTGTTTTATCAAATTCTTCTATTGATGTAGTTTTACATGATACTTATTATGTAGTAGCTCATTTCCATTATGTACTATCAATAGGAGCAGTATTTGCAATTTTAGCTGGTTTTATTCATTGATATCCATTATTTACTGGATTAACAATAAACCCCCTTTGGCTAAAAATTCAATTTAGATTTATATTTATTGGAGTTAACATAACATTTTTTCCTCAACATTTTTTGGGGTTGAGAGGGTTCCCACGACGCTACTCAGATTACCCTGATGTGTATACATCTTGAAATAATGTTTCTTCTATTGGAAGATTAATTTCTTTCGTTAGAGTATTAATGATAATATTTATTGTTTGAGAGAGATTAATTTCAAAACGATTAATTTTATTTTATATAAATAATATATCTTCAATTGAGTGATTCCAAATGTTTCCTCCTGAAGAACATTCTTACACAGAATTGCCACTCATTAAAATATGCTTGAAATTTAAATACCCAAGATTCTAATACTCCTGTAATAGAACAGCTTATTATATTTCATGATCATACAATAATAATTATCACAATAATTACTGTAGTAGTTATATATATAATATTAAGATTGATATTAAGAAAACTAGGGGACCGTCTACTAATAGAAGGACAATTAATTGAATTAATCTGAACTATTCTGCCAGCCATTATATTAATTTTTATTGCTCTACCTTCATTAAAAATTTTATATATAATTGAAGAAACTAACAAACCAATTATTACAATTAAGGCTATTGGTCATCAATGATTTTGGTCATATGAGTATTCAGATTTTAAAAAAATCGAATTTGATTCATACATAAAACCAACTGAGACTTAAAATTAAACAGTTTCGATTTTTAGAAACAGATAATCGTATTGTTTTACCTTTTAATATTCAAACACGTATTCTTATAACATCTTCTGACGTTATTCATTCATGAACCATCCCAGCATTAGGTGTAAAAGTTGATGCATCCCCAGGACGAATTAATCAAGGAAATATTATAATAAACCGACCTGGTCTATTTTATGGGCAATGTTCAGAAATTTGCGGGGCAAATCACAGATTTATACCTATTTTAGTTGAAAGAGTTAATATAAATATGTTTATAAATTGATTAAAAAATTATTATATCACCTATATGATGAACAACTTTAATAGTAATATTTATTATTATTTTTTTAATTTTAATAACTAATATATATTTTAATTTAAATAATAAATTAACCATAAAAGTTATATTATTAAAAAAAAATATAAGTGAAAATGATAACAAATTTATTTTCAGTATTTGACCCATGCACTGGGATAATTCTTTAAATTGAATTAGAACATTAATTTTTTTTCTAATTTTACCCTATAAATTTTATTATTACCAAATAAAATTAGATTATTATTTTTAATAATATTAAAATCCTTACAAAAGGAATTTCTATATTGATACCTTACAAAGGTATAAGACTTATAATATTAACTTTATTTGTATTATTTTAGTAAATAACTTAATGGGATTATTACCTTATGTATTTACTTCTTCTTCTCATCTATTTACTCATTATCAATAGCACTCCCCCTTTGGCTATCAATAATAATATATGGTTGATTAATAAATATAACTCTATATTTAGTCATTTAGTACCAAATGGTACACCCCCTATTCTTAACCCTTTATAGTTTTGATTGAAACTATTAGAAATATTATTCGACCGGGGTCGTTGTCAGTCGATTAACTGCAAACATAATTGCAGGCCATTTACTTATATCACTCTTAGGAAATATTCTTCAATTTTAATAGTATCTTTTATATTTGTTTATATTGGATTAATAATATTTGATTCGCAGTTGCTATAATTCAATCATATGTATTCATAACTTTAAGTACATTGTATTCAAGAGAAATTATGAATAATCACCCGTTTCATTTAGTAGATAAAAGACCCTGACCTATTACTGGTTCAATTGGGTTATTAACAACAATATTGGGGATAATTATATGATTTCATAAAATTAATATAAATTTATTTATATTAGGAATTCTTATTATTATTTTGACTAAAATTCAATGATGACGGGATGTCACACGGGAATCTACATTTCAAGGACTTCATACATTTAAAGTTTCATTAAGAATAAAATTGGGTATAATTTTATTTATTTTATCAGAAGTATTATTTTTTTCTTCTTTCTTTTGAGCCTTCTTTCATAGAAGTTTATGCCCGACTATAGAAATTGGTTTAATTTGACCTCCAAAAGGAGTTATTTCTTTTAATCCTTTAAATGTACCAATATTAAATACAATAATTTTATTAACTTCGGGTATTTCTATTACTTGAGCACACCACTCCTTAATCATAAGAATTACCCTAATTAATTAAAAGAATAATTATTACTGTTATCTTAGGGTTGTATTTTTCAATACTACAGTTATATGAATACATTGAATCACCATTTTGTATTTCAGACTCAGTTTATGGGGCTACCTTTTTCATAGCTACAGGATTTCATGGACTCCACGTTATTATTGGTACTATTTTTATTATAGTGTCAGGAATGCGAATATCTAATCTCCATTTTTCAAATGATCATCACGTAGGTTTCGAGGCGTCAGCCTGATACTGACACTTTGTTGATGTCGTTTGATTATTCCTATATATTTCAATTTATTGATGAGGGGGTTTTCATCTAATTGTTATTATAATAATTAATTTAATTATTATTTTTATAATTATAATTATTAATAAAAAATCTATTTTTGATTTGCAAAAATCTACACCTTTTGAATGTGGTTTTAATCCAGTGACTTATAAGCGATTACCCTTTTCAATTCACTTCTTTCTAATTGCTGTAATTTTTTTGATTTTTGATATTGAAATCATCATTATTTTACCTATAATTTTTACTATTAAAAGAACTCATTTACTATCTTGGTTAATAACATCATTTATTTTATTATTGTCTTATTATTGGGGTTATACCACGAATGATTAAACGGAATACTAAATTGAACAAAATAAAAATAAAAAACAAAATAAAAATTAAAAATATAATTTTTATATTGTTTATAGAATAATTTTGAATAAAATTCGAAAGTTTTAATAAATAGAAAGAAATACCAAGCCCCCCGTATAATTCACCCCAATTTAATACATTCTTATACTTAAATCTAAAATTATAAAAATATTTAAATATAAAAAAGGAGTAACTAAACATTAGTCATATATTTCTAATAAGTAATAACTTATATTAAATATATAATTATTTAATTCAATAATTTGAAACCCCAAAAATTCCCAATACAACAAATAAAATTGTTGAAATTTTTATATAAAAGGGAAATATTATAAAACTTAAATCGATAGTTAAAATTCAAAGTATTATACATCCAAAAATAACGAAAAAAGTTAAAATTATAATACTTATTTTTATTAATTGTATCTTCATAGAATAATAAATAACTTTAAATTTAGATTAATTAATATTGAATAATAAAATAAACGAGCTCATAAGAGCAGGTTAACCCTAGACAGATAAAAAATAAAATATATAAAATTAATCTACTAAATTGCATTATTATTATTTCAATAATTATATCTTTAGAATAGAATCCTGATAAAAATGGAGTCCCAAGAGCTAAATTAGAAATATTAAAACAAGCAGTTGTAAGGGGAAGTGATTTACAAACTGACCCTATTACTCGAATATCTTGGTTGTCATTTATATAATAAATAAAAATTCCCGCACAAAGAAAAAGTAAAGATTTAAATATAGCATGAGTAAGTAAGTGAAATAATGACATATTTACTAATCCCATAAATAATGATCTTATCATTAACCCAACTGGCTAAGAGTTGAAATGCAATAATTTTTTTTAAGTCAAATTCATAGTTAGCACAAAAAGAGGACATAAATATAGTTATTACTCTTAGAAATAAAATATAGTTATTATAAAAAGTTATTAAAAAATCGAATTAACAGATAAACTCCCGCTGTTACTAAAGTAGATGAGTGGACTAAAGATGAAACTGGAGGTGCAGCTATAGCTGCGGGGAGTCATGTAGAAAATGGGATTTGTGCACTTTTAGTAAATGAAGAAATAATAACTAAATAATAATCAATTTGAATAAAAATCTAAATAAAATATAAAGTGTCAACTACCATATGACATTATCCAAGAAATAGAAATTAATAATCCAATATCACCTAAACGGTTAGTTAGGCAAGTAATTATGCCAGCCAAATATCTTTTTATTGAATTATAATAAATAACTAAGCAATATGAAACTAATCCTAGACCATCTACCCAAGTAAAATTCTAAGTAAATTATCTTATAATTAAGAATTATTCTAAATACAAATAATAGTACTAAAAATAAAAACGGTTTCTTGAATAATTATTAATACCCATATAATTCATTCTATAAAAAATATATTGATGAAATAAATAGCACTCTGAAGTGAATAAACATGAAATTCAATCAATTATAATTAATAATAAATATCAAAAGAATTAATTAAAATTTTTCACTCTAATAAATTCTTATATCATTTATATGAATATAAAAATAAAAAAATATTGCTATTTAATCTTAATAAAATTAAAAAAGGGGAAAATGTACTATTAACAAATATTCGCGAGTATATCCTGAACTATAACAATACATTAATGAAGAAGATCCATGTTGAGTATATCTACAGAAAAACACTAAAACAAGCTGAAAAAAAAGAAATAAATAAAAATGAAGAATTCCACCAATACATTATTATTCTATTTAAAATAAAAATTTCACTTAAAAAATTTAATCTTGGAGGACATCCTATATTAAATCTTCTAAAAATGAATCATATGAAGCAATTCTAGGTATAAATGTTAATAAACCCTTATTAATAAAAAAACTTCGACTAGAAAAACGCTCGTAGCTTATTTGCTAAACAAAATAACCCAGAAGAACATAAACCATGAGAAATCATCTTAAATAAGCACCTAAAATACCCCATTTAGATATTCTTAAAATACCAATCAAACAAAGGCTTATATGAGCAATGAAGAATATGCAATTAAATTTTACATCCCCCTGTATTAAACAGATTACTCTGACTAGTAATCCACCTATTAATCTTAATGAATATCAAATGTAATTATAGTTATTAAATATATTTTCAAACATAAATATTGTACGTAAAATACCTAACCACCAATTTTTAATAATAAACCTGCTAAAATTATAGAACCAGAAATAGGTGCTTGAACGTGAGCCCTGGGTAATCAAAAATGAACTATGAATATTGGTAATTTAACCAAGAAAGCAAATATTAAACAAAAATGAATAAAATTAAATCTACAATAATTAATATCAAAAAATAGTGAGTAATTTGTTAAATATAAGTAGATAAATAAAACAAAGAGTGGAAGAGATGCAAACAACGTATAAAAAAACAAATAGAGGCCAGAAATTAAACGCTCAGGTTGGTAACCCCAACCAAAAATTAAAATTATTAAGGGGATAAGGCTAAATTCGAAAAATAAATTATAATAAATATATTCATGGAACTAAAAATTAACTAAAATTAAACATAATAATAAAGATATTAAAAAAAGGTTATAATATTTATAAATTGTGCTAGAAATAATTATTAAAGATACAATTAATACTCTTAAAATAATTAAACCATAAGAAAAATAATCGATCTAAGAAATAACTAATTGAAGAAAAATAATTATTAACAAAAAGAATAGAAAATGTTATTATAATAAAAATTAAACTTATCTGATATTATCAAACATTAAAGAATTAATATAGTCATTTCCTGGGATCGAATTATATACACCAAAACTCTTAACCCTAAGACACCTTCACAGACATAAAAAGTTATTATAAATAAATATATATAAAATGAATAATTATATATTATGCAATAAAATAAAATTTGTAACAGCAAACTCAGAACGATAAATTCTAATCTAATAAGACATAGTAAAATATGTTTTCGAATAAGTATTAATGATAATAATCTAGTTATAAAAATATACTAATAATAAAAATTATATTAATTATTAGATCAACTTCCCCATTTATTAAAAATCCCATATCCATGGGGTTTTTATTAATATCACAAACAATAATTATAATTTTATTCATAAATAAAATATTAAATTCATCCTGATTTACAATAATTACATTTTTAATAATAATTGGTGGATTATTAATTATTTTCTCATATATAAGAAGAATCGCCTCAAATGAAAAATTTAAAATTAAACTAAATTTAATTGTTTTTATATTAATTACTTTATTAATTTTAGACGAAATAATTTTAGAAAATCAAATTAATGAAAAACAAGAAATTAATTTTAATAAATATAGCATATCACTAATTAAAATTTATAATTCTAAATCAATATTGATAACAATTATACTAGTTTTATATTTATTAATCACAATAATCTCAGTGTCTAAAATAGTAAAACACCACGATGGTCCTTTACGATCCTTTAATACGAAAATCAAACCCAATTTTCAAAATTCTTAACCACTCCATTGTGGATTTACCTGCACCTATTAATATCTCATCTTGATGGAACTTCGGAGTTATTTTAGGCATATGTTTATTAATACAATTAATTACAGGAATTTTTCTTTCTATACATTATAATGCTAGAATCGAATCAGCATTTAATAGAATTAGACATATTATACGAGATGTAAATTATGGGTGACTAATTCGGTCTTTACACTCAAATGGAGCCTCGTTATTTTTTATTTGTATTTATATCCATACTGGGCGTGGGTTATATTATGGATCATATAAATTCAAAAAAACTTGAATTATTGGGGTAATTATTATATTAATAACTATAGCAACGGCCTTCTTAGGATATGTACTACCCTGAGGTCAAATATCATTTTGAGGGGCAACAGTTATTACTAACTTATTATCTGCATTTCCGTACATCGGAACTATGCTAGTAAATTGAATTTGGGGGGGATTTGCAGTTGATAACGCTACATTATCACGATTTTTTAGACTACATTTTATACTGCCATTTATTATTGTGATAATAGTAATTATTCATATTTTTTTTCTTCATTTAACAGGTTCAAATAATCCAATTGGAATTAACTCAAATAATGATAAAATCCCATTTCACCCCTACTTTTCAATTAAAGACTTGTTAGGAATTATTATTACATTTAATTTATTAATTATTTTAAACTTGAGTGAACCTTTTATATTATCAGACCCAGATAACTTTATTAATGCAAATCCCATAGTAACCCCAATTCACATTCAACCTGAATGATACTTTTTATTTGCTTATGCAATTTTGCGATCCATTCCTAATAAATTGGGGGGGGTAATAGCTTTATTTTTATCTATTTTAATTTTATTAATTTTACCATTCTCAATAAAAATGAAATTTAAAGGGATTAGATTTTATCCTTTAGCCCAAGTAAATTTATGATTTTTCCTTACTATTGTCATTTTATTAACTTGAATCGGGGCACGACCAGTAGAATTACCATATACAGATATTGGGATAATCTTAACTTTAATTTATTTTATATATTTTATTAGTGACCCAATTTTAGTAAAACAATGAGATTTAACTAATAAAAAAATGTAAATTTAATCAATACAAATTAAAATTTTAAAGATATGGGCAAATAAACTTTCAAGCTATATATAAGCTTATCATAACGATAACGTGGCAAAGTACAACGAATTCAAACAAAAAAAAAACAGATTAATAAAATTTTTAAAAAAAAAGTAAAAGAATAAAAATTTCCCCCTAAAAAAATTAGGCAAGAAACCATTCTAATAAAAATAATTCTAGAATATTCTGCAATAAACAATAATGCAAACCCACCTCTCATACTCAACATTAAATCCAAACTAATTCTCTCTCCCCCTCAGAAAAGTCAAAGGGGGTTCGATTAGTTTCTGCTAAACAACATGATAATCACAAAAAAATAAAGGTCAAGAAAAAAAAATAAATCAATTTATATTTTGGACAAAATTAAAATTTAATAAACTATAACTGTCACATAAAAAGAAAAAACATAAGAGAATTAAAGATAACGAAACTTCATAGGAAATAGCTTGGGAGACTCTACGAATACACCCCAAAAGTGCATAAATACTATTAGAAGATCAACCACAAATAATTAATCCGTCTCTAATTCTTGAACAACATAAAAAAAAAAGAAACCCAAAATTAAAATCAAACAATTAACATAAAATGGAAAAATAACCCAAATAAATAAAGATTGTACTAATCTGAAAACAGGACAAATATAATAAATAATAATATTAGAATTTATTGGAAAAATCTGCTCCTTTAGAAATAACTTTGCACCATCTCTAGGTTGAAAAATACCAAATAGACCTACTTTGGTAGGGCCCCTTCGATTATGTATGTAACCTATGATTTTACGCTCCAGTAGGGTAAAAAATCCTACAGAAACTATAACTATAATTAACAAGAAATACAAGTAATTAAATAAATTATACTTGGTCCTTTCGTACTAAAATATATTACTATATTAGATAGAAACCAATCTGGCTCACACCGATTTGAACTCAAATCATGTAAGAATTAAAAGTCGAACAGACTTAAAAATAAGATCTGCCCCTAAATATATCTTAATTCAACATCGAGGTCGCAAACTTAAATATAAATAAGAACTCTCCATTTAAATTACGCTGTTATCCCTAAGGTAACTTTTCTTAAACCAAAATCAATATCTTAAAATAAAGAATTATAAAAATAAAGTTAAGTTAATTTCACCCCAAAAAAAATTAATCAATTTAATTATAATAAATAAAAATAATAGTTCTGTAGGGTCTTTTCGTCCCAAATAATTAATTAGCTTTTTTACTAAAAAATTAAATTTAAACAATATAATTCATAAAATTTATCCCTCATTTATTCATTCATTCAAGCCCTTAATTAAAAGACTAATTATTATGCTACCTTTGTACAGTTAAAATACTGCAGCCATTTAACATAGAGCAGAATTTACTTTAATTTTTACTAAAAGAAATGTTTTTGATAAACAGCTGAGAATAAAATTGTCGAATTCAAAATTATTAATATAAATCTACTAATTAAATCATTATTAAAATAATTTAAGTAATTATATTTTTCTATAAAAATATAAATTAAATAAAATTTAATTAAATAAGTAATTTATTAAAAACTAATATTAAATTTAAAAATCAATAAAAATAAAAAATAATTATATAAAAATATAAAGATTATCCCTTATAAAATTAATAAAAATAATTCAAAATTACATTTAATCTAAAAAAACCAGATATAAGAAACGAATAACTTCTAATTACAAATAAGATTTAAAAATTTTTAAAACAAATAAAACTAACTTAATAAATAATTCAAATTCGGGAATAAAATATTAATAAATAAATTACCCTAATACAAAAGGTACAGAATAAACTATAATATCTAACGGAATTTTTAAACTAAATAATCTAATTACACTTTCCAGTACAATTACTTTGTTACGACTTATCCCAATTTAAAGAGAGTGACGGGCAATATGTACATAATTTAATTTTATTCAAAAAAAAAAATAATTTTAATTACTATTAAATCCTATTCAAATTACTAATTAATTAATATATTAGAATTAAAGTAGCCCACATCTACTTATAAAACTGCACCTTGACCTAATTAATCAATAAGAAAAATAAAAATTCTAATCATAATAGAGATATACAAATAAATACAGTAAAATATATCGTGGTTTATCAATTAAGGACAGGCTCCCCTAATAATAAATTACCGCCAAATTATTCAAATTTAATAGAAAATAACTATTAATGTTAAACAATTAAATTAAAATAATAGGGTATCTAATCCTAATTTAACCAAAAATTTATTAATATATAATAGAATTAAAATAAAAATTTCACCTTAATATAAAATTAAACCAAAAAAAACCTAAAAATTAATTCTTTTAAATTGTATAACCGCAGATGCTGGCACAATTTTTACCCAAATCGGTTAACTTATAAAATATAAAAATTAAACTTATTACTGAAAATAATTAACAATCATATAAATTTACAAATAATTAATTAAAATAAATCAAATTATT
>5_Idiocerus_laurifoliae_MH433622.1
ATAAATATATTATTAGGGGTAATATTATCTTTATCATCAAATAATTGAGTTATAATTTGAGTAGGACTTGAAATTTCAATAGTATCATTCATCCCACTTATAATTAGAAGATTATATTAGATCAGAATGTGCAATAAAATACTTTATTATTCAAAGCATAAGATCATCGATTTTTATTTTAAGAGTAATTTTTATATTAATAGGGGTTAATATATATGAAATTATTATTAATTATCAATAATTATAAAAATAGGGGTTTCACCATTTCATGCTTGAGTTTTAAGAATTGTAGAAGGGTTAAATTATATAGCTATATTTAACTTATTTACTACTATGAAAGTTGTTCCAATAATAGTTACAATTAATATAATATAAATTAGATTTAATTATTATTTTAACATTATTAGTTGGTTCAGTTTTTGGGTTAAATCAAAATTCTGTGCGAAAAATATTAGCTTATTCATCTATTTTTAATATGGGATTTATAATTTATTCAATAAAAAATCTATCAATGTGAGTAATATATTTTAGTCTATATCATAATTATTATTTATAATACTTTTAATATTAAATAATATCATTATATAAATCAGTTAGTTATTAATAATTTGAGTTAAAACTTAAACTTTCTTTGGATTCTAATACTATCCTCCGGTGGGATGCCCCCAATAATAGGGTTTTTAGGTAAATTAATTGTAATTGAATCATCAATTTATTTTAACGATTGTTATTCAATAATAATAATTGTTACTTCTTTAATAACTATATTTTATTATAATCGATTATGTTTTATTATCATATCAATTTCTTCAATAATAATAAAATGAAAACTAATCTATATTAAATTTGACATCTAATTATTAACTTAATTTATATGAATAAATGACTGTATTCAACTAATCATAAAGATATCGGTACAATATATTTTATTTTTGGTATTTGATCTGGAATAGTAGGTATAATATTAAGAATAATTATTCGTATAGAATTATCCCAACCCGGGTCTTTTTTAAATAATGATCAAGTATATAATGTTGTAGTAACTTCTCATGCTTTTATTATAATTTTTTTTATAGTTATACCTATTATAATTGGTGGCTTTGGAAATTGGCTACTCCCTCTAATAATTGGGGCTCCTGATATAGCATTCCCACGTATAAATAATATAAGATTTTGACTCTTACCTCCCTCTTTAACATTATTGATAATAAGTTCAATAGTTGAAATAGGTGCAGGTACTGGGTGAACAGTATATCCTCCTTTATCTTCAAATATTGCCCATTCAGGGTCAAGTGTTGATTTAGCTATTTTTTCTTTACATTTAGCAGGAATCTCCTCTATTCTAGGAGCTGTAAATTTTATTACTACAGTAATTAATATACGGTCTTCAGGTATAACATTTGATCAAACACCTTTATTTGTATGATCAGTATTAATTACAGCAGTATTATTATTACTTTCATTACCAGTTTTAGCGGGTGCTATTACTATATTATTAACTGATCGAAATATTAATACATCATTTTTTGACCCTTCAGGGGGTGGAGATCCTATTTTATATCAACATTTATTTTGATTTTTTGGCCACCCGGAAGTTTATATTTTAATTTTACCTGGCTTTGGTTTAATTTCTCATATTATTAGTCAGGAAAGAGGAAAAAATGAGTCATTTGGATATATTGGTATAATTTATGCAATAATATCTATTGGTTTATTGGGATTCGTAGTATGAGCCCACCATATATTTACTGTAGGTATAGATGTAGATACTCGAGCATACTTTACATCAGCAACTATAATTATTGCTGTACCAACAGGTATTAAAATCTTTAGATGAATAGCGACTATACATGGGGTATCCTTAAAACCCACTATTTCTATAATATGATCATCAGGATTTGTATTTCTATTCACTATTGGTGGTTTAACTGGAATTATTTTATCAAATTCATCTATTGATGTAGTATTACATGATACTTACTATGTAGTTGCCCATTTTCACTATGTTCTTTCTATAGGAGCAGTGTTTGCTATTATAGCAGGGTTTATTCAATGATACCCTTTATTTACTGGGTTTATAATAAATCCTAAATGATTAAAAATTCAATTTTTTATTATATTTACTGGTGTAAATTTAACATTTTTTCCTCAACATTATTTAGGGTTAAGAGGTATACCTCGTCGATATTCAGACTACCCTGATGTTTATATATCATGAAACGTTTTATCTTCTTTAGGAAGTGTTATTTCAATAATTAGTATTATACTAATAATATTTATTATTTGAGAAAGTATAATTTCTAAACGAATAGCAATTTATAGAAATAACAATTTATCCTCAATTGAATGATTACAAAAAATACCTCCAGAAGAACATTCCTATAATGAATTACCAGTATATAAAATACTCGATAAAAATTTCTTTTCAGGATGCTGTATCTCCAATTATAGAACAATTAATTATATTTCATGATCATGCAATAATAATTATTATTATAATTACCACTATAGTATCTTATATAATAGTATCTATAATATTAAATAAATTTACTAATCGGTTTTTACTTGAGGGTCAGTTAATTGAATTAATTTGAACTATTATCCCAGCATTTATATTAATTTTTATTGCACTACCTTCTTTAAAAATTTTATATTTACTTGAAGAAGTAAATAACCCTATAATTACCATTAAAGCAATCGGCCATCAATGATACTGATCCTATGAATATTCAGATTTTAAAAAAATCGATTTTGAATCATTTATAAAACCAACATTGATTTAAAGTTAATGAATTTCGACTTTTAGATACTGATAACCGAGTAATTATTCCATTTAATATACAAACTCGAATATTAGTAACTTCAACTGATGTTATTCATTCATGAACAATTCCTTCAATTGGTACCAAAATTGATGCATCCCCTGGTCGAATTAATCAAAGAAACATTATAATTAATCGTCCTGGGTTATTTTTTGGGCAATGTTCTGAAATTTGTGGGTCATACCACAGATTTATACCTATTGTTGTAGAAGCAATTAATATATCAACATTTATAGACTGATTAAAAAACTATTATATCCCCTATTTGATGATTAACTCTAATATTATCTTTTAATATATTTTACTTAATAATAAATACTATCTTATATTTTAATTATAGAATTAAAAATAAAATATCAATTAAAATAACTAAATCAAAGTTAGATGAAAATGATAAGCAATTTATTTTCTACATTTGACCCATGTACTGGATTATATCACTAAATTGGTTAAGAACTTTAATTATATTCATTATTATACCACAAAAATATTATTAATATCTAATAAGAATATAATCACTATTAATATAATTATTAAAATTTTACATAAGGAATAAAAATAATTATACCTTATAAAGGATCTACATTAATAATATTAGTAATATTTTTAATATTATATATAATAATATAATAGGTTTATTACCTTATATTTTTACATCATCATCACATTAGTTTTCTCCTTATCTTTAGCTTTGCCTATATGAGTGTCATTTATAATATATGGATGATTAATAAAACAAATTCAATATTTATTCACTTAGTACCATCTGGTACTCCTGTAATTTTAAACCCTTTATGGTATTAATTGAAACAATTAGAAACTTAATTCGTCCAGGTTCCTTAGCTGTCGGCTAACAGCTAATATAATTGCTGGTCATTTACTTATATCTTTATTAGGAACAATATATCAACTTTAATTTCATTAACAATTTCAATTTTTATATTATTAATACTTTTTGATTCGCTGTTGCGATTATTCAATCTTATGTATTCATAACATTAACTACTTTATATTCTAGAGAAATTATGAATAATCACCCATTTCACTTAGTTGATAAAAGACCTTGGCCTTTAACTAGATCAATAGGATTAATAACTATAACTTCAGGTACAATTTTATGATTTAATAAATTAAATATTATATTAATAACTCTTGGAGTTATTATTATTTTATTAACTATACTACAATGATGACGAGATGTAGTACGGGAGTCTACATATCAAGGTATACATACTAAAAAAGTAATACTAAGAATAAAATGAGGAATAATTATATTTATTTTATCAGAAGTAATATTCTTTTACTCTTTTTTTTGATCATTTTTTCACAGAAGATTATCCCCTACAGTAGAAATTGGCTTACAATGACCTCCTCAGGGAATTAAAACCTTTAATCCTATAAGCATCCCCATACTAAATACTATAATTTTACTATCATCGGGAGTCTCAATAACTTGAGCTCATAATGCTATTTTAAAAAAAACTTTTCTCAACTATAAAAAGAATAATAATTACGGTAATATTAGGATTATATTTTAGATTTTTACAAATATATGAATATATTGAATCTCCTTTTAGTATTTCAGACTCAATTTATGGTTCTACATTCTTTATAAGAACTGGTTTCCATGGTATTCATGTGTTAGTTGGTACAATTTTTATTATTACCATCATAATACGTACTAAAAGTCTACATTTTTCTATAAATCATCATATTGGATTTGAATCTTCAGCATGATACTGACATTTTGTAGATGTAATTTGATTATTTTTATATATTATAATTTATTGATGGGGTAGTTTACATATAATTGTTATTATAATAATTACTATTATAATTATATTAATATTAACTATAATTAGAAAAAAATCAATTATAGATACTGAAAAATTAAGACCTTTTGAATGTGGTTTTAACCCAATATCAAATAAACGTTTGCCATTCTCTATTCACTTTTTTTTAATTGCAGTAATTTTTTTAATCTTTGATGTAGAAATTATTATCATTTTACCAATAGTTATTACTATTAAATATACTATATTAAAGTATTGAATTATTACTTTATTATTTTTATTATAGTATTAATAGTTGGTTTATATCATGAATGATACAATGGAATATTAAAATGAACAAAATAATAATAAAATTTTATTTATGATCTATTATTTTGTTTATTATTTCTATTACTTTCTTTTTTTTTAGATTATATTTAGGTTATAATGGTCTGATTTATTTTATTGAATATAATTTATATTTTTTTAATTCTATTAATTTATGTTACTTAATTTTTATAGACTGAATTTCTTTATCTTTTATTTCAGTAGTATTATTCATTTCTTCTATAGTTTTATTTTATAGTACAATATATAGGTTATATATCTTATTCTTCTATCCGATTTTTGTTTTTAGTTTTATTATTTGTGTTTAGCATATTATTAATAATTATAAGCCCAAATTTAGTAAGAATTTTGTTAGGTTGAGATGGGCTTGGTTTAGTTTCTTATTGTTTAGTAATTTATTATAGTTCAACTAAAAGATATCTTGCTGGATTGATTACTTGTTTAACAAATCGACTAGGTGAGTGGGTTGTTATTTCTATTTGTTGAATAATTTCTTACGGTAGATGACATTTTATATTTTATTCAATATTTTTTTCTGAATATTTGTATTTACTAATTATTTTATCTTGTTTTACTAAAAGTGCTCAAATTCCTTTTTCCTGTTGACTACCAGCTGCTATAGCAGCTCCAACCCCTGTATCTGCTTTAGTTCATTCTTCTACATTAGACTGCCGGTGTTTATTTATTAATTCGTTTTTATAATTATTTCAGTTTATATTTATATAATTTTTATTAGTTTAATTACATAATTATATCTTCTATTTGTGCTTTGTTTGAGTATGATTTAAAGAAGATTATTGCTTTATCAACTTTGAGTCAATTAGGGTTAATAATAACTTCTTTATTTCTTAATATAGTAGAATTGTCTTATTTTCACTTAAACTCATGCTATATTTAAATCATTATTATTTTTATGTTCTGGAGTTTTTATTTATAATAATGATAATCAAGATATTCGGTTGATAGGTTGTGTATGTATAAGTCTTCCCCTTACTACCGCTTGTTTTAACATTTCTAGTTTATCTTTATGTGGTATTCCTTTTCTTTCAGGATTTTATTCTAAAGACTTAATTAGAAAGTTGTTTATTTAATAATTTAAATTTATTCATTTTTATTGGATTTTATTTGAGATTAGGATTAACAAGAGGTTATTCTTTACGTTTATTTTATTACACTATAATTTTTTCTAATAATTTAACCCTTTATGTTTATTTAATGACAAATTTGATTATATAAAAATTAGAATTTTTATACTGACGGTATTTTCTGTAACAATTGGTTGTTTTATTATTTGAATCATAAATTTTGATTTACTATTTATATTATTTCCTATTTATATAAAATTATTTGTTTTATTAATAGTAATATTAGGTATTTGATTATCATTTGAAAGATTTTTTTTTAATTATATATTTTTTATTAGTTTTTATTTTTTTAATAATTATATATGATTTATATATAGATATTCTTTTTATATATACTCTAGATTTTATTATTATAGCTTAAATAGAGGGAGTAAAGTACTATATTGAGGTGATATTATGGATCTATTGTTTGAGATTTTTATTAAAATTATCAATATATTTGTTTTTTGATTTATTATTTTAATTTATTATGATAATTATATATATTTCTTTTATAATCCTTTTAATTTTTAGTGTAAATTGAAATGTTTATATTTTTTGTATTTTTATTTTAATTATTATATATTGTTTTTTTAATTTAAGCTAACAAATATTAGATTTGGTACTGATTGTATTTCATATTTATTAATTTTATTAAGATTTTTTATCATTAGTTTAATATTATATCTTCAACTTCTTTATCTACACCTTCTTTTTTATTTTTAAATTTAATTCTTTCTTTAAGTCTTTACATTATTTTTTCTGTTTTAAATATATTTTTAATATATTTATTCTTTGAATTTAGATTAATTCCATTAATTATTTTAATTTTAGGTTGAGGATATCAGCCTGAACGCTTAATATCTGTTCTTTACTTATTTTTTTATACTTTATTTGCTTCTTTACCATTATTACTAATTATTATTTATTTTTATTTTAATTTTGGTTCTTTGTTTTTTGATTATTCATTTGTTATTCATTAAGATTTTTATTGCATTTTTTTATGGTATTTGCTTTTTTAGTTAAATTGCCTATATTTATATTTCATTATTGGCTCCCTAAAGCTCATGTTCAAGCCCCTGTATCTGGGTCTATAATTCTTGCTGGTTTATTTTTAAAAATTGGAGGTTACGGTTTAATTGATTTATATTTATTTATGAATATTTATTTATAAATTACAGTTATATTTGATATTCTTTATCATGAGGGTCTATTATTGTAATAATTTGTATTCAAGGAGATATTAAATTTAATTGCTTATTCATCAGTATGTCATATAGGGTATGTTTAATAGGATTAATAAGTATAAGATATTTAGGTTTATTAGGTTCTTATTTAATAAAATTGGTCATGGTTTATGTTCATTGGTATATTTTGTATAGCTAATTTGGTATATGAACGTTTATCTTCTCGTAGATTTTTTATTAATAAAGGATTAATTAGTTTTATGCCTAGTCTCTCTATAATTTGATTTTTATTATGTTGAATATAAGTTGCCCTAGAATTAATTTCTAGAGAAGTAATTATTATAGTTAGTATAATGAATTATTTTTATTGATCATTTATTTACATAGTTTTAATTTCTTTTTTTAGAGCTTGTTTTAGAATTTATTTATTTAGTTACTGTTATCATGGGTTATTTCATAATTGTTTATTGATTTATTTTTTAATTATGAACTTAATTTTTATTATTTACTTATTTATATTTAGATTGTTTTCTTTAATTTTAATTCGTAAACATATTTTATTGTGTTTATTAAGATTAGAATTTATTATTCTTTCTTTATTATATACTATTTTAATTTATTGTTTAATATTTAAATATTCAATTTACCTTTATTTAATATTTATAACTTTTTATGTATGTGAAGGAGTATTAGGTCTTAGAGTATTATGTTTAATTCGTAAATATTATAAAAATTATATTAATATTAATCTCAATTTTACCAATTATAAATACTCCAATGTCAATAGGAATAATTTTAATAATACAAACTATTATAATAACTATTTTAATAAGTATAATAATAGTAAGATCATGATTAACTATAATTACATTCTTAATAATAATTGGGGGATTACTAATTTTATTCATTTACATAAGAAGATTAGCATCTAATGAAAAATTTAAAATTAATATTAAATTAATAATAATTATAATTATAATTTTATTAACTACAGAAGAACTTATACAAGATATACAAATTAATGAAAACAAAATATTAATAATTAGATTATACAATTTATCTCTAATTAAATTATATAACAAAAAATCTATAATAATTACATTATTGATAGTAATATATTTATTACTAACAATAATTGTAGTAACAAAACTAGTTAAACATTATGAAGGTCCTTTGCGAGCAAAAAATACGTAAAAAAAATGAACTAATTAAAATTATTAATTATTCTATTATTGACTTACCTACACCAATAAATTTATCTTACTGATGAAACTTCGGATCAATCTTAGGGATATGTTTAATAATCCAATTAATTTCAGGGATTATATTATCTATACATTATACAGCTAATATTGAAATAGCATTTAACAGAGTAAGACACATTTCACGTGATGTAAACTATGGTTGATTAATTCGAACTATCCACTCAAATGGGGCTTCAATTTTTTTTATAATAATATATATTCATACTGGGCGAGGTATCTACTATGGGTCATATAAATTTATTAAAACATGATATATAGGAATTATTATTATATTAATAACTATAGCTACTGCATTCCTAGGATATGTACTACCATGGGGGCAAATATCATTTTGAGGTGCAACAGTAATTACTAATTTATTATCAGCTATTCCTTATGTAGGAAACATACTTGTAAATTGAATTTGAGGAGGTTTTGCAGTAGATAATGCCACATTATCACGGTTTTTTAGACTACATTTCATGTTACCTTTTATCATTATAATAATAACAATTATTCATCTTTTTTTTCTACATTTAACTGGATCAAATAACCCAATTGGAATTAAATCAGAAATTGATAAAATTCCATTTCATCCTTATTTCTCAATTAAAGATATACTAGGATTTACCATTACTTTAACCTTATTAATTACATTAAACTTAGCTGAACCATTTATATTATCAGACCCTGATAACTTTACACCTGCAAATCCTATAGTAACTCCAATTCATATTCAACCAGAATGATACTTTTTATTTGCATATGCAATTTTACGATCAATCCCTAATAAACTAGGAGGGGTTATAGCATTATTTTTGTCAATTATAATTCTAATAGTATTACCTTTATCAATAAAAAGTAAATTTAAAGGTCTAAGATTTTACCCATTAAGACAAATTATATTTTGATTATTTATTTCTAATGTTATTTTATTAACATGAATTGGTGCACGACCAGTAGAAGACCCTTACACTATAACAGGTATAATATTAACTATAATATACTTTATATATTTTGTTTTAGATCCATTAATAGTAAAAATTTGAGATTTAACTATTATTGACTTCTAGTTATAATTATAGTATCTTGGATTTTTTACTTTATTAGAACGGAAAGTTCTTAGTTATATACAAATTCGTAAAGGTCCTAATAAAGTTGGTTATTTAGGACTCTTTCAGCCTAGAGATGGTTTAAAGTTGTTTTTAAAGAGAATATTTTTCCATTAAACTCAATTATTTAATTTATTATTTGTGTCCTATATTTAGTTAATTCAGTCTTTATTTATTTGGTGTTTATTTCCATATTATATTAATTGTGTAAATTTTAGATTTGGTCTAATTTTTTTTTTATGCTGTTCTAGTCTAAGTGTATATGGTTTAATTATTTGTGGTTGATCTTCTAATAGAATTTATTCTATTTTAGGTTGTTTACGTAGTGTCTCTCAAGCTATTTCTTATGAAGTAAGTATTTCTTTAATTTTATTTATATATTTTTTTTTATTAAATTCTTATAGTTTATTAGATTTTTGTTTTTTTCAATTGGACATTTGATTTATGTTCTTTTCTATACCTATATTTTTTTGTTGATTATTTGTTGTATAGCTGAGACAAATCGATCTCCTTTTGATTTTTCTGAGGGGGAAAGAGAATTGGTATCTGGGTTTAATATTGAATATGGGGGAGGAGGATTTGCTTTTCTTTTTATTAGTGAATATTGAATTATTTTTATTGTATATTAACTGTATTAATTTTTATAGGTGGAATTTTTATTCCTTATTTTTTTATATTAGGATTATTTGTCTATGTTTTCTTTTTATTTGAGTTCGGTGTTCTTTACCTCGTTATCGTTATGATAAATATATATTTAGCTTGAAAAAGTTATTTCTATTACTTTAAATTATCTTTTTTTGTTCTTTTTTATTAGGGTTCTAATTTTTTATCATTTTTTTTTGTAATTAATGGTCCTTTCGTACTAAAAAGATTAATAAAAATCGATAGAAACCAACCTGGCTTACACCGGTTTGAACTCAAATCATGTAAGAATTAAAGGTCGAACAGACCTAATTTAAGAACCTACCCCTTAATCTATCTTAATTCAACATCGAGGTCGCAAACATTAATATAAATATGAACTTCCTATTAAAATTACGCTGTTATCCCTAAGGTAACTTTCTTATTATCGCTGATCAAAACATAAATTAATGAAAAAAAAAAATAAAGTAAAATTATCTCCACCCCAGAAAATAATAATTAAATAAAAAATAACTAAATAAATATTAAGTTCTATAGGGTCTTATCGTCCCAATTATAAAATTAGCATTTTAACTCAAAAGTTAAATTATAATAATAAATATAATAAAATAAATTTTTCATTAATTCATTCATACAAGTCCCTAATTAAGAAACTAATTATTATGCTACCTTTGCACAGTCAAAATACTGCAGCCATTTAACATAGGGCAGAACCTACTTTAAATAATACTTAAAGAAATGTTTTTGATAAACAGTTGAAAATTAATTTGTCGAATTCATTTATAATAGATATAATTTACTAATATAATCATAAATAAAGTAAAAAAATTAATTAAAAATTATAGTATAAAATTAAATAAGAAAAAATTAAAATATAATTTAAATCTATTACGAACTAATTCAAAATATTAATGATATAAAAAATATAACAAAATTTTAACAAAAAATAGAGATTATCCCCAATTATATAGTTTAAAATAAACTTAAATTAAATTTAATCCTATAAAACCAGATATATAGGGCGATTAACTTATAACTACTAATTAAATAATTAATAATATAAAACATATAAAAAAATTAAATTAAATAACCTTAATTCGGGATGTAAAATTTAATAAATAATTAACCCTGATACAAAAGGTACACTATAAATACTCATAATAAAATTATTTAAAAAAATTTAAATTCTAGTTACACCTTCCGGTACACCTACTTTGTTACGACTTATCCCATTTTAAAGAGAGTGACGGGCGATATGTACATGAATTAAAACTATTCATAATAAATAATTAAATAAATTACTATTAAATCCTATTTAAAATGTGAATTAATATAAAAATTATTATTAAAGTAACCCATATTTACCTAATAAACTGCACCTTGACCTAATATAATAAATAAAGAAAATATATTTAAATTCCTAATAGAGGTATACAAATAAATTAAGTAAAAATTATCGTGGTTTATCAATTAAAAACAGGCTCCTCTAAAAAGAATTCACCGCCAAATTCTTTGAGTTTAATAGAACATAACTACTAATATTCCAATATAAGTACAAAATAATAGGGTATCTAATCCTAGTTTAAATACTGATTTAATAACTAATAAAGATTAAAGAATATAAATTCCACCTAAATAAAAATTCAAAATTAATAAAAATTAAATATTAATTTTAATGAATTGTATAACCGCGATTGCTGGCACAAAATTTATCCATATTAAATCACTGAATTAAAAATCAATTAAATAAATTTACTGCAACAAATTAAAAAACATATAAATTTTTAATAAATTAATTAGCAAGAATCAAACTTAT
>5_Idioscopus_myrica_MH492317
AGTAATGTGCTATTAGGGGTAGCACTTTCATTGTCTTCTAATAACTGAGTAATAATTTGATTGGGATTAGAATTATCACTGTTATCTATTATTCCTATAATAAATGATTATATTTATTAGATCAGAATGTACAATAAAATATTTTATTGTACAAAGAATAAGATCATCGATTTTTATTCTAGGAATTATTTTAATGTTATTAAATTATAATTTTTTTAAAATTATTATTGTTTATCAATAATATTAAAAATAGGGGTTGCTCCTTTTCATACTTGAATTGTTAGTATCATTGATGGATTAAATTATATGGTGATATTTAATTTATTAACTGTTATGAAAATTGTACCAATAATAATTATTATTAACATAATTTGAATTAAATTTAATTATTATTTTTACTTTAATTGTAGGTTCAATTTCAGGATTAAATCAAAATTCGATACGAAAAATTTTGACCTATTCATCTATTTTTAATATAGGGTTCATAATTTATTGTTCAAGCAATTTATCATTATGAATTTTATATTTTGTATTGTATCATAATTATAATCTTCCATTATTTTAATATTAAATAATGTAATTATCTTAATCAATTTTTGATTAATAAATTAATTTAAAAACTAAAGTTACTTTGAATTTTAATGTTGTCATCAGGGGGAATACCCCCTATGATAGGCTTTATATCTAAATTAATTGTTATCGAATTATCAATTAATTTTAATGACTGATATTCTTTAATGATAATTTTAACATCTTTATTAACTATATTTTATTATAACCGATTATGTTTTATTGTAATATTAACATCTTCATTAATTACAAAATGAAAATCATTCATTAATAAATATTATATTTAATTATGAATTTAATTTGTATGAATAAATGATTATATTCAACTAACCATAAAGATATTGGTACAATATATTTTATTTTCGGGATTTGGTCCGGAATAGTAGGTATAATATTAAGTATAATTATTCGTATAGAATTAGCCCAGCCCGGGCCTTTTATAAATAACGACCAAGTGTATAATGTAGTAGTTACATCTCACGCTTTTATTATAATTTTTTTTATGGTTATACCAATTATAATCGGAGGTTTTGGTAATTGATTATTACCACTAATAATTGGAGCCCCTGATATAGCTTTCCCTCGGATAAATAATATGAGATTTTGATTATTACCCCCTTCTTTAACATTATTAATAATAAGTTCGATAATTGAAATAGGGGCTGGGACAGGATGAACAGTTTACCCCCCATTATCTTCTAATATTGCTCACTCTGGCCCTAGAGTAGACTTAGCTATTTTTTCTTTACACTTAGCAGGGATTTCATCAATTTTGGGAGCAGTTAATTTTATTACTACAGTAATTAATATGCGATCCCCTGGGATATCCTTTGATCAGGCACCTTTATTTGTTTGGTCTGTATTAATTACTGCTATTTTATTATTACTTTCATTACCAGTATTAGCGGGTGCAATTACAATATTATTAACTGATCGGAATATTAATACTTCTTTCTTTGACCCCTCAGGGGGGGGGGATCCTATTCTTTACCAACATTTATTTTGATTTTTTGGGCACCCCGAAGTATATATTTTAATTTTACCAGGATTTGGCTTAATTTCTCACATTATTAGACAAGAGAGAGGAAAAAATGAGTCATTTGGGTATATCGGTATAGTATACGCAATAATATCAATTGGTTTGTTAGGATTTGTTGTATGGGCACATCATATATTTACTGTGGGGATAGATGTTGATACTCGAGCATACTTTACATCAGCTACAATAATTATTGCGGTCCCTACAGGGATTAAAATTTTTAGATGAATAGCTACTATACATGGTGTATCTTTAAAAATGTCAATTTCAACAATATGGTCATCTGGATTTGTTTTCTTATTTACCATAGGTGGTTTAACAGGAATTATTTTATCAAATTCATCAATTGATGTAATTTTACATGACACATACTATGTAGTAGCTCATTTTCATTATGTACTTTCTATAGGAGCAGTATTTGCTATTATAGCAGGATTTATCCAATGATACCCGTTATTTACAGGATTAATATTAAACCCTAAATGATTAAAAATTCAGTTTTATATTATATTTACAGGAGTTAATTTAACATTTTTCCCTCAACATTATTTAGGATTAAGAGGAATACCACGACGTTACTCAGATTACCCTGATACTTACATAGCATGAAATATTTTATCTTCATTAGGTAGAATTATTTCTATAATTAGTATTATACTAATATTATTTATTATCTGAGAAAGAATAATTTCAAAGCGTGTGGCTATATATAGAAATAACAATATATCTTCTATTGAATGATTACAAAATATACCTCCAGAAGAGCATTCATACAATGAACTTCCAGTTAACAAGATATTCTATAAAATTATCATTTCAAGATGCAGTGTCACCTATTATAGAACAATTAATTATATTTCATGATCATGCAATAATAATTATTATTATAATTACTACAATAGTATTATATATAATAGTATCTATAATATTAAATAAATTTACTAATCGGTTTCTATTAGAGGGTCAGTTAATTGAGCTTATTTGAACTGTTATCCCAGCTGTAATATTAATTTTTATTGCTCTACCATCTTTAAAAATTCTTTATTTACTAGAAGAAATAAATAACCCAGTCATTACTATTAAAGCGATTGGCCATCAATGATATTGATCCTATGAATACTCAGACTTCAAAAAAATTGATTTTGATTCTTATATGAAACCAACATTGATTTAAAGATAATGATTTTCGTCTTTTAGATACAGATAACCGAGTTATTATTCCATTTAATACACAGATTCGTATATTAGTTACATCAACTGATGTAATTCATTCATGAACAATCCCATCTATTGGAACAAAAGTAGACGCTACTCCTGGACGGATTAATCAAAGAAATATTTTTATCAATCGGCCAGGATTATTTTTTGGTCAATGTTCAGAAATTTGCGGGGCATATCATAGTTTTATACCCATTGTAATTGAGTCTATTAATATACTAACATTTATAAATTGATTAAAAAATTATTATATCCCCTATATGATGATTAACTTTAATGTTAATATTCAATTTATTATATTTAATAATAAATACTATTTTATATTTTAATTATAAAGTTAAAAATAAAAACCAAATTTTAATAAAAAAAAGAAAAATAAATGAAAATGATAACTAATTTATTTTCTACATTTGATCCTTGCACAGGAAGTTATCATTAAATTGAGTAAGAACATTAATTATACTTATAATTACACCCTATAATTACTATTAATATCTAATAAAAATAGTATTATTTTATATATTCTAATTAAATCATTACATCAAGAATAAAATTGATTATACCATATAAAGGGAATACCTTATTAATAATAAGTATATTCTTAATATTATATACAATAATGTTATAGGATTAATACCTTATATTTTTACATCAAGTTCTCATTAATTTTTTCTCTATCATTAGCTTTACCCATATGAATATCTTTTATAATTTATGGTTGATTAATAAAACTAATATAATATTCACTCATTTAGTACCTTCTGGTACTCCAATAGTGTTAAGCCGTTTATAGTAATAATTGAGACAATTAGTAATTTAATTCGCCCCGGCTCATTAGCGGTCGTCTTACAGCTAATATGATTGCAGGTCATTTATTAATATCTTTGTTAGGAAGTATTCTTCAATATTAATAATATTAACTATAATAGTATTTATTTTATTAATAATATTTGATTAGCAGTAGCAATAATTCAATCTTATGTTTTTATAACACTAACAACCTTATATTCTAGAGAAATTATGAATAATCATCCTTTTCATTTAGTTGATAAAAGACCTTGACCATTAATAAGTTCAATAGGCTTAATAACAATAACTTCAGGAGCTATTATTTGATTCAATAAATTAAATTGAATATTAATAATTATCGGACTAATTATTATTTTACTTACTATATTCCAATGATGACGAGATATTATTCGTGAATCAACTTTCCAGGGAAAGCACACTCAAAAAGTGATAAAAAGAATAAAATGAGGTATAATTATATTTATTATATCAGAAGTCATATTTTTTTCGGCATTTTTTTGAGCTTTCTTTCATAGTAGATTATCCCCCTCGATAGAAATTGGGCTACAATGACCCCCTATAGGGGTTAAACCATTTAATCCTATAAATATTCCCTTATTAAATACTATAATTTTATTATCCTCGGGGGTATCAATAACATGAGCACATAATTCTGTTCTAATAATAATTACACACAGCTTTAAAAAGAATAATAATTACTATTATACTAGGGGTATATTTTTCCATTCTACAATTATACGAATATATAGAATCTTCTTTTAGTATCGCAGATTCAATCTACGGGTCAACATTTTTTATGGGGACAGGATTTCATGGTATTCATGTTATAATTGGTACAATATTTATTACTATTATAATAATACGAGTAAAAAATCTACACATATCAAATATACACCACATTGGTTTTGAGTTATCAGCATGATACTGACATTTTGTAGATGTAGTATGGTTATTCTTGTATATTATAATTTACTGATGAGGTAGTTTACACATAATCGTAATTATTATAATTATTATTGTAGTTATAACTACATTAATAATAATTAGTAAAAAATCAATTAATGATAAAGAAAAATTAACCCCCTTTGAATGTGGATTTAATCCAATATCTAATAAACGACTACCTTTCTCTATTCATTTTTTTCTTATTGCAGTAATTTTTTTAATTTTTGATATTGAAATTATTATTATTTTACCTATAGTAGTTACTATGAAATATATTATAATTAAATACTGAATTATGACTTCACTATTTTTATTATTGTATTAATACTAGGGCTATACCACGAATGATATAACGGAATATTAAAATGAACTACATAATAAAAAATTTTTATTTATGAACCATTGTTTTATTATTTTTTTCTTTAAGTTTGTTTTGTCTTAGTTTATATATAGGTTATAATAATTCTATTTACCTATTAGAGTATAATTTATATTTATTTAATTCGCTATCTTTATGTTATTTATTGTTTATTGATTGAATTTCTTTATCTTTTACTTCTGTAGTATTTTTTATTTCTTCTATAGTGGTATTTTATAGTACAATATATAGGTTGAATGACTTATTCATCAATTCGATTTTTATTCTTAGTTTTATTATTTGTATTTAGTATGTTTTTAATAATTATGAGCCCAAGATTAATCAGAATTTTATTAGGTTGGGATGGGTTAGGACTAGTTTCTTATTGTTTAGTAATTTATTACAGATCTATAAAAAGATACCTAGCTGGTTTAATTACTTGTTTAACAAATCGTTTGGGTGAGTTGATTATTATTTCTATTTGTTGGATAATTTCTTATGGAAGTTGACATTTTATATTTTATCCTTCTTTTTTTTGTGAATATATTTACTTATTAGTTGCTATTTCTTGTTTTACTAAAAGAGCTCAGATTCCATTTTCTTGTTGGTTACCTGCTGCTATAGCAGCCCCAACACCGGTATCTGCTTTAGTTCATTCATCTACTTTAGACTGCAGGGGTTTATTTATTAATTCGATTTTACAGATATTTTTCTTATTTTTTATTTAGTTTTTATTACTATAGTTACATAATTATATCTTCAATTTGTGCTTTATTTGAATATGATTTAAAAAAAATTATTGCTTTATCAACATTAAGTCAGTTAGGGTTAATAATAACTTCTTTATTTATAGGTTTTATTGATCTGTCTTATTTTCATTTAAACTCACGCTATATTTAAATCTTTATTATTTCTTTGTTCTGGTATTTTTATTTTTAATAATGATACCCAAGATATTCGATCAATAGGGTGTGTTTGTAAAAATTTACCTTTTACTACTGGATGTTTTAATATTTCTAATTTATCATTATGTGGTATTCCTTTTTTATCTGGATTTTATTCTAAAGATTTGATTTGAAATATCTTTATTTAATGGTTTAAGTTTATTTGTTTTTATTGTCTTTTATTTGAGATTAGGTTTAACTGCCGGCTATTCTTTACGATTATTTTATTATACAATAATTTATATAAATAATTTAATTCTTTTTCTTTAATTAATGATAATTTTGATTATATGAAGTTAAGAATTTTTATTTTAACTGGATTTTCTGTTACTATTGGTAGAATAATTATTTGAATAATAAATTTTGATTTATTATTTTTAGTGTTTCCTCTTTATTTAAAATTAATGACTTTATTATTTGTAATTTTTGGGGGGTGGTTATCTTATGAGAGATTTTTTTTTAAAAATATATTTTCCATTAAATTTTATTTATTTAATAGATATATGTGATTTATATATAGCCATTCTTTTTATTTATATGTTGGATTTTACTATTTTAGTTTAAATAGAGAAACTAAAATTTTAGGTTGGGGTGATATTACGGGGCCATGGGTTGTCTTTTTTAATAAAATTATCTAAATATTTATTTTTTGATTAATAATTTTGATTTATAATAATAATTATATATATGATTTTTATAATCCCTATAGTATTTTGTTCACAATGATTTGTATTTATTTTTTTGTTTATAATTTTAATTATAATTTGTATTAGATTAAATATTAATATAGAAATATTAGATTTGGGGTTGATTATATCTCTTACGGATTAATTTTATTAAGATTTTTTATTATCAGTCTAATATTAAATCCTCTTTGGTTATTTGTTCTTCTTCATTTTTAGTTTTGAATTTAATTCTTTGTTTTGCTTTATTTGTTATTTTTTCAGTGTTAAATATATTTATACTATATTTATTTTTTGAATTTAGTCTTATTCCTTTAATTGTATTAATTTTGGGTTGGGGGTACCAACCAGAACGTTTAATTTCTGTACTTTATATATTTTTTTATACTTTATTTGCATCTTTACCTTTATTATTAATTATTATTAATTTTTATTTAAATTTTGGGTCTCTTTTTTTTGATTATGATTTTCTTATTCTTTAAGATTTTTGATACATTTTTTTATAATTTTTGCTTTTTTAGTTAAGTTACCTATATTTATATTTCATTTTTGATTACCTAAGGCTCATGTTCAAGCTCCTGTTTCGGGGTCGATGATTCTTGCAGGGTTATTTTTAAAAATTGGAGGTTACGGTTTAATTGTTTTATATTTATTTATGAATATTTATTTTTAAATTATAATTATATTTGATACTCTTTTTCATGAGGGTGTATTCTTGTTATAATTTGTATCCAAGGGGACATTAAATATAATTGCCTATTCCTCTGTGGGCCATATATGTAATGTTTGATAGGGATTTTGAGTATAACTTATTGAGGGTTATTAGGGTCCTATTTAATAAGCTTGGTCATGGTTTATGTTCCTTGGAATATTCTGTATGGCTAATTTAGTATACGAGCGTTTATTATCTCGTAGATTTTTTATTAATAAAGGTTTAATTTCTTTTATACCTAGTATGGGATTTATTTGATTTTTATTTTGTTGAATATAGGGTGCCCTAGAATTAATTTTTAGTGAATTAATTATTTTGGGGAGTATGGTAAATTATTTTTATTGATCATTTATTTATATTATTTTTATTTCTTTTTTAAGAGCTTGCTTTAGAATTTATTTATTTAGTTACTGTTATCATGGTTTATTTAATAATTGTTTATTGACTTATTTTGTTTTTATGAATTTACTATTTATTCTTTATTTATTTTTATTTAGATTATTTTCTTTAGTTTTGGTTCGTAAACATATTTTGTTATGTTTATTAAGATTGGAATTTATTATTTTATCTTTATTGTATTTAATTTTAATTTATTGTTTAATATTTAAGTATTCTATATACCTTTATTTATTATTTATGACTTTTTATGTATGTGAGGGAGTTTTAGGTTTAAGTGTTTTGTGTTTAATCCGTTAATATTATAAAAATGATATTAATAATAATTTCTACATTACCAGTAATAAAAACTCCTATATCCATAGGCATAATTTTAATAATACAAACTACATTAATAACAATATTAATAAATAAACTAATAGTAACATCATGATTAACTATAATTACATTTTTAATGATAATTGGAGGATTATTAATTTTATTTATTTACATGAGAAGCCTTGCCTCAAACGAGAAATTTAAAATCAATACTAAAATATTTATAATTATGGGATTAATAATTATATTATCAGAAGAATTAATACAAGAAACACAAATTAATGAAAACCAATCCTTATTAACTAAACTACGTAGATTATCCTTAAATAAATTATATAACAAAAAATCAATAATAATCACAATAATTATAGTCTTATATTTATTATTAACAATAATTGTAGTAACAAAAATAGTTAAACACTATGAAGGACCTTTACGATCAAAAAATTCGAAAAATAAATGAATTAATTAAAATTATTAATTATTCAATTATTGACTTACCTGCCCCTGTAAATTTATCATATTGATGAAATTTTGGGTCAATTTTAGGATTATGTTTAATAATTCAACTAATTTCAGGTATTTTATTATCAATACATTATACCGCAAATATTGAAATAGCATTCAATAGAATTAGCCATATTTCACGTGATGTAAATTATGGCTGGTTAATACGTACTATTCACTCAAACGGGGCATCATTATTTTTCATAATAATATATATTCATACAGGACGAGGGATTTACTATGGATCTTATAAATTTATAAAAACATGACTTATTGGAATTATAATTATATTATTAACAATAGCTACAGCATTTTTAGGTTATGTACTACCTTGAGGCCAAATATCTTTTTGAGGGGCCACAGTCATTACTAACCTATTGTCAGCAATTCCCTATATTGGTATAATATTAGTAAATTGACTTTGAGGGGGATTTGCTGTTGACAACGCTACATTATCCCGATTTTTTAGATTACATTTTATATTACCGTTTATTATTTCAATAATAACAATTATTCATTTATTCTTTTTACACACTACAGGATCTAACAACCCTATCGGAATTAAATCTAATATTGATAAAATCCCATTTCACCCATACTTTTCAATTAAAGATTTAATAGGATTCACTTTAGTTTTAACTTTATTGATAATACTAAATTTAAGTGAACCTTATATATTATCAGACCCCGATAATTTTACACCTGCAAATCCTATAGTAACACCTATTCATATTCAACCTGAATGATACTTCTTGTTTGCATACGCAATCTTACGATCGATTCCTAATAAACTAGGGGGTGTAATAGCATTATTTTTATCAATTATAATTTTAATAATTTTACCTATATCCATAAAAATAAAATTTAAAGGATTAATATTCTACCCAATTAGTCAAATTCTATTTTGATCTTTTGTTTGTACAGTAATTTTATTAACATGAATTGGTGCACGACCAGTAGAATCACCATATACCCAAACAGGAATAATTTTAACATTAATTTATTTTATATATTTCATTATAGACCCTATAATAACCAAATTATGGGATATTATTAGTATTAACCTGTGATTATTATTATGATTTCCAGGATTTTTTACTTTATTGGAACGTAAAGTTTTAAGTTATATACAAATTCGTAAAGGGCCTAATAAGGTGGGTTATTTAGGATTGTTGCAACCTAGTGATGGTTTAAAATTATTTTTAAAAAGAATATTTTTCCTTTAAATTCAATTATTTAATTTATTATTTGTGTCCTGCTTTTAGTTAATTCAATCTTTATTTATTTGGTGTTTGTTTCCATATTATATTAATTGTTTGAATTTTATTTTTGGGTTTATTTTTTTTTTATGTTGTTCTTGCCTAGGGGTTTATGGCTTGATTGTTTGTGGTTGGGCATCAAATAGAATTTATTCCATTTTGGGGTGTCTGCGTAGTGTCTCTCAAGCTATTTCTTATGAAGTAAGTATATCTTTAATTTTATTTGTATATTTTTTTATATTAAATAGTTACAATTTAATTGATTATTGTTTTTTTCAATCTGATGTATGATTTATATTTTTTTCTTTTCCTTTATTTTTTTGTTGGTTATTTGTTGCATAGCTGAAACTAACCGGTCTCCTTTTGATTTTTCTGAGGGAGAGAGAGAGTTAGTTTCAGGGTTTAATATTGAATACGGGGCAGGGGGATTTGCTTTTCTTTTTATTAGAGAATATTGAATTATTTTTAATGTATATTAACTGTTTTAGTTTTTTTGGGTGGGATTTTTATTCTTTAATTTTTTATATTAAAATTATTTTTTTGTGTTTTTTTTTTATTTGAGTTCGTGCTTCTTTACCTCGTTATCGTTACGATAAATATGTATTTAGCGTGAAAATCTTATTTCTATTTCTTTAAATTATCTTTTTTTTTTTTTTTTTATCAAGGTTTTAATTTTTTATCATTTTTTTTTGTAACTATTGGTCCTTTCGTACTAAATAAATAAAAATTAATTGATAGAAACCAACCTGGCTTACACCGGTTTGAACTCAAATCATGTAAGAATTAAAGGTCGAACAGACCTAACTTAAGAACCTACCCCTTAACTTTTCTTAATTCAACATCGAGGTCGCAAACTTTAATATAAATATGAACTCCCCATTAAAATTACGCTGTTATCCCTAAGGTAACTTTCTTATAATCACCGATCAAATCATAAATTAATGAATTTAAAAAATAAAGTAAAATTATTCCCACCCCAGAAAATAATAATAAAAATATAAAAATATAACTAAAAATTAAGTTCTATAGGGTCTTATCGTCCCAAAAATAAAATTAGCTTTTTGACTTAAAAATTAAATTATAAAAATAATAATAATAAAATAAATTTCTCATTAATTCATTCATACAAGTCCCTAATTAAGAAACTAATTATTATGCTACCTTTGTACAGTCAAAATACTGCAGCCATTTAACATAGGGCAGAACCTACTTTAAATTTAACTTAAAGAAATGTTTTTGATAAACAGTTGAAAATTAAATTGTCGAATTCATAAATAATATATAAAATTTACTAATTCAATCATTAATAAAATAAAAAAATTTACTAAATATTACAGTATAAAGATAAATAAAAAAAAATTAAAATATAATTCTAATCTATTATGAACTAATACAAAATACTAATGATAAAAAAAATAAGAAAAAATTTTAACAAAAAATAGAGATTATCCCCTATTATATAACTTAATATAAGATTAAATTAAATTTAATCCCATAAAACCAGATATATAAGACGATTAGCTTATAACTACTAAATAAATAATTTACAATATAAAATGTATAGAAAAATTAATCTAAATATCTTTAATTCGGGATAACAAATTTTATTAATAATTAACCCTGATACAAAAGGTACAATATTAATACTCATCAACACATTTAATAAATAAATAAATTTTCTAGCTACACCTTCCGGTACACCTACTTTGTTACGACTTATCCCATTTTAAAGGGAGTGACGGGCGATATGTACATAAATTAAAACTATTCATAATAATTAATTAATTAAATTACTATCAAATCCTATTCAAAATATAAATTAACAATAATATTAATATTAAAGTAACCCATTTTTACCTAATAAACTACACCTTGACCTAATATAAAAATAAAAGAAAATTTACTTAAATTCCAAATAGAGATATATAAATAAATTTAGTATAAAATATCGTGGTTTATCAATTAAAAACAGGTTCCTCTGAAAAGAAATTACCGCCAAATTCTTTGAGTTTTATAGAACATAACTAATAATATTCTAAAATTAAGACATAATAATAGGGTATCTAATCCTAGTTTAAATTATGATTTAAAAATTAATAAAGATTATAAATTATAAATTCCACCTAAATAATAATATAAAATAAATAAAAAATAAATATTAATTTTAATGAATTGTATAACCGCGAATGCTGGCACAAAATTTATCCATATAAAATTACTGAATAAAAAATTTTAATAAATTTTTTACTGTAATAAATTTACAAACATATAAATTTTTAAAAAACTAATTAGCAAGAATCAAACTTAT
