# Supplementary material for: The complete mitochondrial genomes of two erythroneurine leafhoppers (Hemiptera, Cicadellidae, Typhlocybinae, Erythroneurini) with assessment of the phylogenetic status and relationships of tribes of Typhlocybinae
Source: Zookeys. 2021 May 17;1037:137–59. doi: 10.3897/zookeys.1037.63671 (PMC8144164; doi:10.3897/zookeys.1037.63671)
Supplement: Supplementary material 1 — Datasets of phylogenetic analysis [file zookeys-1037-137-s001.zip › datasets of phylogenetic analysis/13PCGs-AA(2666bp)-21species-alignment .fas]

>1Empoasca_flavescens
FFMLIGLFLSISSNNWILIWCGLELVLICFVPMMKFFWMLSMFYCSSCLLYFNTISYNNINLIIFISLMIKMGVAPFHGWVLNVVEGLKFNFILIMLTILKLPPLYILSYMVISFYFYGFIDWCYGFSKFSGFSLFFNFYKFYFILFFLRMNVLFILSLYISLIIFNLIMINIYFSCYLEVYLLVFLSNFFIYLFFMFVHLFLLNQFILFFNYEMIIFYSGYWNFMFYFWYLIRNSWYNVKYINSCWISSTWFFFWSNMCNCHFPCFYYNFFYSYTYYNWWVWLTLTFNNWGSWYSFPTIKYKILIINSLFIFINFFICWSWCSDWLNSMSASFLYCSWGFCSFSYFFSSFSWYFLYFSCSFYHNCFYTMYIWNSVICLVSFYYSYSIIVIITSFSWCYHDTSYWSFYFFFWPISWWGSNFMSTFILIFRAPWSVYSYFTWFWTNFTYCSSKSERIFWLYWDSLCHNVYWFISICSLSSSYIYSSYSCSFTSLFYFSYNNHCCTYWYSFMSCHYTWGNKNNDLILWFCVSIYYGWVNWYYFIFFYWYCFTWYLLCCCSFSLCSFNSCCICYYGWVYSLMSSFYSYNYPMINSICDILWGLNFFPSTFLSIVWLSTSLFWLSWHLFFLKFIFISSYFFISFIFHIYCLSKNDFANIEFNWMISINTSSAFLWTPGLDFKMLLHQNNFMITLLQLNIEKVKLNYELFYLLYFLLLYHLKFYIKKMIVQSSLVISGTDLMNILILKLILIHMNLPWLDGFRLLEVDNCLVLPFNIQSRILATSFDVIHSWTIPSLGVKVDANPGRINQGNIFINRPGLFYGQCSEICGSNHSFMPICIESLNLNSFLNWLINYYSSMMIISNIIFHFFYFYCLFYFYWSWIYFLFLTHALVIIKLNIFFVNFFYSIILVINNKIELIFSKLMMGLNSEVISVLYFYFNYTWINTLYLYIFFTVFSLALGLPLWLSFMIYGWMMKLTCVIYLVLLFTFYSSYWDYFNSTSFLSCRLTANMIAGHLLMSLLGNIMFIFYLISSCINSIMCFYNINNFMFSSYESSISFSSKTLTFSFNWSFNNNISNNYMIIFNDFSFIYCNFNNSMVTSCSSSIVSITHSYSYKSWYNFIYYFGSFIFFIFLSIFSIKTNWISFNLTPSYISYYPHIYNGFIFWCYYLSSFINYNNYTQMALVFILLFNYLNMNLLFVVIQSMDQLFFPLVFMDYMLVLSLFFFEISISMTTIVLKLLLGIDILMSDFFMFIDEVNFFEKNLILKSARLSVALTLNVYHFLFIFFLLFSYLMKLLLFYQLMQLFDHHFYFYFMCSLMWMIWYTLNMISIKMISKILKLLWYFDMEINNPRGPISPQFNLLMLVLKMELNIIHMLVFHNSIYILILITPLMIIVVNNLMNVNMIVFIMVNHPIQPNMVTKILFIIFFKWSLHLYNKVMNCSSMKMIPWFNILWMKARKWYSKGISNYKTWSGMSYTGPHTSNILIIIYMKNNTCTKWFKYSMSECFPPKTPSWLVRFFSNIHMHKMKMLFNQNYINNRMSSTPAVTKVDEWTSDETGGAAMAAGSHMEKGICALLVDTMINMIMFMKVSTTMTSPTWNPNIPSIYTCTCMTFWIMVKNTMWYTPFPNSFLIKFSNNMLFMLKMKSVSSEWFSYMFWSMNLILSRSYKWNSIKLELIMIVHSMSMLDIELFIINKIQVNVLMNILETLSMNYHVEIYKLKAKEMNMKENQEIILVKMISLMKFNLGGQLMLKAHIKQMANVILYIFVSVRIVIQNADHPCESIYKQNLNMLLFLYMLYQSKCNTHRFENKDNQIKNTMPHMNEFLTSNFSSNYWPKWSLNMSFWSEMKYKYGFYKCQNIKYKNIVINMWSYCVKMSCSPLSLMTSTKNNWSFKEIMYKFVKINTTIYKNYIDSNYSNNSNNPMSYKVPNKKLEFINSIMIITWDRIMTMPKPMTPSTKVIMISKKELNNKQMIISNNMTMNSKLMSHNKMCFRMMAKQMFMVKMNLLKIPYLYFKLLFILPDHFEVLYIEEHQMKNLNMIMSELSIKTELMFLKFMILNQLFIYLYQKNFLKGLYELRKFNPLIKIINYSVIDLPAPINLSAWWNFGVILGSCLTIQLISGILLSMHYSANIELAFYTVSHITRDVNYGWLMRTIHANGASLFFICLYLHAGRGMYYGSYKFITWITGVILMLITMGTAFLGYVLPWGQMSFWGATVITNLLSAFPYIGSMLVNWIWGGFAVDNATLSRFFSLHFMLPFVILMMSVIHIFFLHMTGSNNPIGVNSDMDKIPFHPYFSIKDVMGLILILTSLLILNLAEPFMLGDPDNFTPVNPMVIPIHIQPEWYFLFAYVILRSIPNKLGGVLALFLSILILMILPFSMKMKFKGLSFYPISQFNFWFFVSIVILLTWIGARPVEDPYVTVGMILTFLYFNYFIIDPIITKIWDLIIKKFMKITLGGKLSSNMICHNGTEGGSTELKKKNTFKMMNHHLKVMKFHTQQMTKQNHLSYSMLKPHFSFPLSEIKSWSICFCTTGSQKKIGMEKMNQLLNCMMMKLLSQMKKLNKISDNETSEMAWEILRKHPSKAILLEDPQMISPSPNLETLKKNNPSNSKNQKKGMLMMKIEMGKNKNHMLAPMIHHLAASYLYQLGLYDYVNLFYALMKNLPQLYEPLYY
>1Empoasca_onukii
ILMLIGLFLSISSNNWILIWCGLELVLICFVPMMKFFWMLSMFYCSSCLLYFNTISYNNINLIIFISLMIKMGVAPFHGWVLNVVEGLKFNFILIMLTILKLPPLYILSYMVISFYFYGFIDWCYGFSKFSGFSLFFNFYKFYFILFFLRMNVLFILSLYISLIIFNLIMINIYFSCYLEVYLLVFLSNFFIYLFFMFVHLFLLNQFILFFNYEMIIFYSGYWNFMFYFWYLIRNSWYNVKYINSCWISSTWFFFWSNMCNCHFPCFYYNFFYSYTYYNWWVWLTLTFNNWGSWYSFPTIKYKILIINSLFIFINFFICWSWCSDWLNSMSASFLYCSWGFCSFSYFFSSFSWYFLYFSCSFYHNCFYTMYIWNSVICLVSFYYSYSIIVIITSFSWCYHDTSYWSFYFFFWPISWWGSNFMSTFILIFRAPWSVYSYFTWFWTNFTYCSSKSERIFWLYWDSLCHNVYWFISICSLSSSYIYSSYSCSFTSLFYFSYNNHCCTYWYSFMSCHYTWGNKNNDLILWFCVSIYYGWVNWYYFIFFYWYCFTWYLLCCCSFSLCSFNSCCICYYGWVYSLMSSFYSYNYPMINSICDILWGLNFFPSTFLSIVWLSTSLFWLSWHLFFLKFIFISSYFFISFIFHIYCLSKNDFANIEFNWMISINTSSAFLWTADLDFKMLLHQNNFMITLLQLNIEKVKLNYELFYLLYFLLLYHLKFYIKKMIVQSSLVISGTDLMNILILKLILIHMIVPWLDGFRLLEVDNCLVLPFNIQSRILATSFDVIHSWTIPSLGVKVDANPGRINQGNIFINRPGLFYGQCSEICGSNHSFMPICIESLNLNSFLNWLINYYSSMMIISNIIFHFFYFYCLFYFYWSWIYFLFLTHALVIIKLNIFFVNFFYSIILVINNKIELIFSKLMMGLNSEVISVLYFYFNYTWINTLYLYIFFTVFSLALGLPLWLSFMIYGWMMKLTCVIYLVLLFTFYSSYWDYFNSTSFLSCRLTANMIAGHLLMSLLGNIMFIFYLISSCINSIMCFYNINNFMFEDYESSISFSSKTLTFSFNWSFNNNISNNYMIIFNDFSFIYCNFNNSMVTSCSSSIVSITHSYSYKSWYNFIYYFGSFIFFIFLSIFSIKTNWISFNLTPSYISYYPHIYNGFIFWCYYLSSFINYNNYTQMALVFILLFNYLNMNLLFVVIQSMDQLFFPLVFMDYMLVLSLFFFEISISMTTIVLKLLLGIDILMSDFFMFIDEVNFFEKNLILKSARLSVALTLNVYHFLFIFFLLFSYLMKLLLFYQLMQLFDHHFYFYFMCSLMWMIWYTLNIISIKMISKILKLLWYFDMEINNPRGPISPQFNLLMLVLKMELNIIHMLVFHNSIYILILITPLMIIVVNNLMNVNMIVFIMVNHPIQPNMVTKILFIIFFKWSLHLYNKVMNCSSMKMIPWFNILWMKARKWYSKGISNYKTWSGMSYTGPHTSNILIIIYMKNNTCTKWFKYSMSECFPPKTPSWLVRFFSNIHMHKMKMLFNQNYINNRMSSTPAVTKVDEWTSDETGGAAMAAGSHMEKGICALLVDTMINMIMFMKVSTTMTSPTWNPNIPSIYTCTCMTFWIMVKNTMWYTPFPNSFLIKFSNNMLFMLKMKSVSSEWFSYMFWSMNLILSRSYKWNSIKLELIMIVHSMSMLDIELFIINKIQVNVLMNILETLSMNYHVEIYKLKAKEMNMKENQEIILVKMISLMKFNLGGQLMLKAHIKQMANVILYIFVSVRIVIQNADHPCESIYKQNLNMLLFLYMLYQSKCNTHRFENKDNQIKNTMPHMNEFLTSNFSSNYWPKWSLNMSFWSEMKYKYGFYKCQNIKYKNIVINMWSYCVKMSCSPLSLMTSTKNNWSFKEIMYKFVKINTTIYKNYIDSNYSNNSNNPMSYKVPNKKLEFMYSIMIITWDRIMTMPKPMTPSTKVIMISKKELNNKQMIISNNMTMNSKLMSHNKMCFRMMAKQMFMVKMNLLKIPYLYFKLLFILPDHFEVLYIEEHQMKNLNMIMSELSIKTELMFLKFMILNQLFIYLYQKNFLKGLYEVRKFNPLIKIINYSVIDLPAPINLSAWWNFGVILGSCLTIQLISGILLSMHYSANIELAFYTVSHITRDVNYGWLMRTIHANGASLFFICLYLHAGRGMYYGSYKFITWITGVILMLITMGTAFLGYVLPWGQMSFWGATVITNLLSAFPYIGSMLVNWIWGGFAVDNATLSRFFSLHFMLPFVILMMSVIHIFFLHMTGSNNPIGVNSDMDKIPFHPYFSIKDVMGLILILTSLLILNLAEPFMLGDPDNFTPVNPMVIPIHIQPEWYFLFAYVILRSIPNKLGGVLALFLSILILMILPFSMKMKFKGLSFYPISQFNFWFFVSIVILLTWIGARPVEDPYVTVGMILTFLYFNYFIIDPIITKIWDLIIIKIMKITLGGKLSSNMICHNGTEGGSTELKKKNTFKMMNHHLKVMKFHTQQMTKQNHLSYSMLKPHFSFPLSEIKSWSICFCTTGSQKKIGMEKMNQLLNCMMMKLLSQMKKLNKISDNETSEMAWEILRKHPSKAILLEDPQMISPSPNLETLKKNNPSNSKNQKKGMLMMKIEMGKNKNHMLAPMIHHLAASYLYQLGLYDYVNLFYALMKNLPQLYEPLYY
>1Empoasca_vitis
FFMLIGLFLSISSNNWILIWCGLELVLICFVPMMKFFWMLSMFYCSSCLLYFNTISYNNINLIIFISLMIKMGVAPFHGWVLNVVEGLKFNFILIMLTILKLPPLYILSYMVISFYFYGFIDWCYGFSKFSGFSLFFNFYKFYFILFFLRMNVLFILSLYISLIIFNLIMINIYFSCYLEVYLLVFLSNFFIYLFFMFVHLFLLNQFILFFNYEMIIFYSGYWNFMFYFWYLIRNSWYNVKYINSCWISSTWFFFWSNMCNCHFPCFYYNFFYSYTYYNWWVWLTLTFNNWGSWYSFPTIKYKILIINSLFIFINFFICWSWCSDWLNSMSASFLYCSWGFCSFSYFFSSFSWYFLYFSCSFYHNCFYTMYIWNSVICLVSFYYSYSIIVIITSFSWCYHDTSYWSFYFFFWPISWWGSNFMSTFILIFRAPWSVYSYFTWFWTNFTYCSSKSERIFWLYWDSLCHNVYWFISICSLSSSYIYSSYSCSFTSLFYFSYNNHCCTYWYSFMSCHYTWGNKNNDLILWFCVSIYYGWVNWYYFIFFYWYCFTWYLLCCCSFSLCSFNSCCICYYGWVYSLMSSFYSYNYPMINSICDILWGLNFFPSTFLSIVWLSTSLFWLSWHLFFLKFIFISSYFFISFIFHIYCLSKNDFANIEFNWMISINTSSAFLWTPGLDFKMLLHQNNFMITLLQLNIEKVKLNYELFYLLYFLLLYHLKFYIKKMIVQSSLVISGTDLMNILILKLILIHMNLPWLDGFRLLEVDNCLVLPFNIQSRILATSFDVIHSWTIPSLGVKVDANPGRINQGNIFINRPGLFYGQCSEICGSNHSFMPICIESLNLNSFLNWLINYYSSMMIISNIIFHFFYFYCLFYFYWSWIYFLFLTHALVIIKLNIFFVNFFYSIILVINNKIELIFSKLMMGLNSEVISVLYFYFNYTWINTLYLYIFFTVFSLALGLPLWLSFMIYGWMMKLTCVIYLVLLFTFYSSYWDYFNSTSFLSCRLTANMIAGHLLMSLLGNIMFIFYLISSCINSIMCFYNINNFMFSSYESSISFSSKTLTFSFNWSFNNNISNNYMIIFNDFSFIYCNFNNSMVTSCSSSIVSITHSYSYKSWYNFIYYFGSFIFFIFLSIFSIKTNWISFNLTPSYISYYPHIYNGFIFWCYYLSSFINYNNYTQMALVFILLFNYLNMNLLFVVIQSMDQLFFPLVFMDYMLVLSLFFFEISISMTTIVLKLLLGIDILMSDFFMFIDEVNFFEKNLILKSARLSVALTLNVYHFLFIFFLLFSYLMKLLLFYQLMQLFDHHFYFYFMCSLMWMIWYTLNMISIKMISKILKLLWYFDMEINNPRGPISPQFNLLMLVLKMELNIIHMLVFHNSIYILILITPLMIIVVNNLMNVNMIVFIMVNHPIQPNMVTKILFIIFFKWSLHLYNKVMNCSSMKMIPWFNILWMKARKWYSKGISNYKTWSGMSYTGPHTSNILIIIYMKNNTCTKWFKYSMSECFPPKTPSWLVRFFSNIHMHKMKMLFNQNYINNRMSSTPAVTKVDEWTSDETGGAAMAAGSHMEKGICALLVDTMINMIMFMKVSTTMTSPTWNPNIPSIYTCTCMTFWIMVKNTMWYTPFPNSFLIKFSNNMLFMLKMKSVSSEWFSYMFWSMNLILSRSYKWNSIKLELIMIVHSMSMLDIELFIINKIQVNVLMNILETLSMNYHVEIYKLKAKEMNMKENQEIILVKMISLMKFNLGGQLMLKAHIKQMANVILYIFVSVRIVIQNADHPCESIYKQNLNMLLFLYMLYQSKCNTHRFENKDNQIKNTMPHMNEFLTSNFSSNYWPKWSLNMSFWSEMKYKYGFYKCQNIKYKNIVINMWSYCVKMSCSPLSLMTSTKNNWSFKEIMYKFVKINTTIYKNYIDSNYSNNSNNPMSYKVPNKKLEFINSIMIITWDRIMTMPKPMTPSTKVIMISKKELNNKQMIISNNMTMNSKLMSHNKMCFRMMAKQMFMVKMNLLKIPYLYFKLLFILPDHFEVLYIEEHQMKNLNMIMSELSIKTELMFLKFMILNQLFIYLYQKNFLKGLYELRKFNPLIKIINYSVIDLPAPINLSAWWNFGVILGSCLTIQLISGILLSMHYSANIELAFYTVSHITRDVNYGWLMRTIHANGASLFFICLYLHAGRGMYYGSYKFITWITGVILMLITMGTAFLGYVLPWGQMSFWGATVITNLLSAFPYIGSMLVNWIWGGFAVDNATLSRFFSLHFMLPFVILMMSVIHIFFLHMTGSNNPIGVNSDMDKIPFHPYFSIKDVMGLILILTSLLILNLAEPFMLGDPDNFTPVNPMVIPIHIQPEWYFLFAYVILRSIPNKLGGVLALFLSILILMILPFSMKMKFKGLSFYPISQFNFWFFVSIVILLTWIGARPVEDPYVTVGMILTFLYFNYFIIDPIITKIWDLIIKKFMKITLGGKLSSNMICHNGTEGGSTELKKKNTFKMMNHHLKVMKFHTQQMTKQNHLSYSMLKPHFSFPLSEIKSWSICFCTTGSQKKIGMEKMNQLLNCMMMKLLSQMKKLNKISDNETSEMAWEILRKHPSKAILLEDPQMISPSPNLETLKKNNPSNSKNQKKGMLMMKIEMGKNKNHMLAPMIHHLAASYLYQLGLYDYVNLFYALMKNLPQLYEPLYY
>1Ghauriana_sinensis
FFMLIGILISISSNNWILIWCGLEVSLICFIPLMKLFWVFYMFYYSKNFFYFSFIFFIYINFIIIISMMIKMGVAPFHNWVLNVIDGLDFFFLFILLTLLKIPPLCILTYMVIYFCFNKINYWYFSVSKFFNFSLFFHFYSFYFVLFHSNLIILYILSIFFLLKSMNLYMIKIYFLYYLGVYLHVSLNNVFLYLIFMFVVLYMHKQFIIIFFNEMIIFYSSYWNYVFYFWYLIWDSWYNIKYINSCWTRSTWFFFWSDMYYCNFSCFYYDFFYSYTYYNWWFWLIITFNNWCSWYSISSFEYKILVAYSFFIFINFFICWNSGSYWLDSLSTFIFYCPLWPCWFSYFFTSLGWYFIYFSCSFYYNCNYTLYFWNSFICLICFNYCYFIIVVFTCFSSCYYYIINWSYYIFLWSFSWGGSYFMSTFILVFWSSWGLYFNFTWIWNNFSYCSGESKWIFWMYWYSLCNNIYWIISICGLSTSYIHSWYSCWFSSLFYFSYYNYCCTYWYGFLSCNNTWCYKNYNLIMWICIFIYNWGFNWYYSFFFHWYCSSWYLLCCGSFSLCFVNSCCFCYFWGIYSLMSIIYSFIFSMIDSFCYIFWGFNIFSSAFLSSFWVSSSLFSLSWYVYFMKNFFCSFNFINNFIFYIYCLSKYNFSFIKIYWMISTYSPSTFLWITSLNFKILFLLSSFMTMLLLLIIAKVKLNYEQYFLHYFLLHYLLKFYIKKMIVLLKEVINDIDLMNIQILKLILIRMNLHWFSNFRLLETDNRLVLPFNIQSRILVTSSDVIHSWTVPSLGVKVDASPGRINQGNIYINRPGLFYGQCSEICGANHSFMPILIESVNLNSFLNWLVNYYSNLMIKTFFNFFINYIFYLFFYKWLWIYFLFLIHLLVIIKLIMFFVYYFFSNLLIVMNNLMLIFNKLIIYLNFEKISVLYVYFILAWFITLYFYFFFTVFSLSLAFPMWLCFMIYGWLMKQICHIFLELLFTFYSSNWNCFYSSWFFSSRLTANMIAGHLLMSLLGNMEFICYLISCCINSILCVYNINNFMFSSNESSISFSWESLTINFTWFNNFNFWVNYMIIIDNFSYFNCFINNSMMTWCSSWILSITYGCNNKVSYNFIYCFSNFVFIFFLSFFSFKSSWNWNSLTTWYFSYYSFIYNNFIIWCYYLSSLFINNNYSHKVLVFILHCNYMNTNLHFVEIQFMDQHFLQLDFMVYMLVLFLFFFVNYIFLIIIDLSLQLDIDILMCDFYMFIGEVNNYEKNLMLSKILLSVDLILSGYHFLSIFFLLFFYLMKSLLFCLQIFLFELQFYYNFNYWVMWMIWFTLNVEKIKMISMILKLLWMFEILIKMPMGPNSPQFNWLVLVMYTDLYINHMLVIYNNNFFLFYMMPNKIMNVINFMNVKINLFKFKIHIMHPKMMVSILFMMGLICSLYLNNMNVYCWSMKMVIMLNIFSMKPSKWNSKCIWNYKTSTSKWYGNSYMSNILVIIYMENNSSTKWFKYSMSKSILSKSPNCLVQFFLNIRKLTKMTMVNIHFNINRIKSTPAVTKVEEWTSAETGGAAMAAGSHMENGICALFVEMITKFIMIVKVSSSMSSSSWNSNVTSIYTSTCVSFWIMVNNAMSNTTIPNKILIMFSYNLMFMLKMETISSKIFSYMFWSVYMINKLSSKWSSVKLEFNINDHSMKMNYLKKFMMMINLENVLMNILDNLNKNYHVVIYKLKAKEINTKEIQNNILTKMISLMKFNLGGHLMLKEHDKQMVYMILYIYVIDHMLIQNADHPCDNIYKQNLILLLILYMLYKSVSNIHLFENKIIQIKMNMIFMFEFLSPNFSGDYWTKWSLDMSFSSKMKYMYGFNKCYSIKFKNVIIAMWSKCMKMSWNSFSLVSSTKYYSSFKKIINKFIKIKTTVYKKKKDSYYSNNSNNSMSYTILNTKYEIINWIMIITCDRIITMPNPMTPSTNVIIIKMIELKFKQIEINSNMTMNSNLIKHIKMCFRIKINDILIMYMNQSMTLYVYLFKLFLILDHFVDLYMMELLMKYLHMIMMDKSMMKKLTYHKFMILNLPFIYLFQNKLMKVHYELRKSNHMIKIINYSIIDLPAPINLSSWWNFGVLLGTCLTIQLLTGILLSMHYSANIELAFMSISHITRDVNYGWLIRTLHANVASLFFVCLYMHVGRGMYYGSYKFITWFTGVIIMLLVMATAFLGYVLPWGQMSFWGATVITNLLSAFPYIGPMLVNWIWGGFAVDNATLSRFFSLHFMFPFIIALMSIIHIFFLHMTGSNNPIGIDSNIDKIPFHPYFSIKDIMGLMIIMMILLIMNLAEPYLLGDPDNFIMANPMVTPVHIQPEWYFLFAYAILRSIPNKLGGVLALFLSILILLILPFSMKMKFKGLSFYIMNQVNFWFFFIIVLMLTWIGTCPVEMPYVSTGMMLTYLYFGYFILDPLIAKLWDLIITKIKKIKLGDKFSSYMVYHNDIGVMNNVLKKKNMYKKFNFLLKIDKFHIQQMKSQNPLSYSMLNPYFSFSLSKIKWSSICFCTTSSQKKMGNENMYHDIICMMIKLLSDNKKLNMINDKETSEMAWEILRMHPNNEILLEDPQMIKPSLNLDMHKKNNPLNSVNHKMEMIMMMIEKGKNKNNSFVLKVYHLVVKFLIQLVLYDCDILFFVQMKNRQKLWKLYKN
>2Bolanusoides_shaanxiensis
SMMMTGIMMTISANNWIMMWCGLEISLISFMPLMKLISIKNMFYCTENIININVKNINYSYLLFITAMLIKTGVPPFHNWVLTVIEGLELKSMFMLLTINKIAPLTLMSYLIHNHYFNNDYGSYYSTSKFSTYSLLINFYSINFVGYNYNVNSMPNLSLYMIVKKTMSCMIKKMFEYYQEVYLLDFLNCNLTHHLCTYEHSQIQKNNMSNHLNEMIILNSSYWDNMFHFWNLSSNTSNNIKNTDSSSISSTSTIYWSNMCYCYITCICNNFFHSYTNYNRWIWLTCPFNNSSPWYGIPTNKYKILVITSITNTTYYIHNWNSSSNWMNSMSTIIKYCSLKCCWFNNFFITFSWYFINFSCSFHYNSTYTTYNSNASICMISIYYSNPTAIITTCISSSYHYIINSPFYIIFWPSSSGWSYFMSTFILILWTPWSMYFNSTSIWINFSHHTSKSKWIIWLYWNSVCYTINWVISIRSVSSSHIYNWNSCWYSCMFYISNNNYCSTNSYGIMNGYNKRNYKSHTMSLRICYIIYNSSIDWNYFIFIYWCSTTWYLLRSSTLPLCFIYSSSICYYSSISTLMPIIYSNNNPMNNSINNIYWSHNFFPTALLSIKSNTSTMFSLPWHMYIMKDIITSNNIIISNFNNMYCLSKNNNTNMMINWMISTKPTGTLMSITMHIYKMLIHLNNFMTTQLLMKNDKIKLNYEQSYQQYFLSHYHHKFYMKNSNHQLKQLTNDSDRMNILTSKLNLIHMNHLINSEFRLMETDNKINLPYNTQVRVMITSSDVIHSWTIPVLGIKVDASPGRINQGNLLTTRPGLFYGQCSEICGANHSFMPIMLESTKMNSFINWIKNYYINMMNNTNINIYTNFINYMLNNKWTWIYFQYLIHQQEINKLNNIHYFIIYTMIMISENKKSILLKMMTMNLNKEQNSETYLYFMLNSFITLCIYIIITTFSLAMALPMWMALMMYGWLKKQMYVIYLVLQFTIYSYYRNNYNSTSFISCRLTANMIAGHLLMSLLGNYQFLYYLISSSYNSIMCIYNTNKFMFSNYESPIPFSSKTLTNYINWTTNSNISNNYMIKCNNNSNINYYFNNSMMTGCDTSSISITYSNINKNSNINVYSIWSIIFKFFLSIFPIKTYWNSNNMTTSDIPSYSNTYNNFNISSYYMSPRINYKNFTKKQQEYIFHYNYMNIKPHSVQIQFMGQHFSQQDSMDYMSEQFSFYYENYIFLITMDLKYQLDIDILTYDYYTYIDEVNNTEKKLTDKNDHLNVDLILNECHFQYTSFLQFSFLMKLLLLYQQKDQHDHLFPINFNYSTMWMMWNILNMMNYKNNKNTFMLLWKLDKLSKEPMEPNSPQLTLLQENSYKMLYMNHMLVMNNNKTIQNLKNPKITTNLINFKMGMKTKSNLNNHIIQPKNTESILFMNIFNTWLSKNNKNMNCTAMKKIIYFNILSMKPSKWKTKSSSNIKTSSSKSKTNPYKTNILIIIYMMNNTSTKSFKNSMSMSINSKTPNWLVQFFLNIHNHKMKMMNKNNYNNNRINKTPAVTSVEEWTKEETGGAAMAAGSQEEKGICALFVEMMIMTFMIMKMSSSMSHSTSNTNITTVSTSSSMTPSVMMNYTMSNPTIPNKILSKLTNNKPFMLKTKSISSKSFTHMIRTMNLKMMPSNKSNSIMPEFNKISHSKKKNYKKKLIIKTKPENVLMDTPEPPNKVYHVENYKLKAKEMKKKDCQIIMLLMMISLSKFKLGGQLMLKQQNTQKVNLNPFSYVNVHKFAQKADQPCEIISKQDLNMLLGQNMLYQRMSNIYLLVNKINQIKINMIHLTENLTSNFPSNYSSWSSLNMSFWSKMNYKYSFNKSKKMKSVIVAIIMWSKSMKMTSNTFSLMTSCMNNSSFKMINIMFMNNNSTIYKILNTSNYANNANNSMSMKIHYKNLGIIKSYMIISWLRIMTTLKPVTPSTKVIMMMMNVLNNKQMININKKTTNSSLIKHNKMCLRIKIKLNLTKNMNRHKILCQYFKQLYMHHDHSEDLYMEVHQMKNLKKIMKKMKIKTNMIYPKFMIKSQLYIYQFLNNIIKGHSVIRKNEQLIKIINFSIVDLPAPINLSAWWNFGVMLGTCLMIQIISGLFLSMHYTANIELSFNMISHITRDVNYGWLMRTIHSNGASLFFICLYIHTGRGIYYGSYKYKTWILGVIIMLLTMATAFLGYVLPWGQMSFWGATVITNLLSAIPYIGSMLVSWLWGGFSVDNATLSRFFSLHFLLPFVVLMASVIHIFFLHLTGSNNPIGLNSNFDKVPFHPYFSIKDIMGVVMIMTLLLMLNLAEPYMLGDPDNFIAANPMVTPVHIQPEWYFLFAYAILRSIPNKLGGVLALFMSILILMILPFSMKMKFKSTSMYPINQYMYWIFIMTVILLTWIGAKPVEDPYIMTGAILTMIYFSYFFMSPMTTKLWDVIIKKTKSIKMVNSFSSHMAYHNDNEVKNNELKTKNKIKKMNHHLKYIKFHIQSMMKQNPQTYSMLNPNLSFTLSKIKSSPISFSSTSSQKKMGKEQMNQLKSWNKIKLLSHNKKPSKIKDKETSEMAWETLRMHPNIEILLEDPQTINLLPMLEMHKKNNPSKFNNHNKEMVKMKIENDKNTHNKNVPTTSHLVVMILNLVDHDEYENLFYALKKTQPKLLQLLTS
>2Eupteryx_minuscula
TTMLMGVTMSISSNNWIMMWCGLEISLVSFIPLMKLVSVLYMLYCSKNIIYINAGNYIHNYLMRNTALLIKTGVCPFHNWVLTVLEGLDFYMILIMLTINKIAPLTMMSYIMHFNYLLNHYDGNHSSSKFIINSLFIDFYSVNYSSLNLNVNIMPNLSLSTFMNMNNLTLIKDVYEYYLVVYPLDSLNYNLMHHSFTYDHLMILKENFANCPNEMIIFYSSHWNDMFCLRGMSWNISNNIKNIYSNWISSTSSFFWPNMCNCYFTCIYYNFLYSYTNHNWWFWLTSSINNWCTSHSFPTNKYKILITTTITNIAFNISSWNSGSDWMNSLSSFSKYCTLSSSWFNYFFITLSSYFINFSSSFYYNSNYTYNISNSIICLISIYYSYSVIIIITCSSSCNYNTINWPYYFFLWPISSSGPDFMSTFILILWSPSSLYFNFTSIWIDFTYCPSKSNTILWMYWDSVCYIINWFISVCSLSPPYIYCWYSRWHTCMFYFSNYNYCSTYSYGIMNGYNKWNNKNINLIMWVCVFIHNSSINSNYFIFIYWYSITWYMLCSSSFSLRFINSSCIRYYSSFYSMMPFIYSFNTSIINSINNIYWSYNIFSSTFLSIKSIPTTMLWLPSRMLVMKSFIYSKYITNSFNNNMCYLSKNSSTNININWMTSSNATGTFLWITIQIYKMLIHQSNFMTTQLLKDDDKIKLNHELYYQQYYLLHYHLKFCMKKVNLQLKQVINDFDPMNIQIFMLCLILTHQLSINKIRLLETDNKLVIPYNTQTRILITSYDVIHSWTIPVLGIKIDAAPGRINQGNLIMTRPGLFFGQCSEICGANHSFMPIMLESVGIKSFINWIKNYYINMMNIINNNIYYNDLYKLLINKWMWIYFPYLIHVQEINKLINNYFYNNNALNMITNNKISFLFKTILNSLHTEVNKELCLYFLYYSIITLHFYFFSTVFSLTMALPMWLGFMLYGWMMKLICHIYQVHQCTIYSFNWNNHYSTWVISCRLTANMIAGHLLMSLLGNTQFLYCLTSSCTNSILCIYNTNYIVFSNYESSISFSKKTLTNYDYWNNVNIIRNSYMITLYNSSNINCYFNNSMMTSRNTSSIGTSHSNFYKNSYNYIYFIWSIIFKIFLSIFSISTNSTWYTMTTSHFPHYPHAYNNSAISDNYMSSCFNYKNYTKKQQGFIFLFNYMNMKHHFVQIQYTGQHFFQQVFMVYMLVQFLLYNDNFTFQNTMDLKLQHDTDTLMSDFYTFIDEEDNIEKKQIDKNTHLNVDLIENDYHSLFTSSLQFFFLTKSLLFYQLKDHFERQFYFNFINSIMWMIWNTMNMMNNQNNKNIFMFPCNLEIFNKKPEEPNSPQFKLLLKKMNKELYINHMLEMNNKSPIQNQKSPKNTTNDINLMKGNMMSSKDMIHIVQPKKTVKMLFIKIFDSCLSENNKTMTGATMKEIIYFNILWMKSSKSKSKSSWNIKTSSNMSMSNTYYTNILIIIYVMNNTSTKSFKHSMSMCVYSKTPNCLVQFFLNIHNHKKKTMNNNYYNNKRMSKTPAVTNVEEWTNEETGGAAIAAGSQEEKGIWALLVEMINKLMMIVKMSTPMTYSTSDTNISTICTSTSMTFWIMMNYTMWNSSIPNKILNKFSNNLLYMPKKKSISSVSIPHMISTMDLMMKLWNKSNSITPELTKISHSKKNNHKKKFKHNMMMVDGTTKTHETLNKAPHAVNYKLKAKEMNKKEDQIIILLMMTSLKKFSLGGHLMLKQQKMHEVNLILCIYVNVHKFAQNPEQPWEIISKLFPTLNTILNKLCQSMSNTHQIVNKSNQMKSMKIHVNEILASNFPSNYSTSRSLNMSFGPMVNYEYWFNKNQKKESTFVSFIMWSKSMKVTSDPFSLMTSSMNNKSFKKIMMMFNKTNITTYKTFNTSNYSNNSNDTMSMMIHYKKLEIIKTWMVIAWQRIMTILKPKTPSTKVIMIKMKMLNMSQMMIKSSMMMNSSLIKHNKMCLRIKTSQNPMKNMNHLLILYQFHKLLFTHPDHSEDSYMEELLMKNLKMMMKNMKIKTNMISLKFMMKNQQYTYQFPKNIMKDLCEMRKTNQMIKIINYSIIDLPAPVNLSAWWNFGVLLGMCLVMQILSGILLSMHYTADIQMAFDSVNHITRNVNYGWLMRTLHSNGASLFFICLYIHTGRGIYYGSYKYSTWMLGVILMLLTMATAFLGYVLPWGQMSFWGATVITNLLSAIPYIGGMIVNWLWGGFAVDNATLSRFFSLHFLMPFVILMMTVIHIFFLHTTGSNNPIGLKSDIDKIPFHPYFSIKDIMGVCMIMMALLMVNLSAPYMLSDPDNFINANPMITPVHIQPEWYFLFAYAILRSIPNKLGGVMALFLSILILIILPISMKMKFKSISFYPLSQYMYWMFVMTMMLLTWIGARPVELPYTFIGVVLTIMYFMYFIMDPIMVKTWDMIIKKTSMTEMVNKLSCYMVCHNDNVVMNNEPKTKNKSKMSNPHLSCIKFHIQKMMKQNHQTYSTLNPNFSFSFSKIKWWSICFGYTSPQKKMGSEKMNQLKFWIKIMLLSHNKKPNKMMDNETSEMDWETLRMQPSIETLLDDPQMIKESPNLETHKKNNPSKLNNHKKEMVKMKIEDDKSKSNKIVPMTHHLVVMDLIQLGLFECVNLYFAPKSTQQKLLLMLTS
>2Typhlocyba_sp
MTMILGIILSISSNNWITIWCGLEISLVSIIPLMKLVSIHNMFYYSKNIININASYNNHNYLLHIAAILIKMGVAPFHNWVLTVIEGLTFSMVIIMLTINKIAPLVLMSYLMNNNHYFNNCNWHFGVPKLNNNWVFIYFYSFHFIYYMFNVNCLLAMSLSSFLKQSMMNMTKEPYEFFQEVCLHDFLNDSFIYLLYIYVHSEIHKNYWMFYWYEMTILYSSYWDNMLYLRNLIWNLSNNTKYTNSNWTSTASAISWSNMCNCYISCIYHNFLHSNTNHNWSIWLTSTLNNWSSWYSLPTNKYKILVITPFTNTSFNLNSSNSSSNSMNSLPTLIKYCSFSKSSFNNFFTTHSSYFINFSSSFYYYSNYTTYNSNTIICLISIYHSNFIITFTSCFSSCYYNIINSPYYIIFWSISSGWPNSMPTFILILRTPWSVYFNFTSIWINLSYCTSESKRIIWLHRNSMRNNINWITWICSMSSPHIYCSYSCSHTSLLYFSNNDYCCTNWYSIMTSNNKWNSKCSTMSLWLCVPIYNSSINSNYSFLFNWCYFTWYMLCSSSLSLCSFYSCSICYYSSIRTMMPIIYSFNNPMTNSIYNIFSSYNILSTTFLSFKWIPSTMLSLPWHLHLMECIFFSNYISYCINNNMHYLSKNNCTYIYINWMIPKNTPSTLMSITMQISKMQTHQNNFMTMQLLKDTDKTKLNFEQSCQQYFLLHYHLKFFMKKVSPRLKQVINDIDLTNILTLMLNSTHMNPQSYMNFRLLETDNKVVLPYNTQTRVLMTSSDVIHSWTVPVLGIKVDASPGRINQGNLLMNRPGLFYGQCSEICGANHTFMPILLESINMSSFINWIKKYYIYMMNYTYDNIYIYYMYYMFNFKWTWIYFQYLIHAQVITKLINYNFYYYNTMNMITENKISLMLKLISKTLNKEQNKETYLYFIFNSSYTMCIYFISPTFSLTLALPMWMSLMLFGWMTKQTYVIYQVLLFTIYSNNWNSYYSTSISCCRLTANMIAGHLLMSLLGNYQFLHYLTSSSSYSIMCVYNTYNLMFSNYESPISFSWKTMTNHNYRSNNNTNSYSNMIFWNTYGKYYHYYNNPMMTSCNSSSISYSYSYFNKNRYNNIYLISNFIFKILLIIFPISTYSNWYKMTSSNFPNYPNTHNNFIISDNYMSSWTNYKNYSKKPLEYISPYSYMNMNLPFVQIQYMGQHFLQQGSTDYMLEQFLFYHESCISLITTDLKHQHDTDTLMYDFYTSTDEEVNIEKKQIYKNHPLNVDLIHNVFHFLFTFSSQFFFLTKLLLFYQHKVHYEQEFHNYFSYWVMRMNWYTLNLMKNSNNKKIFMFPWNLEIFNKTPIEPNSPQLIELEKNMNKELYMNHMLEMYKNMIIQYHQNPMSTIKELNLSEGMMMKSNLINHIIQPNKTLSILLMNIFNSCLFKNNKNMSGPTMKKIIYLNVLSMKTSKSKTKSSSNIKTSNSMSMSHTYKTNILVVIYVMNNTSTKSLENCMCMSIYTKSPNCLVQFSLNIHNHKKKMMSDINYNNNRINKTPAVTSVEEWTKEDTGGAAMAAGSQEEKGIWALLVEMMSMMMMIMKMSTTMSYSTSNANITTICTSPSMTFSIMMNYTMSNTTIPNKMLNKLSNNKPFKLKKKTITSMSVTHMISTMNMSMTLWNKSNSITPELIKISHSKKNNCKKKFKPKIKVVSETMSTPESLSKEYHAENYKLKAKEMKMKEYQIIILLMMTSLKKFKLGGQLMLKLQNMHNVNLNLYIFVNAHKFAQNPDQPWESINKLFLMLLMNQNTLYQWMSNTHPPENKFNLMKINKIHLNENLTSNFSCNYWTWSSLNMSLSSKMKYKYSFNKSKKMKTVFTSIIVSSKSMKMTSNAFRLVPSSMNNSSLKKIMIMFKKTNSTIYKIFNAWNHWNNSNNTMSMMVRYTSLEIIKSSMIITWHRIMTTLKPNTASTKVIMTKKKESYIMQSIIKSSSTTNSNLIKHNKMCLRIKIKQMPMKNMKLLTTLYQYYKLLYMHLDHSEDLYMEELQMKNLKMMMKQMKSSTNLTSLKFTMKNQQYICQFQKNTMKDPYETRKGNQLLKIVNYAIIDLPAPINLSAWWNFGVLLGMCLVMQILSGIMLSMHYTADVEMAFNTVNHITRDVNYGWLTRTLHSNGASLFFICLYIHTGRGIYYGSYKYTTWLIGVVIMLLTMATAFLGYVLPWGQMSFWGATVITNLLSAIPYIGNMLVNWLWGGFAVDNATLSRFFSLHFLLPFVILAMTVIHIFFLHTTGSNNPIGLNSNMDKIPFHPYFSIKDIMGVMMILTGLLVLNLAEPFMLSDPDNFINANPMVTPVHIQPEWYFLFAYAILRSIPNKLGGVMALFLSILILMVLPFSMKMKFKSISFYPISQYMYWTFIILVVLLTWIGARPVELPFTQTGVILTMMYFMYFILDPMLAKMWDIVGKKAKKIETVNKFSSHMVCHNDNEVKNNELKMKNKIKSKNHPPKNFKYHIQQSVLQTHLTYSTLKPNFSLTLSKIKGGAISFCTTSSQKKMGNEKMNHLVSCIKTKLLSHNKKLNKISDNETSEMAWDTLRMHPKTAILLEDPQMIKLSPNLETHKKNNPLKSNNYNKEMAKMKPENDKNKNNKTAPTTYHLVGGDQNQPDPYEYVNLSCVLKKTLQKPLLLMTS
>3Limassolla_lingchuanensis
FTFMIGLLISISSNNWILIWCGLEISMMSFIPMMNLISINYMLYCTKSILIINISYINHNYLLFSSSLLIKMGVAPFHNWVLTVIEGMTPQIMFIMLTINKVAPITIMSYMLLFINLFKCFNSYYKNSKLSVINMFINYYIFRVNYYIFNVNYMFLMSLYTLMINFKMFMIKKFFEYYQGECPHGFLNKNFTLHWYIFDHLMDHNLNMMYYLNEMIILYSSYWNNMFYLSNLGSITSNNNKNLNSNWTYTTSTIFWSNLCCSYSSCIYYNFFHSYTNYNWWVWLTCSTNNWGTSYSVSSNKYKILIITPVINFINNINNWNSCWDSMNCLSSFIFYCTFSSCRLGNFFITFSSYLFNFSGSFYYNNYYTTNDSNFIICMISPNYCNFTIIIITSFSWGYYYIINSPSYIFFRSSSWGSPYFMPTFILIFWTSRSLYSYLTSIWFNFTHCSSKSNWGIWVHWYSMRNSINWIISICCVSTPYIYCSNSCSHTSMLYLSHYNYCSTYWYNFLISNYMWDHKSTIMILWFCIFIYNGGFNSYYIIFIYWYSPSWHLLCSSTLSLCFIYSSSICYYSSIYSMMSTVYSTINSMINSISNIYWCFNIFPTTLFSIGSVPTTMFSLPWCIYIMKNFIISTYIINNSINNIYYVSKNNITSNYIYWMITKYTTSTLMSITMHISKMQILLNNFSSTILLKDTEKTKLNFELLSQQYSLLLYPPKHYTKKMNLLSKQVINDTDHMNIQTSKLNLIHMNQQWNNSFRVLETDNKLVIPYKTQTRMLMTSTDVIHSWAMPTLGIKVDSSPGRINQGNFMANRPGLFYGQCSEICGANHSFMPIMLESVNSQTFIKWIKNFYINIMSMPIYTILNNYINYMFNNKWVWIYFQYLTRLQDINKLTIINFNHFNTMNMFMKNKIMIMFNLMIDSLKKELHKVPYLYFNFNSISTMCIYFISTVFSLTIALPMWMGFMLFGWMMSLKYIIFPEHHFTIYSYYWNNFNSASIISSRLTANMIAGHLLMSLLGNKHFFSYLTCSSYNSIMRFYNFNYIMLSNYESPIPPSSKTLTIIVSSIININFSISNMIIININSGNNYLINNSMMTGCHSSVIGAPYSNINKNWYNNIYHIWSTILKIFLSIFPIITSSNWIKMTTSNIPNYPIIYYNFIFSYNYMSTCYYYNNHSQNLLGYIFLSNYMNMKHHFLQIQYTGLHFFLQGFMVCMLVQFLLFYEVYIFLNIMDLKHQPDTDTLMFGFYMFTDEVDLDEKNLIRKNPHSNVDLILNDYRFQFTFFLQFSFLMKLLLFYLHKQELEQDFYYYFNYSIMWMKWYILNMMKNKNMKNIFMFLWSKEIMEKIPMGPNSPQFNELEEQLYKKLIMNHMLVKSNNNFIQNLNKPKMTNKVMILMKGSITNSIIITHMKHPNKTVSILFMNSFKSPESLNNKDMSSPTMKMIIYLNILWVKPSKGKSKCSWNVKTSTSMGKWYPYYTNILVIIYLENNPCTESLKNSMNKCINSKTPNWLVQFFLSIHNHKKKMMYKMYLNNNRINKTPAVTNVEECTNEETGGAAMAAGSQEEKGIWALLVEMMIKSIMIMKMSSTVWYSTSNSNITTINTSSSMTFSIMMNYTMSNPTIPSKILKSLTQNMMFMPKMKTISSMKMSHMISAMNLKMKHSNKSNSIIKELIKMFHSKKNNHKKKFKISMIMENELMKILENLSMELHVENYKLKAKEMNKKEHQIIMLLMMTSLKKFILGGHLMLKAQKMQKVNLNPYNYGNVHKFAQNPEHPWEIINKLYLTLKQFQYMMYLSMSNSSHLENKITLIKSTKFQMNEILTTNFPCNYWPSSGLNMSPWSEMNYKHSLNKSKKMKTSMVTLYISCKRMYMSSNTFSLMTSNMNNSTFKYIMMMFKKINTAIYKSFNTSNYSNNADNTMSVMVHRKKNEIIKSYMIVSWERIMTTLNPKTPSTKVIMIKMKLLYIKQMVKSKSKTKNSSLIKHSKMCLRTSIKEKLMKKMKHFTTLYHYYKPFFMHLDHFGDSLMEELLMKNLKNMMMNSSISVYLIYHKFTTTNQLFIFQFLKNTMKDHYEMRKKNELIKIINYSIIDLPAPINLSAWWNFGVMLGMCLVIQIVTGILLSMHYSGNIELAFNTVSHITRDVNYGWLMRTLHSNGASLFFICIFIHTGRGMYYGSYKYTTWIIGVVIMLMVMATAFLGYVLPWGQMSFWGATVITNLLSAIPYIGSLLVSWLWGGFAVDNATLSRFFSLHFTLPFIIAMLTIIHIFFLHLTGSNNPIGLNSNVDKIPFHPYFSIKDIMGVMLIMTGLIIMNLVSPYLLSDPDNFTPANPMVTPVHIQPEWYFLFAYAILRSIPNKLGGVMALFFSILILMILPFSMKMKFKGLSFYPISQMMFWMYLMTVILLTWIGARPVESPYINIGILLTIIYFLYFILDPLMTKIWDLIFKKLNKILMVNKFSSHMIYHNDNVVGSHELMTKNKFKMLNPPLKHIKFHIQQKEMQNHLPYSMLNPNFSFPFSKIKGSAISFSSTSPLKKMGKEIMNHLMSWKKVKLLSHKKKLSKIKDKATSEMAWDTLRMHPKMEILLEDPQTIKESPSLEMHSNNNPENPMYYKSEMFKMKIESDSNKNNKTVPMIHHHVVKAPILPGPCEYEILLYVPGSTQQKLLQSLKS
>3Paraahimia_luodianensis
MTMWLGIIISISSNNWIMIWCGLEITLVSIVPQMKSISINNMFHCTKNFINFNAKINNYNYLLFNTALLIKMGVAPFHNWVLTVIEELEHYMIMIILTVNKIAPVTIMSYLMIPNYYINNSNSNYSLSKIYNYWVFINFYSVYNYSTKNNMNYMFCMSSSMYMYLNKMNLIKKQYEYYQEEYLLDSLNYKCTHHSFIYEYFLIHKNIWMYFSNEMIIFYSSYRNYMFHFWNLSSNTRNNIKNNYSNWTISTSTIYWSNMCYCNITCIYYNFLYSYTNHNWSIWLIITFNNWSTSYSFPTNKYKILTFTPFHYISSIINCSNSSWNWMNSMSTIIKYCSFSISWFNNFLSSFSSNFINSWSSFYYNSNYTTNIWNSFICMVSSYYSYFTFTISTCISGCYYYTSYWSYYFIFWSFSGSSPNFMPTLILILWTPWSMYFNSSWIWINFSYCTSKSKWIIWMYWYNLCNNINWIISIRSVSTSYIYCSYSRWYSSLFYISYNNYCCTYWYSIMTNNYKRNNKNTNMILRICIFIYNWSINGYYFIFIYWCYFTWYMLCCSSFPLCSFNSSCICNYSSIYSLMPTIYSFNNPMINSINNIYSCLNFFSTTFLSIKSIPTTMLWLPSYLLVMKNIIISNYILNNFSNNIYYLSKNNITNILIYWVITKITSSTFLSITSQISKTEIHQNNFMITLLLKDTDNIKLNYEQLYQQYFLLQYHRKFYTKKESLQSKQVINDSDLMNIQISKSNLIHTKILIINKFRLLETDNKIVIPYNTQTRMLMSSSDVIHSWTIPVLGIKMDASPGRMNQSNLIMNRPGIFYGQCSEICGANHSFMPIMLESVNMNTFINWIKNYYIYMMKLFNNNIYYNYTNNMLNIKWTWIYFQYLIHVQEITKLINNYFLNINTMNMMTENKISFMMQTTVKILNKELNKETYSFIIFNSINPMCMYIICSTFSLTMALPLWTALMMYGWMMKQIYLTFQELQFTFYSNNWNNYYSTSIISSRLTANMIAGHLLMTLLGNNQSLHYLNCSSNYSIMCIHNINNTLFSNYESPIPLSGKTMTNYCNRINNYIISNYNMIFSYNNGNNNHFINNSMMTSCNSSINSITYSYFNKISYINIHPIRNFIFKILLIFFSTSPYSNWNKMTSSNISNCPNIYNNSIISNNYVSTCTYYKNYSKKPQEFILLYKHTNTKLHSAQTQYMDQHFLQQVFMDFMLGQSLFSNEIYTSQITMDLKLQHDIDILTYDFYMYIDEGDNIEKKQTYKNHHLNVGLIQNVYHFLPTSFLQFFFLMKLLLLYQHKEHYEQPFYYYSCCWIMWMKRNIMNLMNNKNNKKIFMLAWILDKKTKSPKEPYSPQLILLEKNENKKLDMNHIMVMNSNNSIQTHQTPNKTIKEINFKPGKKTKSKLNIHIIQPKKTDKILFMKVFYWCLFKNNKNMSSTTMKMISYFNILSMKPSKSKPKSSSNIKTTSCKSMSNSYKTNILIIIYMMNNTSTKWFKNSMSMSIHAKTPNCLVQLFLNIHNHKKKMMNDIYLNNKRIKSTPAVTKVEDWTKEETGGAAMAAGNQEEKGIWALLVEMITSTSMIMKMSWPMSYSTSNANITTISTSSSMSPSIMMNYTVSNSTIPNKMLNKLSNNKLYMPKKKTISSMSISYMISSVNMKKKHSNKGNSIPPEFNKSSHSKKNYFKKKLILKMMLENEMMNIHEFPNKEDHAEIYKLKAKEKKSKEDQINILLSMTSLKKFNLGGHLMLKAQKTHKVNLILYIFVNVHNLDQNPEHPWEIINKQLLTMLKNQNMLYLSMSNIHHLENKFNQTKIKKILLNENLTSNFPSNYSTWGGLNMGLWPKMNYKYSLNKSKKMKSIFISFIMGRKSMKMTSNTFSLMTPNMNNSTFKKIMSMFKKTKNTIYNTFNTSNYCNNCNNSMSMKVHNKKLEIIKSCMIITWQRISTILKPKAPSTKVIMIKKKEKKFMQKMINNKSTTNSKLIKHNKMCLRIKIKHKPMKNMKHLKILYQYHKQSYMHHDLSGDLYMEEHQMKNLKKTKKMMKFKPNMMYLKFTTTNQLFTYLFQKSITKGHYEMRKTDKIMKIINYSIIDLPAPINLSAWWNFGVLLGMCLIIQILSGILLSMHYTADVMMAFDTVSHITRNVNYGWLMRTLHSNGASLFFICLYIHTGRGIYYGSYKFKTWILGVILMLLTMATAFLGYVLPWGQMSFWGATVITNLLSAIPYIGSMLVNWLWGGFAVDNATLSRFFSLHFLLPFIILAMTIIHIFFLHLTGSNNPTGLNSNMDKIPFHPYFSIKDLMGVMLIITGLLMLNLSKPYMLSDPDNFINANPMVTPVHIQPEWYFLFAYAILRSIPNKLGGVMALFLSIIILMILPFSMKMKFKSISFYPMSQYMYWMFIIMVVLLTWIGARPVEHPFTLTGVLLTMVYFSYFILDPMMKTTWDLIIKKTKKIKTVNKFSSHMAYHNDIEVMNNELKMKNMSKSKNYPQKNIKFHIQKMMKQIRRTYSTLNPNFTFSFSKIKSSTISFSTTSSQKKMGKEKMNQLMFCMKMKLLSHKSKPNKIKESETSEMACETLRKHPKTEILLEDPQMINLLPKLETHKKNNPSKFNNNKKEMTKMKIETDKNKNYKSAPTTFHLVVTNLNQPDPYEYVILFYAPKKTQQKPLLLQTS
>3Parathailocyba_orla
TSMLMGIIMSISSNNWLVVWCGLEISLISMIPMMKLFSINNMFYYSNYIIHINDVNVNYNYLIYTTSLMMKTGMAPFHNWVLTVIEGLQPTTMFIMLTINKIAPLTLMSYLIITSYLHYFISGNYGNSKFNTNWLFINFYSINYYCNILNMNILPYLSLFVNIKENKMHLTNNFYEYYQEVYLPGFLNINPMHHFFTYEHLMIRKNNWINYLNEMIILNSSYWNNMFHFRNLSWYSSNNIKNVNSCWISTTSTIHWSNMCNRNITRIYYNFLHSYTNYNWWIWLISSTNNWSPSHSIPTNKHKILTFTPFTNIPYYINSSNSGGNWMNSVPTFIKYCTFSICWLNYFFTTLSSYLLHFSCSFYYNNYYAANTSNTIICMVSFNYSNSITSFITSSCWSNHYIINSPYHIILWPFSSGGPYFMPTFILIFRTPRSMYSYFTRIRINFTNCSGKSKSVIWLHWNNLRNNINWITSICSLSTSYIYSSDSRSHTSMFHLSYNNYCSTNWYSIMISNNKRNYKNNNMMLWICILIYNSWINSNYFIFINWRNYTWYMLRSRTLSLRTINSSSICNHSSIHSMMSFIYSINNKMIDSINNIFSSFNIFPTTFLSVKSNTTTMLSLPSSMYNVKNIITSINIINNLINNIYYMSKNSLSIININWVNTKNTTSTFMWNNMQTFKMQIHQNNFMTTLLQKNDDKIKLNFEHYYQRYLLLHSHHKFFTKKQNHPLKRGINDIDHMNIQILKLNSIHMNHLSINKFRLLETDNKLIIPYNSKTRILMTSADVIHSWTIPAMGIKIDASPGRINQGNMNNTRPGLYYGQCSEICGANHSFMPIMLESININSFIKWIKSYYIYMMNNTNNNIYIYNSNSMLIHKWLWIYFRYLILAQEFLKLNIIYFFICNTKILLMQNKINFPIKKMMETLNKEMNKEDYLYYMYHSIITPCIYITITIFSLSMALPLWLSLMMYGWLMKLIYVIYLEHLFTIYSNNWNNYNSTSVLSSRLTANMIAGHLLMSLLGNMQYLFYSISSCINSIMRIHNLNNIMFSNYESPIPLSWKTLTININRINNNFTSINNMIIFNNNSNNNYYFNNSMMTSYYTSSMSYTYSNLYKNSNNYIYCISNLFFKILLIILSISTYWNWNKMTPGYIPHYPYIYNNSTISSNYMSSLIINKNSMKKQQDYTSLYKYMNIKQDFQQIQSMVQHFLQQDFMDYMLELFSLYDENYIFLIIMDLKHQLDTGTLTYDSCMYTGEEDNMEKKPNDKSHHLNVDSMQSDFHFQYISSLQFFFSTKLSSFYQPKHQHEHRFYFNLNYSTMRMIWNTLNMMNYKNNKKTFMLPCKLEKDNKTPKGPNSPQFMVFEVKLNKELYMNHMLENNNNMTTLNPKNPKKTIKELNFKKGMMMKSKLKNHIIQPKNTESILFINSLHSCLSKNNKSMSSTTMKKITYFNILSMKPSKSKAKSSSNIKTSSSKSMSNTHYTNILVIIYVMDNTSTKWLKNRMSMWINTKSPNCLVQFSLSIHNHKKKTMNNIYYNKKRISKTPAVTKVEEWTKEDTGGAAMAAGNQEEKGIWALLVEMINMTMMIVMMSSTMSYSTWNTNITTISTSSSKSPSIMMNYTMWNPTIPNKMLNKLSNNMLFMLSVKTITWMSITYMFSAMNLKMMHWNKSNSIIPELMKISHSKKNNLKKKLTPKIMLENEMMKIHVTLNKVNHAEIYKLKAKEMKMKEYQNIILFKMTSLKKFSLGGQLMLNAQKMQKENLPPYIYDNAHMFDQNQEHPWEIINKQHLTSMMNQNTLCQSMSNIHHPVNKFNLTKNNMTHLNENLSTNFTSNYWTSSSLNMSFSPEMNYKHWLNKSKKMKSMIITINMSSKSVKMASNSFWLMSSNMNNSSFKKIMIMFKNTNSTIYKSFNSCKYWSDTKNTMSKMIHRKKLEIIKSYMIISWERIMTKDNPMTPSTKVIINKKNLLNLMQKINNNKSTTNSKLIKHNSMCLRIKIKQKPMKNKNHILILYLYYKLFYMHLDHLEDLYMEEHQMKNSSKTMKMKKNNTNMIYLKFMMKNPPYIYQSLNNIMKVHYEMRKSNQMIKIINYSVFDLPAPINLSAWWNFGVLLGMCLMIQILSGILLSMHYTADIQMAFNTVSHITRNVNYGWLMRTLHSNGASLFFICLYLHTGRGIYYGSYKYITWTMGVILMLLTMATAFLGYVLPWGQMSFWGATVITNLLSAIPYIGTMLVNWLWGGFAVDNATLSRFFSLHFLLPFIILMMTVIHIFFLHSTGSNNPVGLNSNSDKIPFHPYFSIKDLMGIMFVISAILILNLTEPYMLSDPDNFINANPMVTPIHIQPEWYFLFAYAILRSIPNKLGGVMALFMSILIILILPISMKMKFKGITFYPMSQYLYWIFISVVILLTWIGARPVELPYTSTGVVLTLTYFIYFLLDPMITKTWDIISKKTKKIKMVNKFSCYTAYHNDNEGESNGFKMNNMIKMINHHLKNIKFHIQKMMKQIHQTYSTLNPYFSFTLSKIKSSSISFSTTSPQKKMGKEKKNQHMFWIKTKLLSDKKKPNKMKDNETSEIAWDSPRMQPSIEILFEDPQMINPSPNLEMHKKNKPLKLNNYNKEMVKMKIETDKNKNNKTVPMIFHLVVMNLNPPDLFVSVNLFFVLMKNPQKLMMSYTS
>3Zyginella_minuta
TIIMMSMLMAASSNNWIMIWCSLEIMLISFIPIMDKVSINHVFYYSKNIVTSNDSGCIYSYLMRNMSLMIKMGVAPFHNWVLTVIEGLTLYPMFMMLTILKIAPLAMMSYTTDNNYFNYYNYGNSSNPKFSTNWLFINLYSFNFIINKPYMNILSNLSMSMTFKKEKITMTKIKYECYQEVCLLDLLNKNLLDLSFTYEDSTSLSISMFRYSNEMIMLHSSHWNNMFYFWNLSSISSNNIEYINSNWISATWVFSWSNLCDCNFTCIYYNFLHSYTNHNRWIRLVSTYNNWSSSYGFPSNKYKILTSSTFSYIVNYIYNWNSGWNSMNSLPSIISYCSFSPSWFGNFFTSSSWYLVNSWSCFHYNYLYTTNSWNTFICLISIYYCYLTTFIITSISWSNYHITYWPLYIIFWSSSSSWPNSMPTLILIFWSPSSLHSNFTWIWTNLAYYTGKSERIIRLYRNNLCYNINWITSICSLSSPHIYCSNSRSYTSMLHIGHNNHCCSYSNGIMTSYNTSNNKNSIMIMWICLFIYYWWFNSNYFILIYWHYFTRHMLCSGSFSLCTFNSCCICYYSSFYSLIPIIYGNINSMINSINYIYWSSNIFPSTFFSPCWISPTMLSLPSCLHIMKCFINWYHFISSNNHNMHHLGKNDFAYNKIYWMVSKIPTSTLMSITMQTSKMLTHQNNYSTIMLLLNTDKAKLSSELLCLQYFSLQYHPKFFMKKESPLLKQDTNDFDHMNIQTSKLNSTHMSQASNENFRLLETDNKIVLPNKTQTRILMTSSDVIHSWTIPSIGVKVDASPGRINQGNIMMNRPGLYYGQCSEICGANHSFMPITLESVNMPTFINWIKNFYIYMMNFFNNNFYLCDKYYMFIYKWMWIYSQFLTLLQEIIKLIKTNFYYNYSMNMYTENKINLTFNMMMSSLKTEKLKELYLYFNLNSTDTMYFYRFFPIFSLAMAFPMWLAFMIYGWTMSLMYHTFQEPPSTIYSNNWNYYYSASIISRRLTANMIAGHLLMSLLGNTHFIYYLISSCNNSIMCIYNTNNTMLSDYESPISSCWKPMTYYFSGINNNNIRGHYMVAINTTWIDYHCFNNSMMTSRNPSGLSITHSFNNKNSYNSIYYISSTFFIFFLSFFPTKTNSNWSYLTSSNISIYSHIYNNSNIWGNYMSTRYDYKNYNQKGQEYIFLFNYMNMNLHSQLIQFMEHHFLQQVFMDYMSEQFLLFHVTFTFLIITDLKLQLGTDTSMFDFYMFIDEEILTEKKQTDKSPHLNVDSTHSDYHFPFTSSSQYSFLMKLLLSYQLKEQYELQFHFNLNSSAMWMNWLTLNMMKNKNNKNIFMFTWMLENFNKKPIEPNSPQLSLLELKSYMKLDMNHMLVKNNNSYILSLQKPKKTNKDKSFKKGKMMKSMVNIHIIPPKNTVKILFMYILKSNLYKNSKIMNSSTMKKIVHLNILWMKPSKSNPKSIWNIKTSNSKSKSNSYNTNILIIIHMKNNTSTKSLKYRMSESIYTKSPNWLVQPSLNTHDHKKKMMSNNNYNKNRINSTPAVTSVEEWTSEETGGAAMAAGSQDEKGIWALLVEMINSWSMIVKMSSTMSYPTSNTNIPTISASTSMSFSSMMNYTMWYPTIPNKMLNKLTHDMMFMLKMKTNSWMSSTHMITSVDMKKLLSNKWNSITSEFSKSPHSNKYNHKKKLILKHNLESELMKTHENLYMKHRVEIYKLKAKEMNAKDPQIIMLLMMISLKKLSLGGQLMLNAQNMHKVYLNLYSYDNARKFAQNAEHPCESIKMPLLMMLEYLNTSYLSMSNTHPPENKHILTKITSIHSFEYLASNFPCNYSPRSSLNMRFWPKMNHKHWLNKSKKMKTNIICSSISGKSMKMASNAFSLMPSTKNNWSFKKVMSMLVNTNSAIYKIFNTSNYSNNSNYTMSKMILDSKSEIIKWIMIISWLRIMTNLNPKTPSTKVIMIKKNLLNIKQMIINNKMTMNSSLIKHSKMCLRMSIKQKPEKNKKHFKTLCQYYKLLCTLHDHSEGLPMEEHAMKNSKKIMKTMKNLSNMAYHKSMTENQLCIYQFQKNTTKGLCEMRKTNNIMKIMNYSIVDLPAPMNLSAWWNFGVLLGTCLTIQLISGIILSMHYTGNIETAFNSVSHITRDVNYGWLMRTLHSNGASLFFVCLYIHTGRGIYYGSYKYTTWIMGVVIMLMTMATAFLGYVLPWGQMSFWGATVITNLLSAIPYVGSMVVNWLWGGFAVDNATLSRFFSLHFMLPFIITMMSIIHIFFLHTTGSNNPIGVNSNIDKIPFHPYFSIKDIMGVMIVLTMLLILNLIEPYLLSDPDNFIPANPMVTPIHIQPEWYFLFAYAILRSIPNKLGGVLALFFSILILIILPLSMKMKFKGLSFYPLSQMMFWMFLILVILLTWIGARPVESPYINTGISLTIMYFSYFTLDPMMTKMWDMIINKSNMIKLVNKLSSYMVYHNDNEEVYNEPKKSNKFKNKNHPLKNVKYHIQKKEKQNPLTYSMLNPNFTFTFSKIKSGPISFSSASSQKKMGKEKMNQLMFWMNINLLSESKKLNKIKDKETSEMAWETLRMQPKMEILLEDPQMINLSPSLDTHKKNNPEKSNNSNSEMLTMKTETGKNSNNKLVLMIPHLAEKAQFQLDPYEYENLSFVLEKNQQQLQPTLSS
>4Empoascanara_dwalata
SFMIVGVMICLCSNNWLFIWAGLEVSLVTLLPILKLFGINNMFSSPKSIWIFNHWYNNYIKEYNYFAILMKMGVAPLHSWLISVIESIQPLPLMIILTISKVPPLMILSFIKHNNCSNHHISSYYSFPNCDVNYMFINFYSSYHSSYKFHLNNLPYLSLSIVLSSTNSYMINKYFGYSLVAYLLDFLNNNLICLFFICEFTFILNIIIVNFMNDMNMFNSSYWDYMFYFWNLISDSSDNTKNNYSYWTNTTSTIYWSSMCNCNFSCIHYNFLYSYTNYNWGVWLIITSNNWGPWYSIPSNKHEILTFTPFFNTSYIITSSNWCSDSMNCLPPSVKCSTFWGSWFSNFFFTFSSYFIYFSGSFYYNRHHAITISNPIVCLISCNYSCITFTFITSFSWSNYNIIDSPFHIIFRPLSSGSPYFMPTFILILWTSWSLHFNSTSIWNNFTHYPGKSKWIIWLHWYNLRNNINWFTWICSLSSSHIYSSNSCSYTSLFYVSYNNYCSTNSYSILISNNTWGNENNIMIMRICFFVYFSSINRYYSIFINWCYFTWYLLCSCPFSLCPIYGCSICYYCWVYSLIPVIHWFNTPLTNSIIYVRSGHNIFPTTFFSIKSIPPTMLWLPSHLPIMKFIFNWINFICNFNINIYYLSKIHFTNIHINWMITKNTTSTFMSITMLTHKMQTHLNNSMITQLQESIESVSLNFEQLYLQFFLLLYHLKSYMKKMSPLSKQGTNDFGHMNIQTSSLNLILTSRQGSNNFRLLETDNRVVLPFNTQTRILMTSSDVIHSWTIPCLGVKVDASPGRINQGNILMKRPGLFYGQCSEICGANHSFMPIVLESINMKSFLNWLKNYYIYMMNIFNDYISIHYNYIMLNNKWKWIYFLYLTLVLDIIKLNNNNFLFYITLILLTPSKPMMISKMMLWGLKNEKHSVCYSYFNLNSTCPLCFYFFIPIFSLTMALPLWMAFMIYGWLMNLIYFTYLELLYTIYSFNWNSLNSTSIISSRLTANMIAGHLLMSLLGGTHFLFYLTRCVHNSSMCFHNIENIMLSNYESPFPFSWKTMTFNIYWINNFNISNNYMINFIFTKNYYYYFNNSMVASCDPSIISATYSNFDKNSYIIIYFIRSTIFIVFLSFFSIIPNSNWSNLTPGDFPNCAYIYYNFVIWNNYMSTFFSDKNYSKKELEFIFQFNYMSMSHLFVQIQYMDLLFLLLVFMDYMLELYLFFPENFMYLSITDLSHLLDTDTLTCDFYMSTDEEICFTKNKMDKNHHLNVGSTLSDYHFQFIFSLQFFFLMKSLLFYQPKDHPDHQFYSNFNFSTLWMNRNILNVKKIKNKNMIFILLWSLDNFNKMPMAPSSPQFKLMLETLYKELNMNHMFVKNKKKFNEILQEPTMMTKGVNFKMGNMIKSTSKIHKIHPKMMVSMLFMTFFKTNFHLYSSNMTSTSKKISIYFNILSMKPRKSESKRIWKVKTSSTESKTNTYKTNVLIIIYMKNNTSTESFKYSMGKWINPKAPNWLVQFSLNTHNHKKKMTFKNNYKENRINKTPAVTKVEEWTKADTGGAAMAAGNQEEKGICALFVEMMIMWSKIMKMSTAKSNPTSNTNIPSISTSTSMTFWIEMNYTMSNTAIPNKILIKLTNNKVFMLKTKTISSVSTPYMIYSMNMKLKLSNKSYPIILELNKIFHSKNKGRPKKFIPNKILENEMMNIHESHYKQIHAEIYKLKAKEMKMKEDQNNMLFKMTSLKKFKLGGHPMLNTLNMHMVNMGLYIYDVVHKLAQNPEHPWEIINMLPLTMLLNLYMLYQRVSNIHHPENKNHLTKNNMIHMYEDLTTNFTCNYSTWSGLNMSFWPKMNYKYWLNKSKKMKEMIISIIMSSKCVKVTSNTFNLMAPPKNYSTFKKIIMMFKKINNTTYKIFNTSNYWNNSKNTMSMMILSSNNEIIKGIMIIPWQRIITTLNPITPSTKVIMNKMKELNIEQKMSKSKITTISKLMSHKSMCLRMTIKLMLEKKMKDPKTLYHFHKPFYTHLDHFGDLYMEEPQMKNLKSIMMKKKHKSDNAYHKSTMSNQLYTYPYQMNTITDPYDMRKKNPIFKILNYSIVDLPAPINISLWWNFGVLLGSCLAIQLITGILLSMHYSPTIETAFNSLSHIMRDVNYGWLLRSVHSNGASMFFICIYMHTGRGMYYGSYKFVTWITGVIIMLLTMATAFLGYVLPWGQMSFWGATVITNLLSAFPYIGATLVSWIWGGFAVDNATLNRFFSLHFMLPFIITMMVIIHIFFLHMTGSNNPIGLNSNSDKIPFHPYFSIKDLVGITMALSFLLVLNFSEPFLLSDPDNFINANPMVTPIHIQPEWYFLFAYAILRSIPNKLGGVMALFTSILILLILPFSMKMKFKGISFYPIAQLNLWIFLTTTILLTWIGARPVELPYTDIGAMLTILYFSYFITDPIMVKQWDLTSKKTKMIKKVSKFSSYTIYHNDNEVKYTGSKSKNKLKMKNYPLKVISFNIQQSEMQTPLSYSMLNPDLSLSFSEIKSSSISLCTAWPQKNIGVEKMNQLKDCVNTKLLSHKKKPNKIKDSETSEMAWETLRMQPKSEILLEDPQMINPSLTLEQHKKNSPLKFNNHKMEMLKMKIVVDKNMNNKFVLMIYHLVEKYLNQLDLFGYDTLFFVLKKTQLLQLKVMTS
>4Empoascanara_gracilis
SFMIVGIMLCLCSNNWIFIWCGLELSLITFLPLMKLISINFMFYYSKSIYYFNFGVVNNSSLIYNIALMMKMGIGPFHLWLLSVMSGLHSVPMILLLTVLKISPLVILSLVMENFYYNYNISWYFSISKFNDYCMLLHFHSLNFNSNKQHLIVLFYLSMFILMLNLNLFMIKSKCDSYLEVYHLVSLNNLFTYLIFIYVHTFLLNTLSINYVNDVNLFYPSYWINMLHSWYLIGYSWYNIKNTNSNWIDSTSTILWSNLCNCNITCIYYNFFHSNTNYNWSFWLTTTFDNWSSWYSIPTIKYKILIITPIPNFINCIYSSNWSWNWLNSLPPSFIHCTFSCSSYSNLFITLSSYFLNFSSRFYYYSYYTFSLSNPIICLVSYYYCGPFTFIPTCFSSCNHNTFNWSFHVILWPIRWWWSNFMSTLILIFWSSSSVYLNFTWVWYNFTNCSSESKWIIRLYWYNMCNNINWVISVCSLSSSYIYSWDGCSHSSLFYIGNYNYCCTYGYNLMISYYTRSFDRNTMILWICIFIYYWWINWNYSFFINWCHSTWHMLRSSPLSLCLIYSSSICNYSSIYSLMPFIYSNNNSLINSIIHICRSFNFFPATFFSIESIPATMHWFSSCLHLLKFILNWINLTFNYVNNIYYLSKNNFTFIIINWMATKISTSAFMSITKPMHKMLIHQNNFMITLLQTNINKIKSNFEQFCQQYFLLHCLHKFYTKKMNLLLKLVINDFDHMNTQISKLNLTHMSQLSSKGFRLLEADNRIILPFNTQIRILLTSTDVIHSWTIPVLGLKIDASPGRINQGNIMMKRPGLFFGQCSEICGANHSFMPIVMESVNMMNFLIWLKNFYIYVMNQLNNNFNTHYNNYMFNNKWKWICFQYLTHVQDVNKLIIKIILNCHAILLATPNKMMIMINLIFKLLMKELLKGNFSYPNYNSITTLRIYIYITVSSLAISLPIWISLMLYGWLMKLTYTTFLELLCTLHSYYWNIHYSASISFSRLTANMIAGHLLMSLLGNKIFTVFLISSKYNSSLRNNNFNHPLLSNYESSISLSSKTLTYYVHWVDNHNISFNYMVNFNSNSNINYFFNDSMMTGCYSRIISITYSSFNTVSYNFIYYLWNFIFVILLSVLSISTNSNWFNLTSGYFPPHPNTHYNPFIGNYYLSTRSIKKKYQQQELEFTSQFNYMNMNHHFVLIQSMDLHSLPQDSMDYMSELYSFFCEGFTFPYIMDLNHQHDIDILTCDSCMFIDGEVNIMKNLMYKNHHLNVALTHNDYHSQSISFLQFSSLMKSLLLYQQKVQIDHLLYNYLNFSIMWMIRNTLNVEKTKTNKMILKLLWMLDQLNNMPWEPNSPQFKLPAEKKYKELYKNHMFMKNKNNTIHNLINPMVTNKGINFKVGKIKVSINKSHKTQPKKMVKILFINILKWKLQTNNMNVTSTPMKMISYFNIFSMKPSKWNTKSISNIKASSRKWYANTHNTNILIIIHMMNNTSTKWFKYRMTKSTSTKTPNWLVQSFLNIRNHKKMTVSKTSYKNNRIKSTPAVTKVEECTKEDTGGADIAAGSQVENGIWALLVDMITKIIMIMKMPSTKSSSSSNTNITTISTCTSMTFSVMVNYTVSNPTIPNKILNKLTNNETYKLEMKSITSVSMTYMIYTVNSKMKHWNKSDSIKQELTMTLHSKKHNQNKKFKDNKTMVYEAMKIHETLNTNYHVENYKLKAKEMNKKEDQEIILVKIISLMKFNLGGQPMLKTQKMHMVNLNLYNYDIAHKLTQKPDHPWEIINKQPPTMLLTLYKLYQSMGNTYRLDSSVHLTKNNNNLTHEYLTPNLPGNYSTSGSLDVSPSSKMNYKYSLNKGEKMKTKFITIKMRSKCMKVTSNTFWLMTSTMNNGTFKKIMLKFKKINDTTNKNTTTSNYSNNSNKTMSKMIPSKKNETINWIMIISWQRIMTTLSPKTPSTKVIMNKMKELNIKQKTKSNNSTMNSSLIKHNKMCLRMLIKETLNAKMKDHKPLYLYYKQLYMHLDHSEDSLTEEHQMKNLKKTTKNMNCKSNTISLKFMTTNQQYTCQFQKNIMKGHYDMRKKKPIFKLMNYSIVDLPAPINISAWWNFGVILGLCMMTQMITGIILSMHYNASIYEAFNTLSHIMRDVNYGWITRLIHSNGASLMFICMYAHIGRGMYYGSYKFKTWMTGIMIMLLMMATAFLGYVLPWGQMSFWGATVITNLLSALPYLGETLVNWIWGGFAVDNATLNRFFSLHFMLPFITLMIIMMHIFFLHMTGSNNPIGLNSNSDKIPFHPYFSISDIFGIMLTLYFLLTLTLTEPFMLSDPDNFMTANPMVTPIHIQPEWYFLFAYAILRSIPNKLGGVMALFTSILILTIMPFSMNTKFKGIEFYPMSQINLWLFLTTMIMLTWIGAQPVETPFTELGAIMTVMYFLYFITDPMINKKWDMITKKISKIMKANKLPSYMIYHNDNEVMCNESKKKNKIKTKNYPPKNIKFNIQKKVKQNHHSYSMLNPNFSFTLSKIKSCAIGLSTTSSQKNKTGEKMNQHKYWKKMKLLSHKKKINKIKESETSEMLWETLRTQPSKETLLDDPQMIKPSLTLKQHKKNTPLKFNNHKMEMIKMKIESDKNKNNKLVLKVFHLVEKYQNLPDPYEYDNSLFAQEKNPLKSLTMMTT
>4Empoascanara_sipra
SFMIVGVMICLCSNNWLFIWAGLELSLITLLPIMKLFSINNMFSCSKNFWVINYWTDNYFNKFHYVAILMKMAVAPFHSWLISVIEPLQPLAMMLMLTVSKISPLMILSFTKHSYYLYYINYSNYSIPISCINCLLINFYSSYYYSYKFYLIILFSLSIFIILNKMNSFMIKSCYEYYHGEYLLDSSNNNLTYLFFIYEDTFIHNNILIFFLNEMTLLHSSYRNYMFYFWNLISNSSNDIKNINSNWINSTWTFYWSSMCNCYLSCIYYDFFYSNTNYNWSFWLAFTFNNWSPGYGIPTNKYKILIITPFSYITNNFNSSNSSSHGMNSLPPLIKCCPLGCCSFSNFFITFSSYFINFSSSFHYNSNYTIIFSNPFICMISSNYCSIIIIIITCISSCNYYIINSPFYIILWPLSSGWPNFMPASILIFWASWSLHFNLAWIWDNFSYYTSKSKWIFWMYWYNLCYNINWITSICSLSSSYIYSSYGCWYTSMFHFSNYNYCSANRNSILNSNYTRNNKCNTLILWFRILIYFSSINRNYFIFIYWCYSSWYLLCSSTFSLCTIYSSSVCYYCWIYPLIPVIYWVNIPMTNSIIYIYWSLNIFSPTLLSIESVPSTMFWLPSHLFIMKFIIYWINLIYSLNINIYYLSKINLAIIHIYWMITKDTTSTFMSTTKPMHKMQIHLNNFMITQLQENIEKVNLSFEQFYLQYSLSHYLLSFYMKKTNLLLKLDTNDSDLMNIQISKLSLTPTNQLSTNSFRLLETDNKIVLPFNTQTRILATSSDVIHSWTIPCLGLKIDASPGRINQGNILMKRPGLFYGQCSEICGANHSFMPIVLESMNMNGFLNWLKNFYIYMMNTNYNIIFIYHNNSLLNNKWKWIYFLYLTLVLVITKLNNNYFLNNYTFILLTPNKNIMIYKFITESLSKEKLKVYYSYFNFYSISTLCIYIFFTVFSLTMALPLWLAFILYGWMMNLSYLIYPVHLYPLYSYNWDGFNSPSITCSRLTANMIAGHLLMSLLGGNNFLPYLNSCINNSSLCFYNIKNIMFSNYESPISFSWKTLTFNIYRINNINISYNYMINIIYTKNFNYYDNNSMMTWRHTSIISSTHSNPNKNSNTFIYCFSNFIFIIFLSILSIVPNSNWANVTSGSISYCTNIYYNFTFSNYYLGSFLNYKNYSQKEPGYTFQFNYMNMNHHFVQIQFTVLPFLLQDSTDYMLERYLLSIVNSMYQIITDLKRQHDTGILMYDSCMFTDEVINLTKNKMDKNHPSNVDLTHSDYHFQSIFFLQFFSLTKLLLFYQLKDLLDHPFCINLNSGTLWMNWYILNMMKIKKKNITLILLWKLDNFNKMPMPPNSPQVNLSLEKLYKELNMNHMLEMNKKNPNEILQNPKKTNKGMIFKMGNKMKSMSKSHKIQPNKTVKILFMMIFKTNLVLYNKNMTSTSKKIPMYFNVLSMKTSKSNTKCISQIKTSCTKSKTNTYKTNILIIIYMKNNTGTKSFKYSMTKSINTKSPNCLVQFSLNIHSHKMKMMYKNNYKIKRMSSTPAVTKVDEWTKADTGGAAIAAGSQEEKGIWALLVEMMIMWIMIMKMSSTESNSSSNPNITAISASTSMTFWIKMNNTMSNTTIPNKILIKLTNNKMYMLKKKTISTMSASYMVHSVYTKMKLGNKSDSIILELNMIFHSNNNSQKKKFMPNKMLENEKVNIHENLYKKNHAGNYKLKAKEMKANEDQNNILPKMTSLKSFKLGGQPMLKALNMHMVNMNLYIYDTAHKFAQNPEHPWEIINMLLLILLLNLYMLYPSMSNIHHIENKNHLTKNNMIHVHVILTTNFPSNYGTWWGLYMSFWSKMNYKYSFNKGKKMKKIGASIIVSSKCMKMTSNSFNLMTPPKNNSSFKKVIKMFKKINNTTNKVINTSDYSNNSKNTVSVKILNKNNEIIKSIMIISWQRIITTLNPMTPSTKVIMNKMKELNMEQKINKSSMTNISKLIKHKSMCLRMKMKLMLMKKMNAPKILCLYLKPFYMHHDHFEDLYMEEHLMKNLKKTMNKEKHKSNNAYLKYMMQNPLYIYQFLKNIMKALFDMRKQNPIFKILNYSIIDLPAPINISLWWNFGVLLGSCLAIQLITGILLSMHYSATIDTAFNSLSHIMRDVNYGWLLRSIHSNGASLFFICIYLHTGRGIYYGSYKFITWMTGVLIMLLTMATAFLGYVLPWGQMSFWGATVITNLLSAFPYIGASLVSWIWGGFAVDNATLNRFFSLHFMLPFIISLMVVIHIFFLHMTGSNNPIGLNSNTDKIPFHPYFSIKDLTGICITMLLLLLLNFSDPFLLSDPDNFINANPMVTPVHIQPEWYFLFAYAILRSIPNKLGGVMALFASILILMILPFSMKMKFKGISFYPLAQINIWVFLTTTILLTWIGARPVELPYTDIGAALTVLYFSYFISDPMLTKYWDLTFKKTNKIKKVNKLPGYTIYHNDNEVKYNESMKKNKIKKMNSRLKGVKYNILQKEMQIHLPYSMLNPNFTFSFSKIKSSSVSFCATSSQKNIGKEKMNQHKIWVKISLLSHKKKPNKIKDNETSEMACETLRMHPSSAILLEDPQMIKLSLILEQHKKKKPLKFNNRKTEMPKMKIVSDKNMNNKLVLMITHLVEKAQNQLGLCDYDNLFFVLKKTLLKQLKVKTS
>4Empoascanara_wengangensis
SFMIVGVMICLCSNNWLFIWAGLELSLITLLPIMKLFSINNMFSCSKNFWVINYWTDNYFNKFHYVAILMKMAVAPFHSWLISAIEPLQPLATMLMLTVSKISPLMILSFTKHSYYLYYINYSNHSIPISCINCLLINFYSSYYYSYKFYLIILFSLSIFIILNKMNSFMIKSYYEYYHGEYLLDSSNNNLTYLFFIYEDTFIHNNILIFFLNEMTLLHSSYRNYMFYFWNLISNSSNNIKNINSNWINSTWTFYWSSMCNCYLSCIYYDFFHSNTNYNWSFWLAFTFNNWSPSYGIPTNKYKILIITPFSYITNNFNSSNSSSYGMNSLPPLIKCCPLGCCSFSNFFITFSSYFINFSSSFHYNSNYTIIFSNPFICMISSNYCSIIIIIITCISSCDHHTINSPFYIILWPLSSGWPNFMPASILIFWASWSLHFNLAWIWDNFSYYTSKSKWIFWMYWYNLCYNINWITSICSLSSSYIYSSYGCWYTSMFHFSNYNYCSANRNSILNSNYTRNNKCNTLILWFRILIYFSSINRNYFIFIYWCYSSWYLLCSSTFSLCTIYSSSVCYYCWIYPLISVIYWVNIPMTNSIIYIYWSLNIFSPTLLSIESVPSTMFWLPSHLFIMKFIIYWINLIYSLNINIYYLSKINLAIIHIYWMITKNTTSTFMSTTKPMHKMQIHLNNFMITQLQENIEKVNLSFEQFYLQYSLSHYLLKFYMKKTNLLLKLDTNDSDLMNIQISKLSLTPTNQLSTNSFRLLETDNKIVLPFNTQTRILATSSDVIHSWTIPCLGLKIDASPGRINQGNILMKRPGLFYGQCSEICGANHSFMPIVLESMNMNGFLNWLKNFYIYMMNTNYNIIFIYHNNSLLNNKWKWIYFLYLTLVLVITKLNNNYFLNNYTFILLTPNKNIMIYKFITESLSKEKLKVYYSYFNFYSISTLCIYIFFTVFSLTMALPLWLAFILYGWMMNLNYLIYPVHLYPLYSYNWNGFNSPSITCSRLTANMIAGHLLMSLLGGNNFLPYLNSCINNSSLCFYNIKNIMFSNYESPISFSWKTLTFNIYRINNINISYNYMINIIYTKNFNYYDNNSMMTWRHTSIISSTHSNPNKNSNTFIYCFSNFIFIIFLSILSIVPNSNWANVTSGSISYCTNIYYNFTFSNYYLGSFLNYKNYSQKEPGYTFQFNYMNMNHHFVQIQFTVLPFLLQDSTDYMLEHYLLYIVNFMYQIITDLKRQHGTGILMYDSCMFTDEVINLTKNKMDKNHPSNVDLTHSDYHFQSIFFLQFFSLTKLLLFYQLKDLLDHPFCINLNSGTLWMNWHILNMMKTKKKNITLILLWKLDNFNKMPMPPNSPQVNLSLEKLYKELNMNHMLEMNKKNPNEILQNPKKTNKGMIFKMGNKMKSMSKSHKTQPNKMVKILFMMLFKTNLVLYSKNMTSTSKKIPMYFNVLSMKTSKSNTKCISQIKTSCTKSKTNTYKTNILIIIYMKNNTGTKSFKYSMTKSINTKSPNCLVQFSLNIHSHKMKMMYKNNYKIKRMSSTPAVTKVDEWTKADTGGAAIAAGSQEEKGIWALLVEMMIMWIMIMKMSSTESNSSSNPNITAISASTSMTFWIKMNNTMSNTTIPNKILIKLTNNKMYMLKKKTISTMSASYMIHSVYTKMKLGNKSDSIILELNMIFHSNNNSQKKKFMPNKMLENEKVNIHENLYKKNHAGNYKLKAKEMKANEDQNNILPKMTSLKSFKLGGQPMLKALNMHMVNMNLYIYDTAHKFAQNPEHPWEIINMLLLILLLNLYMLYPSMSNIHHIENKNHLTKNNMIHVHVILTTNFPSNYGTWWGLYMSFWSKMNYKYSFNKGKKMKKIGVSIIMSSKCMKMTSNSFNLMTPPKNNSSFKKVIKMFKKINNTTNKVINTSDYSNNSKNTVSMKILNKNNEIIKSIMIISWQRIITTLNPMTPSTKVIMNKMKELNMEQKINKSKMTNISKLIKHKSMCLRMKMKLMLMKKMNAPKILCLYLKPFYMHHDHFEDLYMEEHLMKNLKKTMNKEKHKSNNAYLKYMMQNPLYIYQFLKNIMKALFDMRKENPIFKILNYSIIDLPAPINISLWWNFGVLLGSCLAIQLITGILLSMHYSATIDTAFNSLSHIMRDVNYGWLLRSIHSNGASLFFICIYLHTGRGIYYGSYKFITWMTGVLIMLLTMATAFLGYVLPWGQMSFWGATVITNLLSAFPYIGTSLVSWIWGGFAVDNATLNRFFSLHFMLPFIISLMVVIHIFFLHMTGSNNPIGLNSNTDKIPFHPYFSIKDLTGICITMLLLLLLNFSDPFLLSDPDNFINANPMVTPVHIQPEWYFLFAYAILRSIPNKLGGVMALFASILILMILPFSMKMKFKGISFYPLAQINIWVFLTTTILLTWIGARPVELPYTDIGATLTVLYFSYFISDPMLTKYWDLTFKKTNKIKKVNKLPGYTIYHNDNEVKYNESMKKNKIKKMNSRLKGVKYNILQKEMQIHLPYSMLNPNFTFSFSKIKSSSISFCATSSQKNIGKEKMNQHKIWVKISLLSHKKKPNKIKDNETPEMACETLRMHPSSAILLEDPQMIKLSLILEQHKKKKPLKFNNRKTEMPKTKIVSDKNMNNKLVLMITHLVEKAQNQLGLCDYDNLFFVLKKTLPKQLKVKTS
>4Illinigina_sp.
SFMIIGVMMSLCSNNWLFIWCGMELSLITFLPLINLISIINMLLSTKIFINFNFGVNDDTNLFHCFSILTKLGVAPFHLWVVSVVDGLNKNPMILMLTISKITPMMMLTMLDDLSGFNHTLGSNYSVSNLNNINLLINFYSLSYLEIKFYLIFLFYMSISILMYKMNTSMINKNFEFYLVGYHHGLLNSNLMYPFFTYDHMFFQKNFLINYTNDMIMLYPSHWYNMFYFRYLGWNGSNNIKNINSNWIGTAWCFTWSNLCDCNITRIYYNFFYSYTYHNWSFWLIITFNNWSPSHSVPTNKYEFLIITTIINIINIIYCSNSGSYSLNSMSPSILYCSFSGSWFSHFFTSLSWDFINSGGCFHYYSNYAINYSNSFICVISTNYRNPSSTFITRFGWSHHNIIDSPFYLFFWPFSSSGPYFVSTLILIFWSSSSLYFDFTSIWNNFAHYSSKSKWIIWVYWDNLRNNINWNFSFCCLSTSHIYCSDSCWYTSMLYFSNYNYCSTHSNGFLNGNNTRCFENNTMIMWVCIFIYIGGFNWYYFIFVNWRYTPWYMLCSCSFSLCLIYSSGFCYHSSFYSMMPIIYSINNSLANSIVYVLGCFNIFPATFLSVKSISSTMLRLPSCLYFMKFIFNRINIIYSTNNDIYYLSKINFTHLKIYWMNPKNTTSTFISITNHMYKTQMHQNNFMITQLPENIGNIKLNFEQFYQQYFLLPFHPKSYTKKMNLQLKPATNGFDRMNIQISKLNLIHMNLHSINKFRLLETDNRIVLPWNTQTRILMTSTDVIHSWTIPALGIKVDSAPGRMNQGNILINRPGLFFGQCSEICGSNHSFMPIVLESINMNKFLNWVKNYYIYMMNFYNTSINFVFKFLMLTKLWKWIYFRCLILAQEIIELSYFNFYNNFTIILLVPNKINVLNSLMTNHLVKEMHSVIFLYFNSNSFIALRFYFLLSVYSMSMAVPMWLALMMYGWLMKMIYVTFQEHPYTIYSFNWNYYYASGISFSRLTANMIAGHLLMSLMGNNQYTHYSISSSINSIMCIYNSYNTMLSNYEPSISFSWKTLTNYVSWINNFYISNNYMIYPNFGSTNNYYHNNSMMASCYPSIISITHSNYYKISDTTIYSFSNFIFFFFLSFFSIISFSNWFKLTPSNISHYPLTYYNFIFSYNYLSTRFNTKNHQQSVLDYIFLYKHMNMSHPFVQIQYMELHFLQLDFMDYMSEQYLLYYEGYTFQNIMDLKHQLGIDILMSDFYMYTGEVVLTRKNKTYKNHLLSVDLTLNDYHFQFTFFLQFFFLMKLLLLYQQKDHHGHLFYFNFNFWVMRMNRNTLNLMKIKKMNMIFKFMCMFEVLSKMPKAPNSPQFNLLLKKLYKELKMNHMPEMYDNNCFVFQKNPKKTIKGKILIKEEILKSKFNSHKVHPKTTVKMLLMIFIKSNLGLNNKNMTSPTKKMSSHFNIFWVKPWKRNTKSISNVKASSSEWQTNTYKTNILIVIYMMNNSSTKGLKYCMSKSIKSKTPNCLVQFFSNIRNHKMKTSFKISLNKNRMSKTPAVTNVEEWTNEDTGGAAMAAGSQLENGICALLVDKMIKSIMIVKMSSPKWYSSSDTNIPSISTSSSMAFGIMMNNAKWNSAVPNKMLSSLTNNKLFMLEKKTITSVTMSYVINSMNMTMKHSNKSNSIMLELIKIFNSKKFNLKKKFNPNKMPENDLEGTHENLNKMSHVVTYKLKAKEMNKNENQLIILFKMISLKKFKEGGQPMLKLLKMHMVKEYLYNYDNDHKLAQNPDHPCEIINKLLLILSVNPNTLYKSVSNTHHPENMIHLIKNMMFQMYVYLPPNFPCNYSTSSSLNMSLSSKMNYKYSLNKSKSMKIYNISIYMGGKCMKMPWNAFGLMTSPKNNSSLKKVIKKFNKIKNTIYKFKNTSNYTNNSNNSVSMMILNKNTEIIKWPKIITWQRIMTTLNPMTPSTKVIINKMKELNIKQKTNMSKKTMNSSLIKHSKMCLRIMIKEKLMKKMSDPKTLYLYHKLLYMLLDLSGDFLTEELLMKNLKKIMKMMKIKPNNDFLKFTMMNQQFIYQFLKNTTKDLYDMRKINPIFKIMNNSIVDLPAPINISSLWNFGVILGMCLSIQLISGIFLSMHYNANVEAAFNSVSHIMRDVNYGWLMRITHSNGASMFFICIYIHTGRGMYYGSYKYVTWMIGVVIMLLTMAAAFLGYVLPWGQMSFWGATVITNLLSAFPYIGTMLVNWIWGGFAVDNATLSRFFSLHFLLPFIIVMMVIIHIFFLHLTGSNNPIGLKSNSDKIPFHPYFSIKDILGLILTFCLLIILNFTEPFMLSDPDNFINANPMVTPVHIQPEWYFLFAYAILRSIPNKLGGVMALFLSILILMILPISMKTKFKGISFYPMAQLNFWMFLTTVILLTWIGARPVEQPYTEIGMMLTLIYFMYFISDPILCKIWDLTNKKTIKIKMVNKFSSHMVYHNDNEVKYNEFMKKNKFSSSNYLPKGFKFNTQQMKKQTPLSYSTLKPNFSFTFWKIKSSSISLSTTSSQKKMGKEKMNQLIDWTSVKLLSHKKKESKISESETSEMAWEILRMQPNKETLFEDPQMINLSPMLEQHKKNKPLKSNNDKTEMIKMVTEIDKNMNSKLVLMTFHLVEELPTQLDPHVNENLFYALKKTQLKLLKLKTS
>4Mitjaevia_dworakowskae
GFMIIGVMLCLCSNNWLFIWCGLELSLISFLPLMNLISILYMFLSSKCIFNFDFSFNNNVNFFIYLSILIKMGVAPFHLWVLSVVEGLQMIPMILMFTLSKISPTMMLTFIHDTNYFINFNFSSNSVSKFNNNFLFFNFYSTHFNFYKLHLMLLLYLSFFTLFFKMNSFMIKKKYDYYQEVYLLGFLNNYSIFLFFIYVLIFFQSINIFYYTYDMSLLYSSYRDNMFYFWDLSSVSWYNIKNINSYWINSASTIIWPNLCNCYITCFYYNFFYSYTYYNWWVWLIITFNNWSPSYSFPSNKYKFLIITTIFNITFNINSGNSCSNWLDSLSPPIFYCPFSGSWSSYFFITFSSYFIYFSCSFYYYSNYTIIISNFFICMVSNYYSCVAIIIFTCFSSCNYNTIDWPLYIFFWSISSGGPNFMSTLILIYWSSWSLYFNFTWIWYNFSHYSSKSKWIIWLYWNNLCNNINWFISICSLSSSYIYCWYSCWHSCLFYFCYYNYCCTYSNSIMISYYTWGFKSYTLILRFCFFIYYSWINWNYSFFFNWCSFTWYLLCSSSFSLCSFYSSSICYYCGIYSLMSFIYSFITSLTNSIIYIYWGLNIFPSTFLSIKSFSSTLLWLSWCLYIMKCFIYWLNFIFNYTINIYYLSKINFTFINFHWMIPKLSSSTFLSITMLMHKILTLLNSFMIMQLLENTVKANLNFELLYQQYFLLPYLHKFYIKKMNLLSKLGINDFDLMNIQTSKLNLILMNLRGFNNFRFLETDNRIVLPFNTQTRILMTSTDVIHSWTIPALGLKVDASPGRINQGNILMNRPGLFYGQCSEICGANHSFMPIVIESINMNTFMNWLKNYYIYMMNFFNSNIFFFNSNDMFSSNWKWIYLQSLTLAQDFFKLININFYLYFTLMLLIPNKTGLLFMMLMKMFQKELHSGDYLYFSFNSVITLCIYFPFSIYSLSMALPLWMAMMIYGWVMNMIYVIFLELPSTIYGINWNSYYSTGFLISRLTANMIAGHLLMSLLGNILYMVFLISCCYNSSMCFHNIKNIMFSNYESSISSCSETLTNYFNWFINHNISNNYMINFIFISYFYYYFNNPMMTSCYSWIISVTYGNLNEISNNSFYCIWDFVFFFFLSFFSFISNSNWVNMTASSIPIRTNIYNNFIFSDNYLSSFPDYNNYPSKELVYIFQYSCMNMNHHSAQIQFTGLLSLQQDFMDFMLEQSLFFFEIFIFLYTMDLKLQLDTDILMFDFYMFTDEAVHILKNQIYSNPLLNVGLTHSVYLFQSIFFLQFFFLMKLLSLYLLKDLLGHLFYSNFTCSALWMVWYILNMKKGKNKNMIFMLFWVLENFNKMPEPPNSPQFNLLVLKLYMELNIIHMFMMNNYNYFGIHQMPDTTKMGNNFMNGKIMKSMISIQSIHPKKTVNMLFIIIFKWNFDVNNKIVASPTKKKSLYFNIFSMKSSKSNSKSIWHIKTSCSKWQTYTHNSNILIIIYMKNNTCTKWFKHSMSKSIYTKSPNWLVQFFLSIHNHKKKMTYENNYKKKRMSKTPAVTKVDEWTNEDTGGAAMAAGSQVENGICALLVEMITKISVIMKMSTTKSYSSSYTNIPSISTSSCMTFWIMVNNTVSNTSIPNKMLTKLTHNKLFMLKMEPVTSMIPAYMIYSVSLMMMLWNKWNSIMLEFVKIFHSKKFNLKSKFNPNKIMENGLVNIHENQNMNLHAGIYKLKAKEMNKKEHQIIILFKMISLKKFKLGGHPMLNLLKMHKVTMTLYIYDNVHKLAQNPDHPWEIINKLFLIMLKYLDMLYQSMSNIHPPVNKIHLTSNNMFQMFVFLTTNFAGNYSPWWSLNMGFWPKVNYKHSFNKGNTMKSYIISTIVSSKSMKVPWNSFSLMPSPKNYWAFKKIMMMFKKINNTTHKSFNTSYYSNNSNNPMSKMILNKNNAIINWIMIVTWDRIMTTLKPKTPSTKVIMNKMNELNIKQKIWSSSKTMSSNLIKHKSMCLRMMMSDILVEKMKDFKTLYLYFKLLFTHLDRFVVSLMEEHQMKNLNNITKKMKIKWSVVYLKFTTQSLQYTYQFQKNTMKGLYDMRKMNPILKIMNHSIIDLPAPINISSWWNFGVMLGMCLLMQLITGIFLSMHYNASIESAFNSISHIMRDVNYGWLMRSLHSNGASMFFICIYIHTGRGLYYGSYKYITWIIGIIIMLMTMATAFLGYVLPWGQMSFWGATVITNLLSAFPYIGTMLVNWIWGGFAVDNATLSRFFSLHFMLPFIIVMMVIIHIFFLHLTGSNNPIGINSNNDKIPFHPYFSIKDLLGIVIMFNMLIMLNLSEPFMLSDPDNFINANPMVTPIHIQPEWYFLFAYAILRSIPNKLGGVMALFLSILILSILPFSMKMKFKGISFYPMAQLNMWLFLTIVILLTWIGARPVELPYTDIGMILTVMYFSYFIIDPILVKQWDLTNKKIIKIKMANKFSSYMVYHNDTVVKYIEFKKKNKLKMKNHLLKNFKCNIQKTKEQIPLSYSTLNPNFSFTLSKIKSGSISLSTTSPQKNMGKEKMNQFKFWTKSSLLSHMKKHKSIKDNETSEMAWEILRMHPKSEILLEDPQMIKPFLILEQHKKNNPLKSNNYKKEMTKMKIENDKNKNNKFVPMIHHLVEKYQYLLVLYDYVNLFYALKKIQLMLLMMNTC
>4Mitjaevia_protuberanta
GFMIIGVMLCLCSNNWLFIWCGLELSLISFLPLLKLLRIFNMFFSTESIIYFNSSINNNTHFLFYLSILIKMGVAPFHTWLLSVVEGLKMMPMILMFTLSKISPIMMMTFIKDIDYFFNLNFSNFSYSSFYNNYLFIYFYSVNSNFNKFYLMLLFFLSFFMLFYSTNTFTTKKNYEFCLEEYPLGFLNNILIFLFFTYVLTFFQNIIIFIHTNDMSLFNSSYWYYVFHFWYLVGVSWYNAKYTDSNWVSSASGFFWPDLCHCYIPCFYHNFLYSDTYYNWWLWLTFAFNNWCSWYSVPSNKHKFLVTASLINFTFDINSWNSSSDWVNSLPTSIFYCSFSGCWFSYFFFTFSWYFIYFSGSFYYNSTYTFVFSYSVICVVCCYYSCFVITFFTSPGWSYYNVINWSFYFIFWPFWWGGPYFMSTFVLIFWSSWSLYFNFTWVWYNFTYYPSKSKWIIWLYWYNLCDNIYWVISVCSLSPPYIYCSDGCWHSSLFHFSHYNYCCPNSNGFLISYYTWCFKYYNMIMWLRVFIYNSWFDWYYFIFFYWCSFTWYLLCSSPFSLCSFYGGRICNFSWIYSLMSFIYSNNLSLTNSIIYVCSCFNFFSTTFFSSKSIPSPLFWLPSCLYFLKCFFYWNNFICCINNNIYCLGKISFTFINFNWMIPKIPTSTFLWATMLTPSILMPLNSFMIMLLLENTASVNSNFELFSLQYFLLLYHHKFYMKKTSLLLKLATNDFDHMNIQTSKLNLILMNHLSIINFRFLETDNRVVLPFNIQTRILMTSTDVIHSWTIPALGIKVDACPGRINQGNILMNRPGLFYGQCSEICGANHSFMPIVVESINTNMFMNWLKNYYIFMVNFLNNHFYFYTFNFMLNNYWKWIYFQYLTLVLEFFKLSNFYFFNSFTLVLLIPNKISLSLMKILKSLQGEQLSVNYFYFNFNGINTLCFYFFISIYSLTMALPLWMAMMIYGWVMSMIYDTCPVHLFTIYSFNWNCYYSTSFPLCRLTANMIAGHLLMSLLGNIHYMGYLISCSNNSILCIYNTKNFMLSNYESPISFSSKSLTYHVYWFTNNNTSNNYMIIYIFISYFNYYFNNSMMTWCYSGSFSITYGYFNKVSYNFIYFISSIVFFFFLIFFSFITYSNWFNMASSYISICTFIYNNFTFSSHYMSSFFDYNNYPSKEQGFIFQYNCMNTNHRSAQILFMGLLFLQQDFMVFMLVLFLFFFEIYIFLDTMDLSHQLGIDILMYDFYMFIDEEDFIQKNLMFKSAHLNVGLTLNDYPFQFIFFLLFFFLTSLLLLYQLKDHVDLHFYHNSIDWIMWMIRYILNLKKSKSKNMIFMLFWMLDSFNKMPMPPNSPQFKLLLLNLYIELNINHMFMMSNNKYFEIHQAPAMMIGHVIFMKGKMMMSMLMIQSIQPKNTDNMLFIIIFESNFDLNNKIMTCPAMKMSLYFNIFSMKPSKSYPKCIGNIKTCSSKSTSNTYSSNILIIIYMVNNSCTEALKYCVSKSFYTKSPNCLVQFFLNIRNHKKMMMFKNSCKKKRINKTPAVTKVEEWTSEDTGGAAIAAGSQVENGIWALLVEMITSISVIMKMSTPKSYSSSNPNIPTISTSPGMTFSIMMDNTMSNTTVPNKMLSKLAYNELFMLKMKTISWMGVSYMIYSMDLLMMLSDKSNSIMSELTKIFHSSKFNHNKKFKPNKITENELLNTLVILNMVFHVEIYKLKAKEMNTKEHQNIMLFKMISLKKFKLGGHPMLNLLKSHMVMVVPYIYDNVHMFAQNPDHPWEIINKLPLTMLKYQNMLYLSMSNIHPLVNKNPLTKINMFQLLVFLPTNFPGNYSPSWCLHVSLWSKMNYKYRLNESETMKTKSISIIMSSKSMKMPSNSFWLMTPTKNNWSFKKVMMMFVKINNTAYKFFNASDYSYNTNNPMSKMILSKNIDIISGIMIISWERIMTTLKPKTPSTKVIMNKMKELNIKQKIWSKSKTINSNLMSHNKMCFRMIIKDILEVKMKDHSTLYLYFKHFYMHLDLFGGSLMAEPQMKSLKSIMKKSKNKSNIVYLKFTTLNQQYIYLFLNNTMSAHYDMRKMNPLFSIMNHSVVDLPAPINISSWWNFGVILGFCLGMQLITGIFLSMHYTASIESAFNSISHIMRDVNYGWLIRSLHSNGASLFFICLYIHTGRGLYYGSYKYITWMVGIIIMLMTMATAFLGYVLPWGQMSFWGATVITNLLSAFPYIGGMLVNWIWGGFSVDNATLSRFFSLHFMLPFIIVMMVIIHIFFLHITGSNNPLGINSNIDKIPFHPYFSIKDLLGIVITFTLLLMLNLSEPFMLSDPDNFINANPMVTPIHIQPEWYFLFAYAILRSIPNKLGGVMALFCSILILAVPPFTMNMKFKGISFYPMSQINMWFFLAIVVLLTWIGARPVEPPYTDIGMVLTVLYFLYFISDPIMAKQWDLINKKTIMIKMVNKFSSYMVYHNDNGVKYNESKKKNKFKKMNYLLKNFKYHIQKKVSQIPHSYSTLKPHFSFTLWKIKSSTISFSTTSPQKNIGKEKMNQLKFWMKIKLLSHKKKHNKIKDNETSEMAWETLRMQPNSEMLFEDPQMINPSLMLEQHKKNKPLKSNNYKSEKTKMKTENDKNKNNSFVLMIHHHVGKYQYRPVPCDYVTLFYVQKKIQLKLPLVMWG
>4Mitjaevia_shibingensis
GFMIIGVMLCLCSNNWLFIWCGLELSLISFLPLMSLFWIFYVFFSSESFLHLDFSVNNNTYLPTNLSVMIKMGVAPFHIWLLSIVDGLKMIPFILMFTLSKVSPIMILTFFIDVNYYVNFDYGFISDSKFYNNCLFFHFYSFNFNFNKFCMNLLFYLSLFMLLFRVNAVMIKSNCECCQGVYPPVSLNKYLTFRFFICELFFLVNFFLFIYTYDMSLFNSGHWYNMFCSWYLIRFSRDNIKNINSYWIGSAWGFFWSSLCDCYISCFYYNFFYSYTNYNWGFWLTFTFNNWGPSYSFPPNKHKFLTFAPFVNFTFNINSGNSGWYSMNCLSSIIFYRSFWCCWPCYFFFTLSWYFIYFSGGFYYNCNYTIIISNSLVCLISSNYSCIIITIFTSFSRCYYYIINSSFYFFFWPISSRGPHFVSTLILIFWSSWSLYFNFAWVWDNFSHYSSKSKWVIWMYWYNLCNNIYWIISICSLSTSHVYGWYSCWYPSLLHFCNYNYCSSYWNSIMISYYTRGLKYNIMIMWFRFFIYNSGFNWDCFIFFYWCSFTWYLLCSSSFPLCTINSSSICNFSWFYSLMSIIYWINNPLANSIIYIYWSHNIFSSTFFGVESVPTTLLSLPWCVYILKCFFYWINFFRSINDNIYCLSEINFTFIYFNWVIPNVSSSTFLSIAMLMPKILMLLNSFMIMQLLENTVKDNLNSELFCQPYFLLLYLHKFYMKKTNQQLSLVINDFGHMSIQILKSNLIHTNQLSLIKFRFLETDNRIVLPFNIQTRILMTSSDVIHSWTIPALGVKVDASPGRINQGNIMMNRPGLFYGQCSEICGANHSFMPILVESVNMNMFMNWLKNYYIYMMNNFNSNIYFFNFNYMFIYKWKWIYFQYLTHALGFFKLNNINFFSNFTLILLLPNKISLLFLMMLKSLQKELLKVDYLYFSLNGIITLCIYFFFSIYSLSMALPLWLSMMMYGWLMNMTYVIYQVHPFTLYSFDWNYYYSTGVVVSRLTANMIAGHLLMSLLGNILFMDYLIRSCYNSIMCIHNFKYIVFSNYESPVSFSSKTLTYYFNWVINNNIGDNYMINFIYISNSYYYFDNSMMTGCHTGIISTSYSFINKIGYNFIYFISSIIFFFLLSLLSFMPYSNWFNLTSSSFSFCTNIYNNFIFGYYYLSTLLNHKNYPNKELGCIFQYSYMNTNHHFVQTQFMGLPFSLQDFMDSTLVLFLLCCEISIFQIITVSSRQPDTDTLMFDSYMFIDEGVFIMKNLICKNHLLNVVLILSDYPFQFTSFLLFFFLMKSSLFYLLKELLGHHFYYCLIIGVMRMIRNTLNMKKNKIKNMIFMLFWMFESFNKMPSPPNSPQFNLLLLKLNMELNISHMFLMSNNNYFETPKIPNTTKIVEIFMKGNIMKSMVKIQSIHPKMTVKMLFINIFETNLDMNNKNMAGPTKKMSLHFNIFSMESWKWSPKSISNIKTSSCKGWTNPYYSNILVVIYMMNNSRTKSFKYSMSKWIYSKSPNWLVQFFLSIHSHKKSTMLKYSYKKNRINSTPAVTKVDEWTKDETGGAAMAAGSHVENGICALLVEMMTKIWMIMKVSTTMWHPSSNSNITTVSASASMSFWIMMNNAMWNSTIPSKILSKLSYNELFMLKMKTVSWMIITHMIHSMNMMMALWSEWNSIMSELIKIFHSNKFYHNKKFNLNKIKENVLTNIREILNTKIHVEIYSLKAKEMNKNEHQIIILFKMISLKKFNLGGHPMLNLLKMHKVMMNPYNFDNARSFAQNPEHPWEIINKLYPIMLKYQNKLYQSMCNIHPPVNSLHLIKNSMFQMYVYLTTNFTCNYSTSSCLNVSPGSKMNYEYWFNESKTMKIKIIWICVSCKRMKMASNTLSLVTPTKNNGAFEKIMMMFMKINNTSYKFMNASNYSYNSNNTMSKMILNNNNDIIKSIMVISWDRIMTTLNPKTPSTKVIMNKMNELYIMQKICNSKSTMNSNLMSHSKMCFRMSINDNLVMKMKDPKIPYPYHKQFYMHPDHFVDSHMEEPQMKNLKNITKKMKNKLNMAYHKFMILNQQYIYQSLKNTTMVLYDMRKSNPIFKILNHSIVDLPAPINISSWWNFGVILGMCLLMQLITGIFLSMHYNASIESAFNSISHIMRDVNYGWLIRSLHSNGASLFFICIYIHTGRGLYYGSYKFKTWIIGVIIMLMTMATAFLGYVLPWGQMSFWGATVITNLLSAFPYIGTMLVNWIWGGFAVDNATLSRFFSLHFMLPFIIVMMVIIHIFFLHLTGSNNPIGINSNNDKIPFHPYFSIKDLLGIIITFNLLIILNLSEPFMLSDPDNFINANPMVTPIHIQPEWYFLFAYAILRSIPNKLGGVMALFLSILILLILPFSMKMKFKGISFYPLAQVNLWFFLTIVILLTWIGARPVELPYTDIGMILTLIYFMYFISDPILVKQWDLTNKKIIKIKMANKLSSYMAYHNDNVAKYNEFKKKNSFKKKNFPLKGFKFNILQTMMQTHLSYSTLNPNFSLPLSKVKGGSISFCTTWSQKNKGQEKMNQFMFWTKNKLLSHKKKHKSIKDNETSEMAWETLRMHPKSAMLLEDPQMINPSLILEQHKKKNPLKSNNHKMEKPKMKIVIDKNKYNKSAPMTHHLVEKYQDLLGPFDYVNLFYAPGKILQKLLLTNTS
>5_Idiocerus_laurifoliae_MH433622.1
MNMLLGVMLSLSSNNWVMIWVGLEISMVSFIPLMSLISMCNMLYYSKHIIDFYFKSNFYINMNYYLSMIMKMGVSPFHAWVLSIVEGLNYMAMFNLFTTMKVVPMMVTINMMIFNYYFNIISWSFWVSKFCNISLFIYFYGIYNLFNKINVSNMFSMSLFMLLMLNNIIMISIFFGYYPVGCPQGFVNNTVILLFIMIDVLFLQNLLTSYLLYEMTVFNSSYRYNMFYFWYLIWNSSYNIKNNYSYSIIPTRVFFWSSMCCSNFSCFYYNFFYSYTYYNWWLWLATPSNNWGSWYSIPTYKYKILTLTSLFNIIDNFNSWNSCSYWVNSMSSFIFYCPFSVCWFSYFFFTFSSNLLYSSSCFYYYSNYTVYIWNTFICMISINYSSIIITFITSFSGCYYYIINWSYYIIFWPFSGWSSYFMSTFILIFWPPGSLYFNFTWLWFNFSYYSGKSKWVIWMYWYNLCNNIYWFIGIRSMSPPYIYCSYSCSYSSMLYISNYNYCCTNSYNLMNSDYTWGLTYYNMIISICISIHYWWFNWNYFIFIYWCSITWYLLCSCPFSLCSFYSSSVCYYSSVYSMMPFIYWVYNSMINSIYYIYWCFNIFSSTLFSVKSYTSSMFSLPWCLYIMKFIFFSCYFNNYYTNNIYYLSKYNFTNLKLNWMITKNTSSTFLWITTRLFSMLYLQNNFMIMQLPMNIGSVSLNFELLSQHYFLLHYLLKFYIKKMTLPLKQAINDTDPMNIQILKSILNHLNQHWFVNFRLLDTDNRVIIPFNMQTRMLVTSTDVIHSWTIPSIGTKIDASPGRINQSNIMINRPGLFFGQCSEICGSYHSFMPIVVEAINMSTFMDWLKNYYIYLMINSNIIFYLLNNKLMFKVSWKWIYFLHLTHVLDITKLVNFNYIHYYTTMLLMSNKNMITINMIIKILHKEKLKDHYFYYMYNSFITLYFYIIITVFSLSLALPMWVSFMMYGWLMKQIYFTYHVLLFTLYGINWNNLNSSSFLSCRLTANMIAGHLLMSLLGTMYFLYFLIRCCDYSILCIHNINYFMFSNYESPISLSWKTLAFNINSINNYNFSYNFMIIINNSWSYYYFINTTMMTSCSTGVMSYTYSNTNKMSNNYIYFISSNILLFFLIIFSIIPSSNWLTMTSGNLSYHPHTYYNFTIGSNNLSSCYFKKNFSQKERDYILDYKYMNMNLLLVQTQFMVLHSLELVSMVFMLVQFLLPYVVYIFLIIMDLNLQHDTDILMFDFYMFIDGVVYMEKNQMLKNDLLNVVLTQNVCHSLFTFFLQFFSLMKLLSFYQLNMLIELYFYYSINSWFMWMMWNIMNMMKFYSIILFIISIFSYLGYNGFIEYNYFFNSICLFDILSFVLFISSMVLFYSTILIFVFSFIICVHIINNYKKFSKNSLSWAWFSFLFSNLFNMSWIDLFKWGCYLNNFRTYIFIFWVYLFCNFFLLTTSYSSSNPICFSSFFYISLVIYFVFMIISVYIYMIFSLITLLFVLCLSSLLYLVGLLYFMNLIFTTHAFKSLLLVNNDNDIGCVCMLPLTTACFNISSLSLCGIPFLSGFYSKDLISKLFIFKFIHILFIINLFFTFILHYFFFNPLLFNKFMKSIFLTVFSVIGCFIIMFDLLFMLFPIYKLFMLGIWLSFESFFNYMFFISYFNMWFMYSFYMYSLSGSKVLYWGDIDLIKIFVFWFILYYDYMYFFYPFCKLYFLYYFNMLFFLTNISGDCSYLLILLFFIISLMLYLQLLYLHLLFFILVTLFFMYFIYSLLDFHLFFVEDISNAYFFTFMLYLLYYYLFIFIIVLCFIILIFGIFSAIYLAPSSCSSPVYSCWFIKNWSLRFNFMFIYEYLMNSYISSGSIIIIFNIMGLSMSGLGSLMKLVMVYVHYYFMWTIFSIFYSINFAYNINMSPSIFSSNSYNLFLLIILSFSILFIDFNELNFYYLLIIIVFFNFNSTFIVFIKSYYFFIMYNLLFNIMFNLPLFNIYNFLCMWSSISSSIMFNSKSYMLQCQFYKLLFVDHDHSGDSFTEDHLMKNLKMNKNMMKTKLYTIYLNYMTKNLHYIYQLQNNIMKVLCEMRKKNELIKIINYSIIDLPTPMNLSYWWNFGSILGMCLMIQLISGIMLSMHYTANIEMAFNSVSHISRDVNYGWLIRTIHSNGASIFFMMMYIHTGRGIYYGSYKFITWYMGIIIMLMTMATAFLGYVLPWGQMSFWGATVITNLLSAIPYVGNMLVNWIWGGFAVDNATLSRFFSLHFMLPFIIMMMTIIHLFFLHLTGSNNPIGIKSEIDKIPFHPYFSIKDMLGFTITLTLLITLNLAEPFMLSDPDNFTPANPMVTPIHIQPEWYFLFAYAILRSIPNKLGGVMALFLSIMILMVLPLSMKSKFKGLSFYPLSQIMFWLFISNVILLTWIGARPVEDPYTMTGMMLTMMYFMYFVLDPLMVKIWDLTIIDLLGFTLERKVLSYMIRKGPNKVGYLGLFPSDGFSMFTQLFLFIISFIWCFPYYINCVNFSFGLIFLCCSSLSVYGLIICGSSNIYSILGCLSVSQAISYEILILMYFFLLSYSLLDFCFFLDIWFMFFSMPMFFWLFVVLSQIDLLLIFLSGKENYLLMLNMEEDLLFLVNIEFININSNLFFYIILCFFIWVRSLPRYDKYMSLKLFLLIIFFCSLGFFFI
>5_Idioscopus_myrica_MH492317
SNVLLGVALSLSSNNWVMIWLGLELSLLSIIPMMYIISMYNMFYCTKNIIDFYSSNYFNVIFNYYLSMMLKMGVAPFHTWIVSIIDGLNYMVMFNLLTVMKIVPMMIIINMIIFNYYFYFNCSNFSISKFDNFDLFIYFYSVHNLLFQIIMNFMFIVSLSSILMLNNVIIINNYFECCHGEYPLALLNNMDIHLFIMTDVLHLHNMIMFYFLYEMIMFNPSYWYNMFYFRDLVRNSSYNIKYNYSYSISPARAFYRPSVCSSYISRFYYNFFYGYTNYNRSFWLIITTNNWSPWYSFPSDKYEILIITPFFNIINNFDNWNSGWDSMNSLPPIIFYCSLWPSSLSYFFFTLSSDFINFGSSFYYYSNYAIDLWGTFICLVCINYCYFIITFITSISGCNYNIINWSYYFFLWPLSGGGSYSLPTFILIFWAPRSMYFNFTSIWLNFSHYTSESKWVIWVYRYSMRNNINWFVSICCMGTSYIYCGDSCWYSSMLYISYNNYCGPYSDNFMNSYYTWCFNNNNMVIWICFLIYHSWFNSNYFIFINWCNFTWHMLCSSSFSLCTFYSSSICYYSSIYPMMPVIYSINIPMINSVYYIYSSFNIFPSTLFSIKSNTTTLLSLPWYLHSMKFIFISNYFYNYYTNIIYYLSKNNFAYMKFYWMITKYTSSAFMWTSILHFKMQCHLNNFMIMQLLMNIGSVSLSFELLSQLYFLLLYHLKFFIKKMTQLLKRAINDIDPMNTQTSKLILILMNQHWFDNFRLLDTDNRVIIPFNTQIRMLVTSTDVIHSWTIPSIGTKVDATPGRINQSNIFINRPGLFFGQCSEICGAYHSFMPIVIESINMLTFMNWLKNYYIYMMINFNVNIFMFNNKFMFKNKWKWIYFLHLILAQEIIKLSNINYTYNYTLLLLMSNKNSIILYILIKSLHQENHKGPYSYYMCYSINTLYFYIKFSIFSLSLALPMWMSFMIYGWLMKLMYLIYLVLQCAVYSNNWDNFNSPRLISGRLTANMIAGHLLMSLLGSILYLYYLISSSNNSILCFYNTNNLMFSNYESSFSFSWKTLTINFNSLNNNNFSSYYLIIINNYRTNYYFTYIPMMTSYYSWIFGKAHSDKNKMSYNYIYYISSHIFGIFLSFLSIIPDSNWATMTPSGISYYSLIYYNFILGGNNMSTFCSNNNYTQKELGYIFPYNYTNMNLLLVQIQSTGQHFLGQDFMVFMLVQYLLLYEIYTYQYTTVLSYQHDTDILMYGSCMFTDEVVYTVKNQMKKNPPLNVDLILNDYLSLFIFFLQFFFLMKLLLFYLLNMLTELHFYYCINTSAMRMMRNIMNMMNFYTIVLLFFSLLSYMGYNNLLEYNYLFNSLCLFDILSFVFFISSMVVFYSTDLIFILSFIICIYVFNNYEKINQNSLGWVSTSFLFSNLIYMPWFNLFKWDYYLDNFWTYISFLWLCLFSDIFLLVTCYSSPNTICFSSFIYFSLGIYFDFTDIFLIFYLVFTMVTLQFVLYLNKLLYHVGLLYLVILIFITHAFKSLLLINNDTDIGCVCKLPFTTGCFNISNLSLCGIPFLSGFYSKDLIWNIFIFKFICLLFIFNLFFTIILYNLYFNSFLINNFMKSIFLTGFSVIGSMIMMFDLLFLVFPLYKLMFFGGWLSYESFFKNMFSIKYLNMWFMYSFYLYSLSETKILGWGDIGPNKIFIFWLMLYNNYMYDFYPYFTIYFFVNFNLYIYYSNISGDYSYGLILLFFIISLMLNPLWLFVLLHFFIVLLLFFMYLIYFLLVFLLYFVGGTNNVFYFMFMLYLLYYYLLIFIIGLFFIMFIFNFFSTIYFITGSCSSSVDSCSVIKNWSLRFNFMFIYEYLLNNYISSGCIIIIYNLMGISMTGLGSLMSLVMVYVPNYFMRAIISIFYSFNFTIYINMGPSIFWINGYGLFLLIILYFSILFIDCFEFTIYSLFIIIIFFSFGSTFVMFIKGYYIFIVFNLLFNIVFYMPLFIIYDFLCMWGSFSFCFVFNPKFYKLLYPFYKLQYMHHDHFEDLFTEAPQTSNLKMKKNKMKTNLYVDYPNYMTKNQQYIYQLQKNTMKDLYDIRKMNELIKIINYSIIDLPAPVNLSYWWNFGSILGLCLMIQLISGILLSMHYTANIEMAFNSISHISRDVNYGWLMRTIHSNGASLFFMMMYIHTGRGIYYGSYKFMTWLIGIMIMLLTMATAFLGYVLPWGQMSFWGATVITNLLSAIPYIGMMLVNWLWGGFAVDNATLSRFFSLHFMLPFIISMMTIIHLFFLHTTGSNNPIGIKSNIDKIPFHPYFSIKDLMGFTLVLTLLMMLNLSEPYMLSDPDNFTPANPMVTPIHIQPEWYFLFAYAILRSIPNKLGGVMALFLSIMILMILPMSMKMKFKGLMFYPISQILFWSFVCTVILLTWIGARPVESPYTQTGMILTLIYFMYFIMDPMMTKLWDIISINLPGFTLERKVLSYMIRKGPNKVGYLGLLPSDGFSMFIQLFLFFISFIWCFPYYINCLNFIFGFIFLCCSCLGVYGLIVCGASNIYSILGCLSVSQAISYEMLILVYFFMLSYNLIDYCFFSDVWFMFFSFPLFFWLFVALKLTGLLLIFLSESESFQLMLNTQGDLLFLENIEFINFSGDLIFYIILCFFIWVRSLPRYDKYVSVILFLLIIFFFFLSFFFI
