# Supplementary material for: The complete mitochondrial genomes of two erythroneurine leafhoppers (Hemiptera, Cicadellidae, Typhlocybinae, Erythroneurini) with assessment of the phylogenetic status and relationships of tribes of Typhlocybinae
Source: Zookeys. 2021 May 17;1037:137–59. doi: 10.3897/zookeys.1037.63671 (PMC8144164; doi:10.3897/zookeys.1037.63671)
Supplement: Supplementary material 1 — Datasets of phylogenetic analysis [file zookeys-1037-137-s001.zip › datasets of phylogenetic analysis/13PCGs-P1+P2ú¿34842+3484,6968bp)-21species-alignment.fas]

>1Empoasca_flavescens
TTTTTTATACTAATTGGGTTATTTTTATCTATTAGATCAAATAATTGGATTTTAATTTGATGTGGTTTAGAATTAGTTTTAATTTGTTTTGTTCCTATAATGTGGTCTAAATTTTAGTTCTTCTGAATGTTGTCTTAAATATTTTATTGTTCAAGCTGTTAGCTCCTCTATTTTAATACTATCAGTTATAATAATATTAATAGATTTGGATTTTTATGAATTATTTTTAATATTTCATTAATAATTAAAATGGGAGTTGCCCCCTTTCATGGGTGAGTTTTAAATGTTGTTGAAGGTTTAAAATTTAATTTTATCTTAATTATATTAACTATTTTAAAATTACCCCCATTATATATTTTAAGATATATAGTTTATATTATTTCCTTTTATTTTTATGGGTTTATTGATTGGTTCTGTTATGGGTTTAAATCAAAATTCTCTCCGAAAGGTTTTAGCTTATTCTTCAATTTTTAATATAAGTTTTATTTTATCTTGTTTATTTTTTAATTACGTATGAATGTTTTATTTAATATTTTATCATATTTGTTATATATTTATTCATTAATTATTTTTAATTTAATTATATTAATCAATTTGTTTTTAATAATTTAGAATTTTTAATAAATTTACTTTTCATTAATTTGTTATCTATAGGAGGTATACCTCCTTTGCTAGGTTTTTTAATTAAGTTATTTATTTTAGAATTAATACTTTTTAAAATTTTTATTTATTCTTTTGCTATAATTTTAATATCTTTATTAATTATATTTTTTTATATTCGTGTTACATTTATTACTGTAATAATTTTTACTTTTATATCAAAATTAAATTTAATTTAACCAATTCTTTATTTTATATTTTAAATTTATTAATTATGAATAAATGATTATTTTCTACTAATCACAAGGATATTGGAACTTTATATTTTATTTTTGGTATTTGATCCGGAATAGTTGGTATAATGTTAAGTATATTAATTCGTGTTGAATTAGCTCAACCTGGTTCTTTTTTTAATAATGATCAAATATATAATGTAATTGTCACTTCCCATGCTTTTATTATAATTTTTTTTATAGTTATACCTATTATAATTGGTGGGTTTGGAAATTGACTCTTACCTTTAATAATTGGGGCTCCTGATATAGCTTTCCCACGATTAAATAATATAAGATTTTGATTATTAATTCCCTCTTTATTTTTATTAACTTTAAGTTCATTTGTTGAAGTTGGTGCAGGGACTGGTTGAACAGTATATCCGCCTCTTTCCTCTAATATTGCTCATGGGGGTTCAAGTGTAGATTTAGCTATTTTTTCTCTTCATTTAGCTGGTATTTCCTCTATTTTAGGTGCAGTTAATTTTATCACAACTGTTTTTAATATACGATGTGAGGGTATAAGATTTGATAAAATTCCGTTATTTGTTTGGTCAGTTTTTATTACAGCTATTCTATTATTGTTATCATTACCAGTTTTAGCTGGTGCTATCACGATACTTCTTACTGATCGTAATTTAAATACTTCTTTTTTTGACCCATCAGGTGGTGGGGATCCAATTTTATATCAACATTTATTTTGATTTTTCGGGCACCCTGAAGTGTATATTCTTATTTTACCTGGTTTTGGACTAATTTCACATATTGTTACTCAAGAAAGAGGTAAGAACGAATCTTTTGGCTATATTGGGATAGTTTATGCCATAATGTCTATTGGTTTATTAGGATTTGTAGTTTGAGCTCATCATATATTTACAGTAGGTATAGATGTAGATTCACGAGCTTATTTTACTTCAGCTACAATAATCATTGCTGTACCTACTGGTATTAAAGTTTTTAGATGAGTTGCCACTATACATGGGGTATTAATTAAAAACAGAATTTCAATGATTTGATCTTATGGTTTTGTGTTTCTATTTACTATGGGTGGGTTAACTGGTATTATTTTATCTAATTCTTCTATTGATATTGTTTTACATGATACTTATTATGTTGTTGCTCATTTTCACTATGTTCTTTCAATAGGTGCTGTATTTGCTATTATGGGTGGGTTTATTCATTGATATCCTCTTTTTACAGGTATAACTATGAACCCTAAATGATTAAAAATTCAATTTTTTGTGATATTCTTTGGGGTAAACTTAACTTTTTTCCCTCAACATTTCTTAGGATTGTATGGCTTTCCACGTCGTTATTCTGATTATCCTGACATTTATTCTTTTTGAAATTTTTTATCTTCATTAGGTAGAGTTATTTCTTTATTTAGAGTTTTATTTTTCATATTTATTGTTTGAGAAAGAATGATTTCAAAGCGTTTAGTAATATTTAAGAATAATAACTTAACTTCAATTGAATGATTTCAATTAACACCTCCCAGAGAGCATTCTTATTCTGAACTCCCAATTTTAGTTAAGGTTTATAGGATTAAGATTTCAAGATGCTTCTTCACCAACTATGGAACAACTTATTATATTTCATGATCACACTATAATAATTGTTTTAATTATTACAATTGGGGTTGGATATATAATATCTTCTCTTCTTCTGGTTAAATATGTTAATCGAAATTTGCTTGAAGGTCAAATTATTGAATTAGTATGAACTATTTTACCTGCTGTAATATTAATTTTTATTGCTTTACCATCTTTACAAATTTTATATTTAATGGAAGAAAATAATAATTGTATAATCTCAATCAAGGCTGTTGGTCATCAGTGGTACTGATCTTATGAATATTCTGATTTTAATAAAATTGATTTTGATTCATATATAAAACCTACCCTGACTTAACGATGGTGAATTTCGTTTATTAGAAGTAGATAATTGTTTAGTTCTTCCATTTAATATTCAATCTCGGATTCTAGCTACTTCATTTGATGTTATTCATTCTTGAACTATCCCTTCCCTGGGTGTCAAGGTTGATGCAAATCCAGGTCGAATTAATCAGGGTAATATTTTTATTAATCGCCCCGGTTTATTTTATGGGCAATGTTCAGAAATTTGCGGCTCTAATCATAGTTTTATACCAATTTGTATTGAATCTTTAAATTTAAATTCTTTTTTAAATTGATTAATTAATTATTATAGCACCAGTATGATGATTATCTCTAATATTATTTTTTATCATTATTTTTTTTATTTCTATATGTTATGTTTATTTTAATTTAAGTTATTCTATTAATTATATTAAATCTACTAAAAAAAGTATTTTTATTGGTCATGATAATGAATTTATTTTCTGTTTTTGACCCATGCACTGGTATTTATCATTAAATTGAATAAGATCTTTTTTGTTAATTTTTTTTATTCCATTTAAATTTTAGTTATTAATAATAAAATTGAATTAATTTTTAGAAAATTAATAATAGGTTTAAACTCTGAATAAGTAATTTAACAAATTTAAAGGGTATGACTTTGATTTTAATTTCTTTATTTTTAGTATTTTAATAAATAATATACCTGGATTAATACCTTATATTTATACATCTTCTTCACAACAGTATTTTCATTAGCTTTAGGTTTACCACTTTGGCTATCTTTCATAATTTATGGTTGAATAATAAAACTAACAGTATGTTTAGTCATTTAGTACCTATAGGTACTCCTGGGGTTTTAAACCTTTTATAGTTCTTATTGAGACTATTAGAAATTTAATTCGACCAGGTTCCTTAGCTGTCGTTTAACTGCAAATATAATTGCTGGCCATTTATTAATATCTTTATTAGGTAATATTATGGTTTAATCATAATATATGCTATGGTTGTTTATTTAATTTTAATATTATTTGATTAGCAGTTGCATTAATTCAATCATATGTTTTTATAACATTAACAACTTTATATTCTAGAGAAGTTATGAATAATCATCCATTTCATTTAGTAGACAAAAGACCTTGACCTTTAGTAGGTTCAATTGGTCTTTTAACAATAATATCAGGAATAATTATATGATTTCATCAATTTAATATAATTTTAATGACTTTAGGTTCATTTATTGTAATTTTAACTATAATTCAATGGTGACGAGATGTAGTTCGAGAATCTACGTTTCAAGGATTACACACTTCTACAGTTATAGTAAGTATAAAAGTTGGTATAATTTTATTTATTACTTCGGAAGTTTTATTTTTCTTTTCATTTTTTTGAGCATTTTTTCATAGAAGATTAAGACCTTCAATTGAATTAGGTTTAATTTGACCCCCTGTAGGTATTTTATCATTTAATCCTATTAATATCCCCATATTAAATACAATGGTTTTATTATCTTCTGGTGTTTCTATTACCTGAGCTCATAATTCATTAATTATAATAATTATACACAACAATACATGGCCTTTTAGTAACTGTGATTTTAGGTTTTTATTTTACTTTACTTCAATTATTTGAATATATTGAATCTCCTTTTTGTATCAGTGATTCAGTCTATGGATCAACTTTTTTTTTAACCACTGGTTTTCATGGATTACATGTAATTATTGGTACTATCTTTATTTATGTTTCTTTTATTCGAGTTAAAAATCTCCATTTCCATAAGGACCACCATTTAGGTTTTGAAGCTTCTGCTTGGTATTGACATTTTGTAGATGTAGTCTGATTATTTCTTTATATTTCAATTTATTGATGAGGTAAATTTTTTTTTGTTTTAATTTTTTTAATTTTATTTATTATTAGTTTTTTAATTTTATTAATTAGAAAAAAATCTTTGATAGATTCTCAAAAGAGAAGCCCGTTTGAGTGTGGCTTTAACCCTATAGCTGATAAACGTATACCATTTTCTATTCATTTTTTTTTAATTGCTGTTATTTTCCTAGTATTTGATATTGAAATTATTATTATTCTACCAATAATTTTAACTTTAAATACAACTTTACTCTTTTTTTGATTAACTTCATCATTAATTTTATTTTTATTTTATGTGTAGGCTTATATTATGAATGATTAAATGGTATACTTAATTGAACTAAATAATTATTAGAATCAAATTAAAAATAATTAGTAAAATTTTAAAATTACTAATATAATATAATTGATATTTATTTGATATAGAAATTAATAAATAACTTAACCCACGAGGTCCATAGATTTCACCTCAATTTAATATGTTCTTATATTTAAAAATAAATTTATAAGTTAACTTAAAAATGTAATATGAATAATTAAATATTATTCACATATTAGTATTTCATAATAGTAATTTATTATTATATATTTATTAATTTTTAGATATTCTAATCTTAATTACACCGCTAATAATTATTATTGTGGTTAATAATTTAATATTAAATGTTAATATAATTAAAGTTGTGTTTATTATAGTTAATCACCCTATTATACAACCAAATATAGTGTTAATTACTAAAATTAAAATTCTATATTTTATTATTTAATTTTTCTAAAAATAAATTTATTGATTATCTTTACATTAAATATTAGTCTATAATAAATAAGTCGAATAGATATAAAACTGTTAATCTGAGAGAAATATAAAATAATATATAGATTATACTATTACATATCCCTGATGAGTATAATTCAACAATTAAATCCTTTGAATAAAAGCCCGATAAAAATGGTATTCCAAGGGTAATATTAGAAATTATAAAACATGAAGTGGTATAAGGTATTATAATACAGGTAGGCCCCATACATCGAATATCCTGATTATCATTTATATGAAAAATAAAAATACCTGCACACAAAAATAATAGTGATTTAAATATAGCATGAGTACATAAATGGAAAAATGTTATTTCCCTTAACCCAAAAAATAAAGAACTTATTATTAACCTAGCTGACTTAGGGTAGAAGGGCGATAATTTTTTTCAAATCAAATTCATATAATGCACAAAATGAAGATATTATTATTGTTATTATTCTAATGATAAAATCAGAATTATTAAATTAATTTATTAAAAAATCGAATAAGAAGGTAAACTCCTGCAGTAACTAAAGTTGATGAATGAACAAGGGATGAAACTGGTGGGGCAGCTATAGCTGCCGGAAGTCATATAGAAAAAGGAATTTGTGCTCTTTTAGTAAATGAAGATACAATAATTAATATATATATAATAATTATATTTTTCAAGATAAAATAGGAAGTTTCAACTACCATAACAAGATAACCAACTAACTGAAATAATTAACCCAATATCCCCTAGTCGATTTACCAAACATGTTAATATACCTGCTAAATAACTTTTTAATGAATTATAGTAAAAAACTAAACAATATGATACAAGACCTGACCCTTCTAACCTAATAGATTTCTTATTAAATTTTCTAACAATTTAATATTATTCTAAGAATAAATATTAGTACTAAAAATAAAATCGGTTAGAAGAGAATGATTTAATTCCTATATATTCTGATCTATATAAAATTTATAGATCTAATAATTATCACGCTCTTATAAATATAAGTGAAATTCAATCAAAAAATATAATTAGTTTAAATTAAATGAGTTAATTATAATTGTTCATTCAATAAGAATATTCTTAGATCTATTTAAAAACTAAATTGAATTATAATTAAAATTTATTATTAATAAAATTATTCAATTGGTAAATGTATTATTAATAAATATTCTCGAGTAAACCCTCTAGTGTAAGAGTATATATAGTGGAAATTACCATGTTGAGTAAATCTATAAAAAAAATCTGAAGCAAGCTGATAAAAAAGAAATAAATATAAAAAAGGAATTAAATCAATACGAAATTATTCTAGTTAAAATGAAAATTTCTCTAATAAAATTTAATCTTGGTGGACAGCTTATATTAAAAGCACATATTAAAAACCAGAACATACTATAGAAGGCATAAAATTTTGTAATCCTTTATTAATAAAAAATCTTCGTCTTTTATAGCGTTCGTATCTATGTGATCAGACAGAATAAAGCAGATGAACATAAACCGTGTGAAAGTATTATATATAAGTTCCAAATAAACCTCAATTTGATATTGTTATTATTCTTATAATA
>1Empoasca_onukii
ATTTTAATACTAATTGGGTTATTTTTATCTATTAGATCAAATAATTGGATTTTAATTTGATGTGGTTTAGAATTAGTTTTAATTTGTTTTGTTCCTATAATGTGGTCTAAATTTTAGTTCTTCTGAATGTTGTCTTAAATATTTTATTGTTCAAGCTGTTAGCTCCTCTATTTTAATACTATCAGTTATAATAATATTAATAGATTTGGATTTTTATGAATTATTTTTAATATTTCATTAATAATTAAAATGGGAGTTGCCCCCTTTCATGGGTGAGTTTTAAATGTTGTTGAAGGTTTAAAATTTAATTTTATCTTAATTATATTAACTATTTTAAAATTACCCCCATTATATATTTTAAGATATATAGTTTATATTATTTCCTTTTATTTTTATGGGTTTATTGATTGGTTCTGTTATGGGTTTAAATCAAAATTCTCTCCGAAAGGTTTTAGCTTATTCTTCAATTTTTAATATAAGTTTTATTTTATCTTGTTTATTTTTTAATTACGTATGAATGTTTTATTTAATATTTTATCATATTTGTTATATATTTATTCATTAATTATTTTTAATTTAATTATATTAATCAATTTGTTTTTAATAATTTAGAATTTTTAATAAATTTACTTTTCATTAATTTGTTATCTATAGGAGGTATACCTCCTTTGCTAGGTTTTTTAATTAAGTTATTTATTTTAGAATTAATACTTTTTAAAATTTTTATTTATTCTTTTGCTATAATTTTAATATCTTTATTAATTATATTTTTTTATATTCGTGTTACATTTATTACTGTAATAATTTTTACTTTTATATCAAAATTAAATTTAATTTAACCAATTCTTTATTTTATAATTTTAATTTAATAATTATGAATAAATGATTATTTTCTACTAATCACAAGGATATTGGAACTTTATATTTTATTTTTGGTATTTGATCCGGAATAGTTGGTATAATGTTAAGTATATTAATTCGTGTTGAATTAGCTCAACCTGGTTCTTTTTTTAATAATGATCAAATATATAATGTAATTGTCACTTCCCATGCTTTTATTATAATTTTTTTTATAGTTATACCTATTATAATTGGTGGGTTTGGAAATTGACTCTTACCTTTAATAATTGGGGCTCCTGATATAGCTTTCCCACGATTAAATAATATAAGATTTTGATTATTAATTCCCTCTTTATTTTTATTAACTTTAAGTTCATTTGTTGAAGTTGGTGCAGGGACTGGTTGAACAGTATATCCGCCTCTTTCCTCTAATATTGCTCATGGGGGTTCAAGTGTAGATTTAGCTATTTTTTCTCTTCATTTAGCTGGTATTTCCTCTATTTTAGGTGCAGTTAATTTTATCACAACTGTTTTTAATATACGATGTGAGGGTATAAGATTTGATAAAATTCCGTTATTTGTTTGGTCAGTTTTTATTACAGCTATTCTATTATTGTTATCATTACCAGTTTTAGCTGGTGCTATCACGATACTTCTTACTGATCGTAATTTAAATACTTCTTTTTTTGACCCATCAGGTGGTGGGGATCCAATTTTATATCAACATTTATTTTGATTTTTCGGGCACCCTGAAGTGTATATTCTTATTTTACCTGGTTTTGGACTAATTTCACATATTGTTACTCAAGAAAGAGGTAAGAACGAATCTTTTGGCTATATTGGGATAGTTTATGCCATAATGTCTATTGGTTTATTAGGATTTGTAGTTTGAGCTCATCATATATTTACAGTAGGTATAGATGTAGATTCACGAGCTTATTTTACTTCAGCTACAATAATCATTGCTGTACCTACTGGTATTAAAGTTTTTAGATGAGTTGCCACTATACATGGGGTATTAATTAAAAACAGAATTTCAATGATTTGATCTTATGGTTTTGTGTTTCTATTTACTATGGGTGGGTTAACTGGTATTATTTTATCTAATTCTTCTATTGATATTGTTTTACATGATACTTATTATGTTGTTGCTCATTTTCACTATGTTCTTTCAATAGGTGCTGTATTTGCTATTATGGGTGGGTTTATTCATTGATATCCTCTTTTTACAGGTATAACTATGAACCCTAAATGATTAAAAATTCAATTTTTTGTGATATTCTTTGGGGTAAACTTAACTTTTTTCCCTCAACATTTCTTAGGATTGTATGGCTTTCCACGTCGTTATTCTGATTATCCTGACATTTATTCTTTTTGAAATTTTTTATCTTCATTAGGTAGAGTTATTTCTTTATTTAGAGTTTTATTTTTCATATTTATTGTTTGAGAAAGAATGATTTCAAAGCGTTTAGTAATATTTAAGAATAATAACTTAACTTCAATTGAATGATTTCAATTAACACCTCCCAGAGAGCATTCTTATTCTGAACTGCCAAATTTACTAAAGATCTATAGGATTAAGATTTCAAGATGCTTCTTCACCAACTATGGAACAACTTATTATATTTCATGATCACACTATAATAATTGTTTTAATTATTACAATTGGGGTTGGATATATAATATCTTCTCTTCTTCTGGTTAAATATGTTAATCGAAATTTGCTTGAAGGTCAAATTATTGAATTAGTATGAACTATTTTACCTGCTGTAATATTAATTTTTATTGCTTTACCATCTTTACAAATTTTATATTTAATGGAAGAAAATAATAATTGTATAATCTCAATCAAGGCTGTTGGTCATCAGTGGTACTGATCTTATGAATATTCTGATTTTAATAAAATTGATTTTGATTCATATATAAATCGTACCCTGACTTAACGATGGTGAATTTCGTTTATTAGAAGTAGATAATTGTTTAGTTCTTCCATTTAATATTCAATCTCGGATTCTAGCTACTTCATTTGATGTTATTCATTCTTGAACTATCCCTTCCCTGGGTGTCAAGGTTGATGCAAATCCAGGTCGAATTAATCAGGGTAATATTTTTATTAATCGCCCCGGTTTATTTTATGGGCAATGTTCAGAAATTTGCGGCTCTAATCATAGTTTTATACCAATTTGTATTGAATCTTTAAATTTAAATTCTTTTTTAAATTGATTAATTAATTATTATAGCACCAGTATGATGATTATCTCTAATATTATTTTTTATCATTATTTTTTTTATTTCTATATGTTATGTTTATTTTAATTTAAGTTATTCTATTAATTATATTAAATCTACTAAAAAAAGTATTTTTATTGGTCATGATAATGAATTTATTTTCTGTTTTTGACCCATGCACTGGTATTTATCATTAAATTGAATAAGATCTTTTTTGTTAATTTTTTTTATTCCATTTAAATTTTAGTTATTAATAATAAAATTGAATTAATTTTTAGAAAATTAATAATAGGTTTAAACTCTGAATAAGTAATTTAACAAATTTAAAGGGTATGACTTTGATTTTAATTTCTTTATTTTTAGTATTTTAATAAATAATATACCTGGATTAATACCTTATATTTATACATCTTCTTCACAACAGTATTTTCATTAGCTTTAGGTTTACCACTTTGGCTATCTTTCATAATTTATGGTTGAATAATAAAACTAACAGTATGTTTAGTCATTTAGTACCTATAGGTACTCCTGGGGTTTTAAACCTTTTATAGTTCTTATTGAGACTATTAGAAATTTAATTCGACCAGGTTCCTTAGCTGTCGTTTAACTGCAAATATAATTGCTGGCCATTTATTAATATCTTTATTAGGTAATATTATGGTTTAATCATAATATATGCTATGGTTGTTTATTTAATTTTAATATTATTTGATTAGCAGTTGCATTAATTCAATCATATGTTTTTATAACATTAACAACTTTATATTCTAAGAAGATTATGAATAATCATCCATTTCATTTAGTAGACAAAAGACCTTGACCTTTAGTAGGTTCAATTGGTCTTTTAACAATAATATCAGGAATAATTATATGATTTCATCAATTTAATATAATTTTAATGACTTTAGGTTCATTTATTGTAATTTTAACTATAATTCAATGGTGACGAGATGTAGTTCGAGAATCTACGTTTCAAGGATTACACACTTCTACAGTTATAGTAAGTATAAAAGTTGGTATAATTTTATTTATTACTTCGGAAGTTTTATTTTTCTTTTCATTTTTTTGAGCATTTTTTCATAGAAGATTAAGACCTTCAATTGAATTAGGTTTAATTTGACCCCCTGTAGGTATTTTATCATTTAATCCTATTAATATCCCCATATTAAATACAATGGTTTTATTATCTTCTGGTGTTTCTATTACCTGAGCTCATAATTCATTAATTATAATAATTATACACAACAATACATGGCCTTTTAGTAACTGTGATTTTAGGTTTTTATTTTACTTTACTTCAATTATTTGAATATATTGAATCTCCTTTTTGTATCAGTGATTCAGTCTATGGATCAACTTTTTTTTTAACCACTGGTTTTCATGGATTACATGTAATTATTGGTACTATCTTTATTTATGTTTCTTTTATTCGAGTTAAAAATCTCCATTTCCATAAGGACCACCATTTAGGTTTTGAAGCTTCTGCTTGGTATTGACATTTTGTAGATGTAGTCTGATTATTTCTTTATATTTCAATTTATTGATGAGGTAAATTTTTTTTTGTTTTAATTTTTTTAATTTTATTTATTATTAGTTTTTTAATTTTATTAATTAGAAAAAAATCTTTGATAGATTCTCAAAAGAGAAGCCCGTTTGAGTGTGGCTTTAACCCTATAGCTGATAAACGTATACCATTTTCTATTCATTTTTTTTTAATTGCTGTTATTTTCCTAGTATTTGATATTGAAATTATTATTATTCTACCAATAATTTTAACTTTAAATACAACTTTACTCTTTTTTTGATTAACTTCATCATTAATTTTATTTTTATTTTATGTGTAGGCTTATATTATGAATGATTAAATGGTATACTTAATTGAACTAAATTATTATTAGAATCAAATTAAAAATAATTAGTAAAATTTTAAAATTACTAATATAATATAATTGATATTTATTTGATATAGAAATTAATAAATAACTTAACCCACGAGGTCCATAGATTTCACCTCAATTTAATATGTTCTTATATTTAAAAATAAATTTATAAGTTAACTTAAAAATGTAATATGAATAATTAAATATTATTCACATATTAGTATTTCATAATAGTAATTTATTATTATATATTTATTAATTTTTAGATATTCTAATCTTAATTACACCGCTAATAATTATTATTGTGGTTAATAATTTAATATTAAATGTTAATATAATTAAAGTTGTGTTTATTATAGTTAATCACCCTATTATACAACCAAATATAGTGTTAATTACTAAAATTAAAATTCTATATTTTATTATTTAATTTTTCTAAAAATAAATTTATTGATTATCTTTACATTAAATATTAGTCTATAATAAATAAGTCGAATAGATATAAAACTGTTAATCTGAGAGAAATATAAAATAATATATAGATTATACTATTACATATCCCTGATGAGTATAATTCAACAATTAAATCCTTTGAATAAAAGCCCGATAAAAATGGTATTCCAAGGGTAATATTAGAAATTATAAAACATGAAGTGGTATAAGGTATTATAATACAGGTAGGCCCCATACATCGAATATCCTGATTATCATTTATATGAAAAATAAAAATACCTGCACACAAAAATAATAGTGATTTAAATATAGCATGAGTACATAAATGGAAAAATGTTATTTCCCTTAACCCAAAAAATAAAGAACTTATTATTAACCTAGCTGACTTAGGGTAGAAGGGCGATAATTTTTTTCAAATCAAATTCATATAATGCACAAAATGAAGATATTATTATTGTTATTATTCTAATGATAAAATCAGAATTATTAAATTAATTTATTAAAAAATCGAATAAGAAGGTAAACTCCTGCAGTAACTAAAGTTGATGAATGAACAAGGGATGAAACTGGTGGGGCAGCTATAGCTGCCGGAAGTCATATAGAAAAAGGAATTTGTGCTCTTTTAGTAAATGAAGATACAATAATTAATATATATATAATAATTATATTTTTCAAGATAAAATAGGAAGTTTCAACTACCATAACAAGATAACCAACTAACTGAAATAATTAACCCAATATCCCCTAGTCGATTTACCAAACATGTTAATATACCTGCTAAATAACTTTTTAATGAATTATAGTAAAAAACTAAACAATATGATACAAGACCTGACCCTTCTAACCTAATAGATTTCTTATTAAATTTTCTAACAATTTAATATTATTCTAAGAATAAATATTAGTACTAAAAATAAAATCGGTTAGAAGAGAATGATTTAATTCCTATATATTCTGATCTATATAAAATTTATAGATCTAATAATTATCACGCTCTTATAAATATAAGTGAAATTCAATCAAAAAATATAATTAGTTTAAATTAAATGAGTTAATTATAATTGTTCATTCAATAAGAATATTCTTAGATCTATTTAAAAACTAAATTGAATTATAATTAAAATTTATTATTAATAAAATTATTCAATTGGTAAATGTATTATTAATAAATATTCTCGAGTAAACCCTCTAGTGTAAGAGTATATATAGTGGAAATTACCATGTTGAGTAAATCTATAAAAAAAATCTGAAGCAAGCTGATAAAAAAGAAATAAATATAAAAAAGGAATTAAATCAATACGAAATTATTCTAGTTAAAATGAAAATTTCTCTAATAAAATTTAATCTTGGTGGACAGCTTATATTAAAAGCACATATTAAAAACCAGAACATACTATAGAAGGCATAAAATTTTGTAATCCTTTATTAATAAAAAATCTTCGTCTTTTATAGCGTTCGTATCTATGTGATCAGACAGAATAAAGCAGATGAACATAAACCGTGTGAAAGTATTATATATAAGTTCCAAATAAACCTCAATTTGATATTGTTATTATTCTTATAATA
>1Empoasca_vitis
TTTTTTATACTAATTGGGTTATTTTTATCTATTAGATCAAATAATTGGATTTTAATTTGATGTGGTTTAGAATTAGTTTTAATTTGTTTTGTTCCTATAATGTGGTCTAAATTTTAGTTCTTCTGAATGTTGTCTTAAATATTTTATTGTTCAAGCTGTTAGCTCCTCTATTTTAATACTATCAGTTATAATAATATTAATAGATTTGGATTTTTATGAATTATTTTTAATATTTCATTAATAATTAAAATGGGAGTTGCCCCCTTTCATGGGTGAGTTTTAAATGTTGTTGAAGGTTTAAAATTTAATTTTATCTTAATTATATTAACTATTTTAAAATTACCCCCATTATATATTTTAAGATATATAGTTTATATTATTTCCTTTTATTTTTATGGGTTTATTGATTGGTTCTGTTATGGGTTTAAATCAAAATTCTCTCCGAAAGGTTTTAGCTTATTCTTCAATTTTTAATATAAGTTTTATTTTATCTTGTTTATTTTTTAATTACGTATGAATGTTTTATTTAATATTTTATCATATTTGTTATATATTTATTCATTAATTATTTTTAATTTAATTATATTAATCAATTTGTTTTTAATAATTTAGAATTTTTAATAAATTTACTTTTCATTAATTTGTTATCTATAGGAGGTATACCTCCTTTGCTAGGTTTTTTAATTAAGTTATTTATTTTAGAATTAATACTTTTTAAAATTTTTATTTATTCTTTTGCTATAATTTTAATATCTTTATTAATTATATTTTTTTATATTCGTGTTACATTTATTACTGTAATAATTTTTACTTTTATATCAAAATTAAATTTAATTTAACCAATTCTTTATTTTATATTTTAAATTTATTAATTATGAATAAATGATTATTTTCTACTAATCACAAGGATATTGGAACTTTATATTTTATTTTTGGTATTTGATCCGGAATAGTTGGTATAATGTTAAGTATATTAATTCGTGTTGAATTAGCTCAACCTGGTTCTTTTTTTAATAATGATCAAATATATAATGTAATTGTCACTTCCCATGCTTTTATTATAATTTTTTTTATAGTTATACCTATTATAATTGGTGGGTTTGGAAATTGACTCTTACCTTTAATAATTGGGGCTCCTGATATAGCTTTCCCACGATTAAATAATATAAGATTTTGATTATTAATTCCCTCTTTATTTTTATTAACTTTAAGTTCATTTGTTGAAGTTGGTGCAGGGACTGGTTGAACAGTATATCCGCCTCTTTCCTCTAATATTGCTCATGGGGGTTCAAGTGTAGATTTAGCTATTTTTTCTCTTCATTTAGCTGGTATTTCCTCTATTTTAGGTGCAGTTAATTTTATCACAACTGTTTTTAATATACGATGTGAGGGTATAAGATTTGATAAAATTCCGTTATTTGTTTGGTCAGTTTTTATTACAGCTATTCTATTATTGTTATCATTACCAGTTTTAGCTGGTGCTATCACGATACTTCTTACTGATCGTAATTTAAATACTTCTTTTTTTGACCCATCAGGTGGTGGGGATCCAATTTTATATCAACATTTATTTTGATTTTTCGGGCACCCTGAAGTGTATATTCTTATTTTACCTGGTTTTGGACTAATTTCACATATTGTTACTCAAGAAAGAGGTAAGAACGAATCTTTTGGCTATATTGGGATAGTTTATGCCATAATGTCTATTGGTTTATTAGGATTTGTAGTTTGAGCTCATCATATATTTACAGTAGGTATAGATGTAGATTCACGAGCTTATTTTACTTCAGCTACAATAATCATTGCTGTACCTACTGGTATTAAAGTTTTTAGATGAGTTGCCACTATACATGGGGTATTAATTAAAAACAGAATTTCAATGATTTGATCTTATGGTTTTGTGTTTCTATTTACTATGGGTGGGTTAACTGGTATTATTTTATCTAATTCTTCTATTGATATTGTTTTACATGATACTTATTATGTTGTTGCTCATTTTCACTATGTTCTTTCAATAGGTGCTGTATTTGCTATTATGGGTGGGTTTATTCATTGATATCCTCTTTTTACAGGTATAACTATGAACCCTAAATGATTAAAAATTCAATTTTTTGTGATATTCTTTGGGGTAAACTTAACTTTTTTCCCTCAACATTTCTTAGGATTGTATGGCTTTCCACGTCGTTATTCTGATTATCCTGACATTTATTCTTTTTGAAATTTTTTATCTTCATTAGGTAGAGTTATTTCTTTATTTAGAGTTTTATTTTTCATATTTATTGTTTGAGAAAGAATGATTTCAAAGCGTTTAGTAATATTTAAGAATAATAACTTAACTTCAATTGAATGATTTCAATTAACACCTCCCAGAGAGCATTCTTATTCTGAACTCCCAATTTTAGTTAAGGTTTATAGGATTAAGATTTCAAGATGCTTCTTCACCAACTATGGAACAACTTATTATATTTCATGATCACACTATAATAATTGTTTTAATTATTACAATTGGGGTTGGATATATAATATCTTCTCTTCTTCTGGTTAAATATGTTAATCGAAATTTGCTTGAAGGTCAAATTATTGAATTAGTATGAACTATTTTACCTGCTGTAATATTAATTTTTATTGCTTTACCATCTTTACAAATTTTATATTTAATGGAAGAAAATAATAATTGTATAATCTCAATCAAGGCTGTTGGTCATCAGTGGTACTGATCTTATGAATATTCTGATTTTAATAAAATTGATTTTGATTCATATATAAAACCTACCCTGACTTAACGATGGTGAATTTCGTTTATTAGAAGTAGATAATTGTTTAGTTCTTCCATTTAATATTCAATCTCGGATTCTAGCTACTTCATTTGATGTTATTCATTCTTGAACTATCCCTTCCCTGGGTGTCAAGGTTGATGCAAATCCAGGTCGAATTAATCAGGGTAATATTTTTATTAATCGCCCCGGTTTATTTTATGGGCAATGTTCAGAAATTTGCGGCTCTAATCATAGTTTTATACCAATTTGTATTGAATCTTTAAATTTAAATTCTTTTTTAAATTGATTAATTAATTATTATAGCACCAGTATGATGATTATCTCTAATATTATTTTTTATCATTATTTTTTTTATTTCTATATGTTATGTTTATTTTAATTTAAGTTATTCTATTAATTATATTAAATCTACTAAAAAAAGTATTTTTATTGGTCATGATAATGAATTTATTTTCTGTTTTTGACCCATGCACTGGTATTTATCATTAAATTGAATAAGATCTTTTTTGTTAATTTTTTTTATTCCATTTAAATTTTAGTTATTAATAATAAAATTGAATTAATTTTTAGAAAATTAATAATAGGTTTAAACTCTGAATAAGTAATTTAACAAATTTAAAGGGTATGACTTTGATTTTAATTTCTTTATTTTTAGTATTTTAATAAATAATATACCTGGATTAATACCTTATATTTATACATCTTCTTCACAACAGTATTTTCATTAGCTTTAGGTTTACCACTTTGGCTATCTTTCATAATTTATGGTTGAATAATAAAACTAACAGTATGTTTAGTCATTTAGTACCTATAGGTACTCCTGGGGTTTTAAACCTTTTATAGTTCTTATTGAGACTATTAGAAATTTAATTCGACCAGGTTCCTTAGCTGTCGTTTAACTGCAAATATAATTGCTGGCCATTTATTAATATCTTTATTAGGTAATATTATGGTTTAATCATAATATATGCTATGGTTGTTTATTTAATTTTAATATTATTTGATTAGCAGTTGCATTAATTCAATCATATGTTTTTATAACATTAACAACTTTATATTCTAGAGAAGTTATGAATAATCATCCATTTCATTTAGTAGACAAAAGACCTTGACCTTTAGTAGGTTCAATTGGTCTTTTAACAATAATATCAGGAATAATTATATGATTTCATCAATTTAATATAATTTTAATGACTTTAGGTTCATTTATTGTAATTTTAACTATAATTCAATGGTGACGAGATGTAGTTCGAGAATCTACGTTTCAAGGATTACACACTTCTACAGTTATAGTAAGTATAAAAGTTGGTATAATTTTATTTATTACTTCGGAAGTTTTATTTTTCTTTTCATTTTTTTGAGCATTTTTTCATAGAAGATTAAGACCTTCAATTGAATTAGGTTTAATTTGACCCCCTGTAGGTATTTTATCATTTAATCCTATTAATATCCCCATATTAAATACAATGGTTTTATTATCTTCTGGTGTTTCTATTACCTGAGCTCATAATTCATTAATTATAATAATTATACACAACAATACATGGCCTTTTAGTAACTGTGATTTTAGGTTTTTATTTTACTTTACTTCAATTATTTGAATATATTGAATCTCCTTTTTGTATCAGTGATTCAGTCTATGGATCAACTTTTTTTTTAACCACTGGTTTTCATGGATTACATGTAATTATTGGTACTATCTTTATTTATGTTTCTTTTATTCGAGTTAAAAATCTCCATTTCCATAAGGACCACCATTTAGGTTTTGAAGCTTCTGCTTGGTATTGACATTTTGTAGATGTAGTCTGATTATTTCTTTATATTTCAATTTATTGATGAGGTAAATTTTTTTTTGTTTTAATTTTTTTAATTTTATTTATTATTAGTTTTTTAATTTTATTAATTAGAAAAAAATCTTTGATAGATTCTCAAAAGAGAAGCCCGTTTGAGTGTGGCTTTAACCCTATAGCTGATAAACGTATACCATTTTCTATTCATTTTTTTTTAATTGCTGTTATTTTCCTAGTATTTGATATTGAAATTATTATTATTCTACCAATAATTTTAACTTTAAATACAACTTTACTCTTTTTTTGATTAACTTCATCATTAATTTTATTTTTATTTTATGTGTAGGCTTATATTATGAATGATTAAATGGTATACTTAATTGAACTAAATAATTATTAGAATCAAATTAAAAATAATTAGTAAAATTTTAAAATTACTAATATAATATAATTGATATTTATTTGATATAGAAATTAATAAATAACTTAACCCACGAGGTCCATAGATTTCACCTCAATTTAATATGTTCTTATATTTAAAAATAAATTTATAAGTTAACTTAAAAATGTAATATGAATAATTAAATATTATTCACATATTAGTATTTCATAATAGTAATTTATTATTATATATTTATTAATTTTTAGATATTCTAATCTTAATTACACCGCTAATAATTATTATTGTGGTTAATAATTTAATATTAAATGTTAATATAATTAAAGTTGTGTTTATTATAGTTAATCACCCTATTATACAACCAAATATAGTGTTAATTACTAAAATTAAAATTCTATATTTTATTATTTAATTTTTCTAAAAATAAATTTATTGATTATCTTTACATTAAATATTAGTCTATAATAAATAAGTCGAATAGATATAAAACTGTTAATCTGAGAGAAATATAAAATAATATATAGATTATACTATTACATATCCCTGATGAGTATAATTCAACAATTAAATCCTTTGAATAAAAGCCCGATAAAAATGGTATTCCAAGGGTAATATTAGAAATTATAAAACATGAAGTGGTATAAGGTATTATAATACAGGTAGGCCCCATACATCGAATATCCTGATTATCATTTATATGAAAAATAAAAATACCTGCACACAAAAATAATAGTGATTTAAATATAGCATGAGTACATAAATGGAAAAATGTTATTTCCCTTAACCCAAAAAATAAAGAACTTATTATTAACCTAGCTGACTTAGGGTAGAAGGGCGATAATTTTTTTCAAATCAAATTCATATAATGCACAAAATGAAGATATTATTATTGTTATTATTCTAATGATAAAATCAGAATTATTAAATTAATTTATTAAAAAATCGAATAAGAAGGTAAACTCCTGCAGTAACTAAAGTTGATGAATGAACAAGGGATGAAACTGGTGGGGCAGCTATAGCTGCCGGAAGTCATATAGAAAAAGGAATTTGTGCTCTTTTAGTAAATGAAGATACAATAATTAATATATATATAATAATTATATTTTTCAAGATAAAATAGGAAGTTTCAACTACCATAACAAGATAACCAACTAACTGAAATAATTAACCCAATATCCCCTAGTCGATTTACCAAACATGTTAATATACCTGCTAAATAACTTTTTAATGAATTATAGTAAAAAACTAAACAATATGATACAAGACCTGACCCTTCTAACCTAATAGATTTCTTATTAAATTTTCTAACAATTTAATATTATTCTAAGAATAAATATTAGTACTAAAAATAAAATCGGTTAGAAGAGAATGATTTAATTCCTATATATTCTGATCTATATAAAATTTATAGATCTAATAATTATCACGCTCTTATAAATATAAGTGAAATTCAATCAAAAAATATAATTAGTTTAAATTAAATGAGTTAATTATAATTGTTCATTCAATAAGAATATTCTTAGATCTATTTAAAAACTAAATTGAATTATAATTAAAATTTATTATTAATAAAATTATTCAATTGGTAAATGTATTATTAATAAATATTCTCGAGTAAACCCTCTAGTGTAAGAGTATATATAGTGGAAATTACCATGTTGAGTAAATCTATAAAAAAAATCTGAAGCAAGCTGATAAAAAAGAAATAAATATAAAAAAGGAATTAAATCAATACGAAATTATTCTAGTTAAAATGAAAATTTCTCTAATAAAATTTAATCTTGGTGGACAGCTTATATTAAAAGCACATATTAAAAACCAGAACATACTATAGAAGGCATAAAATTTTGTAATCCTTTATTAATAAAAAATCTTCGTCTTTTATAGCGTTCGTATCTATGTGATCAGACAGAATAAAGCAGATGAACATAAACCGTGTGAAAGTATTATATATAAGTTCCAAATAAACCTCAATTTGATATTGTTATTATTCTTATAATA
>1Ghauriana_sinensis
TTTTTTATATTAATTGGGATTTTAATTTCTATTAGATCAAACAATTGAATTTTAATTTGATGTGGTTTGGAGGTTAGATTAATTTGTTTTATTCCTTTAATGTAATAAAAATTATATTTCTTCTGAGTGTTCTATAAAATATTTTATTATTCAAAGAATTAGTTCTTCTATTTTAGTTTTATCTTTTTTATTTATATTAATAAATGTTAATTTTTTTGAATTATTATTAATATTTCAATGATAATTAAAATAGGTGTGGCTCCATTTCATAATTGGGTTTTAAATGTAATTGATGGGTTAGATTTTTTTTTTTTGTTTATTTTGTTAACTTTATTAAAAATTCCTCCTCTTTGTATTTTAACTTATATAGTTTATATTAAATATTTTTGTTTTAATAAGATTAATTATTGGTTCTATTTCAGGGTTGAATCAAAATTCTTCAATTAAAATTTTAGGTTATTCTTCCATTTTTAATATAGGTTTTATTTTGTCTTGTTTGTGCATTAATCAAATTTGATTATTTTATATATTATTTTATCTATTATTTTATTTTTTTATTTGTTAAAATCAATAAATTTATATATATTAATCAAATAATTATAAATGATTTTCAATTAATATGAAGTTTATTTTTTATTAATTTATTATCTATAGGGGGTATACCTCCACTTTTAGGTTTCATAATTAAATTAATTATTTTAGAATTTATATTTATATTAAGTTATATTTCTTCTTTTGTTATAATCATGATATCTTTAATTGTGATATATTTTTATATTCGTTTAAGTTTTGTTTCTGTTATAATATATACATTTATATTAAAAAATATATTTATAATATCAATTCTTTATTATTAATATTAAATTTATTTTTAATGAATAAATGATTATTTTCTACTAATCATAAAGATATTGGAACTATGTATTTTATTTTTGGTATTTGATCTGGGATAGTTGGTATAATATTAAGTATATTAATTCGTGTTGAACTCGCTCAACCTGGTTCTTTTTTTCAAAATGATCAGATATATAATACTATTGTAACTTCTCATGCTTTTATTATGATTTTTTTTATAGTTATACCTATTATAATTGGTGGTTTTGGAAATTGATTATTACCTTTAATAATTGGTGCTCCTGATATAGCATTTCCTCGTTTGAATAATATAAGATTTTGGTTGCTTATTCCTTCTTTATTTTTATTAACTTTAAGTTCATTTGTTGAAATAGGGGCAGGTACTGGTTGGACAGTTTATCCACCTTTATCTTCTAATATTGCCCACTCTGGCCCTAGTGTTGATTTAGCTATTTTTTCACTTCACTTGGCTGGTATTTCATCTATTTTAGGTGCAGTTAATTTTATTACAACTGTAATTAATATACGTTGTATAGGTATAACTTTTGATAAAATTCCTTTATTTGTTTGATCTGTTTTAATTACTGCTATTTTATTATTGTTGTCTTTACCTGTTTTAGCAGGTGCTATTACTATATTATTAACTGATCGTAATATTAATACATCTTTCTTTGATCCTTCAGGTGGGGGGGATCCTATTTTATATCAACATTTATTTTGGTTTTTTGGTCATCCTGAGGTTTATATTTTAATTTTACCTGGATTTGGAATAATTTCTCATATTGTAACTCAGGAGAGAGGTAAAAATGAATCTTTTGGATATATTGGTATAGTTTATGCAATAATATCTATTGGATTATTAGGATTTGTGGTTTGAGCACATCATATATTCACAGTTGGTATAGATGTTGATTCTCGAGCTTATTTTACTTCAGCTACTATAATTATTGCTGTACCTACTGGTATTAAGGTTTTTAGTTGAGTTGCAACAATACATGGTGTTTCTATTAAAAATAGAATTTCTATAATTTGATCATATGGATTTGTATTTTTATTTACAATTGGGGGTTTAACTGGTATTATTCTTTCTAATTCTTCCATTGATATTGTTCTTCATGATACTTATTATGTTGTGGCTCATTTTCATTATGTTTTGTCAATAGGTGCTGTTTTTGCTATTTTTGGGGGATTTATTCATTGATATCCATTATTTACAGGTTTATCTTTAAATCCTAAATGATTAAAGATTCATTTTTTTGTTATATTTTTTGGGGTTAATTTAACATTTTTTCCTCAGCATTTCTTAGGTCTTTCTGGGTTTCCTCGTCGTTATTCAGATTATCCTGATATGTATACTTTATGAAATGTAATTTCTTCTGTAGGAAGTTTAATTTCATTAATTAGAATTTTATTTTTTATATTTATTGTTTGAGAAAGTATAATTTCTAATCGTTTGGTTTTATTTAAAAATAATAATTTAATATCTATTGAATGATTTCAACTTACTCCCCCTGAAGAACATTCTTATAGTGAATTACCTTTATTAATTTCAGGCTATAGATTTCAAATTTCAAGATTCTGTTTCTCCTACTATAGAGCAGTTGATTATATTTCATGACCATACTATAATAATTGTAATTATTATTACTGTTGGTGTTATGTATATAATAATGTCTTTAATATTAACTAATTTTATTAATCGCAATTTATTAGAAGGTCAAACTATTGAATTGGTATGAACAGTACTTCCTGCATTTATATTAATTTTTATTGCATTACCTTCTTTGCAAATTTTATATTTAATAGAAGAAAATAATAATTGTTCAATTTCTATTAAAAGAATCGGTCATCAATGATATTGATCTTATGAATATTCAGATTTTATAAAAATTGATTTTGATTCGTATATAAAACCTACATTGATTTAGATCTAATGAATTTCGTTTACTAGAAACGGATAACCGTTTAGTTTTACCCTTTAATATTCAATCTCGAATTCTTGTTACATCATCTGATGTAATTCATTCTTGAACTGTACCTTCTTTAGGGGTAAAAGTTGATGCTTCACCAGGTCGTATTAATCAAGGTAATATTTATATTAATCGTCCTGGTTTATTTTATGGTCAATGTTCAGAAATTTGTGGGGCAAATCATAGTTTTATACCTATTTTAATTGAATCTGTAAATTTAAATTCATTTTTAAATTGATTAGTTAATTATTATAGCACCAATTTGATGATTAAGACTTTCTTTAATTTTCATTTTTAGATTAATTATATTTTTTGCTTTTATTTATTTTTTAAAGATTTATAATTTTGATATTCAAACAAATATTCAATTAAGTAATATAAATGATTATGATAATAAATTTATTTTCTGTTTTTGATCCATCTACTGGTTTATATCATTAAATTGATTTAGATGTTTTTTGTTTATTATTTTTTTTCCAATGAATTATTAATTGTTATAAATAATTTAATACTAATTTTTAATAAGTTAATTATTTACCTTAATTTTGAATAAAAAATTTAATTAATTATAAGGGTGTAACTTTAATTATATTATCATTATGTATAATATTTTATTTAATAACTTGCTTGGTTTATTACCTTATATTTTTACTTCTTCTTCACATTAGTTTTTTCTTTGTCTTTAGCATTTCCTATATGATTATGTTTTATAATTTACGGTTGGTTAATAAAACAAATTATATGTTTTCACATTTAGTTCCTATTGGAACTCCTGGTATTCTTAACCTTTTATAGTTCTAATTGAAACTGTTAGAAATTTTATTCGTCCTGGTTCTTTAGCAGTCGATTAACAGCTAATATAATTGCTGGTCATTTATTAATATCATTGTTAGGAAATATAGAAGAATATTAATAATTTATACTATAATTATTTATTTAATGTTAATATTATTTGATTAGCTGTTGCATTAATTCAATCTTATGTGTTTATAACATTAACAACTTTATATTCTAGAGAAGTAATGAATAATCATCCATTTCATTTAGTTGATAAGAGTCCTTGACCATTAATTGGTTCACTTGGTTTAATAACTTTAACTTCTGGGTTAATTATATGATTTCATCAATTAAATATTTTATTGATAATTTTAGGTATTTCAATTGTTTTATTAACTATAATTCAATGATGACGTGATGTAGTTCGTGAATCTACCTATCAAGGATTACATACATGTAAGGTTGTAATTAGAATAAAGTTAGGTATAATTTTATTTATTGTTTCAGAAATTTTGTTTTTTTTATCTTTTTTTTGAGCTTTTTTTCATAGAAGTTTAAGTCCTAGAGTTGAAATTGGAATAGTTTGACCACCTTTTGGTATTATCTCTTTTAATCCTATTAATATTCCTTTATTAAATACAATAATTTTATTATCATCTGGTGTTACTATTACTTGAGCTCATAACTCTTTATTAATAATAATTATAGACATGTATTCAAAGTATATTTTTAACCATTATCTTAGGTATTTATTTTACATTATTGCAATTATATGAATACATTGAATCTCCATTTTGTATTAGAGATTCAGTTTATGGATCAACATTTTTTATAGCAACTGGATTTCATGGTTTACATGTAATTATTGGTACTATTTTTATTTACATTTCTTTTATTCGTATTATTAAATTACATTTTTCTAAGAATCATCATTTTGGATTTGAGGCTTCAGCTTGATATTGACATTTTGTTGATGTAGTGTGATTATTTTTATATATTTCAATTTATTGGTGAGGTAAATAATTATTAATTGTTATTATTTTATTAAATTTTATTATTTTATTTTTAATTTCTTTAATTAGAAAAAAATCTTTAATTGATACTCAGAAAAGAAATCCTTTTGAGTGTGGATTTAATCCTATTTCTAATAAGCGGATACCATTTTCTATCCATTTTTTTTTAATTGCTGTTATTTTTTTAGTATTTGATATTGAAATCATTATTATTTTGCCTATAATTTTATCAATTAATTTTTCTTTTATTTATTTTTGAATTTTAACTTCAATATTTTTATTATAATTTTAATTATTGGGTTATACCATGAATGATTTAATGGTTTACTAAATTGAACTAAGTAGAAATAAAAATCAAATTAAAAATAATTAGTATAATTTTAAAATTATTAATTGAATAATTTTGAATAAAATTTGAAATTTTAATTAAAAATAATGATATACCTATAGGTCCATATAATTCTCCTCAATTTAATAATTTTTGATACTTATATGTAAATTTATATGTAATTATGTATACATAGTATGATAAGTTATATATTAATCATATATTAGTAATTTATAATAATTAAACGATATTAAGTAATTTTTGATTATTAAATTTTCTTTTCTATATAATACCTAATAAAATTATAATAAATGTTATTAATTTTATATTTAATGTTAAGATTAATAAATTGTTGTTTAAATTTAAGATCCATATTATATAACATCCAAAAATAATACATAAAGTAAGTATAGTAATTCTTAATTTTATAATATAAGGACTCAAAATTTAAATTTATTGTTAATCTTTATATTAAAAATTAATGAATAATATATTAAACGAATAGGTAAATTACTGTTAATGATAAAGATAAATAAAATATTAAATAAATAATTAAGTTAAATATATCATAGGAACTTGACTCTATAATTAAATCTTTAGAATAAAACCCAGAAAGAAATGGAATTCCAAATGCTATATTTGAAATTATAAAACATCTACTAGTAAATGGTATTATTAAGGAAATTCTTCTTATATATCGAATATCTTGGTTATCATTTATATAGAAAATATAAATTCCAGCACATAAAAATAATAATGATTTAAATATAGCATGAGTACATAAATGAAATAAAGATAGATCCTTTAATCCTAAAAATAAAGAAGTTATTATTAACCTAATTGTCTTAAAGTTGAAAAGCAATAATTTTTTTTAAATCAAATTCGTAAATTGCTGACAAAGATGACATTAATAATGTTATTAGTCTAATAAAAAAATATTCATTTTTAAAATATTAAATTAAAGAATCGAATTAAAAGATATACACCTGCTGTTACTAAAGTTGAAGAATGAACCAGTGCTGAAACTGGTGGAGCTGCTATAGCAGCTGGAAGTCATATAGAAAATGGAATTTGTGCTCTTTTTGTAAATGATGAAATAATTACTAAAATAAATATATTCATTATAATAATTTAAGTAAAATATAAAGTGTCATCTTCCATAAGAAGATAATCATCTAACTGAAATAATTAATCCAATGTCACCCAATCGATTTACTAAACAAGTTAATATACCTGCTAGGTATCTTTTTATTGAATTATAGTAAATAACTAAGCAATAAGAAATAAGACCTAAACCATCTATCCTAATAAAATTCTGATTATATTTTCTTATAATTTATTAATATTCTAATTACAAATATAATTACTAAAAATAGAAACGATTAGAAGAAAAATTTTTAATTCCTATATATTCTGATCTGTAAAATACATATTGATCTAATAAAACAAACTCTCCTCTAAAATTTATTGAAGTAGAGTCTATTATAATAGGTAAATTAAATTAAATGAATTTAATATTAATGACCATTCAATAAAAATAAATAATTATTTATATAAAAATATATTAAAAAAGAGGTTAATATTTATAATAATAATTAATATACTGTTGGAAAATGTATAATTAATAAATATTCTCGACAATAACCTGTACTACAACAATAAAGATAATGAAAATTACCATGTTGTGTAAATCTATAAATAATAACTAAAACATGCTGATAAAAATGAAATTAATACAAAAGCTGAATTTATTCAATAGAATAATATTCTAACTAAAATGTAAATTTCTCTGATAAAATTTAATCTAGGTGGACATCTTATATTAAAAGAACATGATAAAAATCAAAATATAGTATAGAGGGTATTATATTCAATAATCCTTTATTTAAAAAAAATCTACGTCTATGATATCGATCATATGAATCTAATTAAACAGAATAAAGCAGATGAACATAAACCATGTGACAATATTATATATAAATTCCAAATAAACCTCATTTTGTTATTGTTATTAATCCTATAATA
>2Bolanusoides_shaanxiensis
TCAATAATAATAACGGGGATCATAATAACTATTAGAGCAAATAATTGAATTATAATGTGATGTGGATTAGAAATTTCACTAATCTCTTTTATACCATTAATAATTTCAAAATTAAATTTCATCAGAATCAAGAATAAAATATTTTATTGTACAGAGAATCAGATCATCAATATTAATGTTAAGAATATTAATTATAGTTATAAGGGGAGATTATTATAATTATTTATTCACACTGCAATACTAATCAAAACAGGAGTACCACCTTTCCATAATTGAGTACTAACTGTAATTGAAGGATTAGAACTAAAATCAATATTCATACTTTTAACCATTAATAAAATTGCCCCACTAACTTTAATAAGATACCTTATTTAACATTACAATCATTATTTTAATAACGATTATGGTAGGTGCTACTATAGGACTAAATCAAAATTCAGTAAAAAAACTTATAGGTTACTCATCAATTTTTAATATAGGATTAATTTTGTCGGTTATTAAAATTAATACAATGTGAATAGTATACCTACTAATTTATCAAATTTATGATATATAATAATCGTTAAAAAAACAATAAGATGTATGTTAATCAAATAATTTTCTCAGAAACTATTTTAAATAAAATAAATATTTGAATTTCAATACTATCAATAGGAGGTATACCTCCTTTAATAGGATTTTCAATTAAATATATAGTATTAATGCAATTGATTCAATAAAAATAATCTTACACCTCAATCATAATCATTACATCATTAATTATGATATTTATGTACTTACGAATTACATTCATATCAATCATATCAAATTCAATTACAAGAAAAATAAAATTTTCAAACAAATATCAATATGAGACACAATTAACATGACTTAAATGAATAAATGATTATTCTCAACCAATCATAAAGATATTGGGACAATATATTTCATTTTTGGAATTTGAGCAGGAATACTAGGAATAATATTAAGAATACTGATTCGAGTAGAATTAGCTCAACCAGGACCATTTATAAATAATGATCAAATATATAATGTTATTGTTACATCACATGCATTTGTAATAATTTTTTTCACAGTTATACCAATTATAATCGGTGGATTTGGAAATTGACTTGTCCCTTTAATAATAGGAGCCCCTGATATGGCATTCCCACGAATAAATAATATAAGATTTTGGTTATTACCTCCATCACTAACACTACTTATTATAAGATCCATAATTGAAATAGGAGCAGGAACTGGATGAACAGTATATCCACCATTATCAAGTAATATTGCTCACTCAAGTGTGAGTGTTGATTTAACAATTTTTTCATTACATTTAGCTGGTATTTCATCAATTTTAGGTGCAGTAAATTTCATTACAACAGTACTAAATATACGACCTTCATATATAAGAATAGATCGAATGCCTCTATTTGTATGATCAGTATTTATTACAGCAATCCTACTGCTATTATCACTACCTGTATTAGCAGGAGCTATCACTATATTATTAACAGACCGAAATTTTAATACATCATTTTTTGACCCAGCAGGAGGGGGTGATCCTATTTTATATCAACATTTATTTTGATTCTTTGGACACCCTGAAGTATATATTTTAATTCTACCAGGATTTGGATTAATTTCTCACATCATTACACAAGAAAGAGGAAAAAATGAATCATTTGGTTATATTGGAATAGTGTATGCTATACTATCAATTGGGTTATTAGGATTCGTAGTGTGAGCTCATCACATATTTACAATTGGAATAGATGTTGATACTCGTGCATATTTTACATCAGCAACAATAATTATTGCAGTACCAACAGGTATTAAGGTATTTAGATGAATGGCTACAATAAACGGAATTGTTATAAAAAAAAGAGTAGCCATACTATGAGCTTACGGATTTGTTATATTATTTACAATAGGAGGATTGACTGGAATTATTTTATCAAATTCATCTATTGATGTAGTACTACATGATACTTATTACGTAGTAGCACACTTCCATTATGTTTTATCTATAGGAGCAGTATTTGCTATTATAGCAGGATTAGTACACTGATACCCATTATTTACAGGAATAACAATAAACCCAAAATGAATAAAAATTCAATTTGCAATAATATTTATTGGAGTAAACATAACTTTTTTCCCACAGCACTTCTTAGGATTAAGAGGAATACCTCGACGATATTCAGATTACCCTGACATATATACATCATGAAATATGATATCATCACTAGGTAGAATAATATCATTATTAAGAGTAATTTTAATAATATATATTGTTTGAGAAAGAATAATAACAAAACGATTAACAATATATACATATAGACACCAAATATCAATTGAATGATTTCAACAAAACCCACCTAAGGAACACTCATATAGAGAATTACCACTATTTAAGCTATGCATCTAATTTAAATTTACAAAATGCTAATTCACCTAATATAGAACAATTAATTATATTTCATGACCACACAATAATAATTGTATTAATAATTACTATTACTGTTAGTTACATTATATACTTAATAATAATTAATAAAATTAATGAACGATTTATAATAGAAAATCAAATAACTGAATTTATATGAACAATCTTACCAGCAATTATATTAATTTTTATCGCATTACCATCACTAAAAATTCTATATATGCTAGAAGAATCTAAGAAACCACTAATCACAATTAAAACAATTGCTCACCAATGATTCTGATCGTATGAATATTCTGACTTCTCAAAAATTGAATTTGATTCATATATAAAACCATCTAATCAATTAAAGAGAAGAATTTCGATTAATAGAAACAGATAACAAAATCAATTTACCATATAATACTCAAGTACGAGTCATAATTACATCATCAGATGTAATTCACTCATGAACCATCCCAGTTTTAGGTATTAAAGTAGATGCATCGCCAGGACGAATTAACCAAGGAAATTTATTAACAACACGACCTGGGCTATTTTATGGTCAATGTTCAGAAATTTGTGGAGCAAATCACAGATTTATGCCAATTATACTCGAAAGTACTAAAATAAATTCATTTATTAACTGAATTAAAAACTACTATATCACCAATATGATGAACAATACTAATATTAATATTTAATATTACACTAATTTCATCAATAGCAATTACATACTTTAACTACAAAAAATTAATAATAAAAAATTCATTAAAGTTAAAAAAAAAAATAAATGAACATGATAAATAATCTATTTTCAGTATTTGATCCATCAACAGGAATAAATCAATAAATTGAATAAGAACATTCATTATTTTATTATTTACACAATATAAATTATAATTTCAGAAAACAAAAAGAGAATTTTATTAAAAATAATAACAATAAACTTAAATAAAGAATATCAATAATTATAAAATATAAGGGAACAAACATAATAATAATAAGTTTATTTATATTATTTTATATAACAACTTAATAGGTTTATTACCTTATGTATTTACATCATCATCACATCAACATTCTCACTAGCAATAGCTTTACCTATATGAATAGCACTAATAATGTACGGGTGATTAAAAAAACAAATATAATATTTTGTCATCTAGTACCTACAGGTACTCCAAGAGTTTTAAACCATTTATAGTTATTATCGAAACAATCAGTAATATAATTCGACCAGGTTCATTAGCTGTCGATTAACAGCTAATATAATTGCGGGACACTTACTAATATCACTATTAGGGAATTATCAACAATAATATTAAGATCATTAATAATTATTTTTATAATATTAATAATATTTGATTAGCAGTAGCTATAATTCAATCATATGTATTTATAACACTAATAAATTTATATTCTAGAGAAATTATGAATAATCACCCATTCCATTTAGTAGATAAAAGACCTTGACCAATTACAGGATCAATTGGACTACTAATAGCAACATCAGGAATAATTACATGATTTAATATAAAAAATAACAATGTAATAATAATAGGAACATTAATTATTATTTTAACTATAATTCAATGATGACGGGATGTGATACGAGAAGCAAGATTTCAAGGATTACATACAAATAAAGTAATATTATCAATAAAAATAGGAATATTAATGTTTATTCTATCTGAAGCATTATTTTTCATAAGTTTTTTTTGAGCATTTTTCCATAGAAGATTAAGACCTTCTATTGAAATAGGAATAATATGACCACCTTTAGGGATTCACCCATTTAACCCAGTTAATATTCCAATACTAAATACAATAATTTTAATTAGATCAGGAGTATCTATTACATGAGCCCATAACGCATTAATTACAAAAATTTTACAAAATAAATCAAGCAATATTAATTACAATCATATTAGGAATATATTTTTCATTAATACAACTATATGAATATCTAGAAGCCCCATTCTGTATAGCAGATTCAGTTTATGGGTCAACATTTTTCCTAACAACAGGATTCCATGGATTACATGTAATTATCGGAACAATTTTCATTTCAGTATCAATATTACGAGGTAATAAATTACATTTTTCTGAAAATCACCATGTAGGATTTGAAATATCAGCTTGATATTGACATTTTGTAGACGTAGTATGACTAATATTATACTTAAGAATATATTGATGAGGTAAATAACACATATTTATTATTTGCATATTAATTATTATTATTATAATATTAATTATAACAATTAGAAAAAAAACTATTATAGACTGACAAAAATCTAGACCATTTGAATGTGGATTTAATCCAATATCTAAAAAACGAATGCCATTTTCAATACACTTCTTTTTAATTGCAATTATTTTCTTAATTTTTGATATTGAAATTATTATTATTATACCAATAACTTTAACAATCAAAAGATCAATAATAAATACATGATTAATGACATCTACAATTTCCTATTAATTTTAATTATAGGACTATATCATGAATGATATAATGGAATATTAAACTGAACTAAATAATAAAAAATTACAAGTAGAAAAATAATAAAAATACCTTTATGTTACTAAATATATAGTATTGAAAATAATTAGACAAACTAAGTAAATAGTAAGAAGAACCTATAGAACCATAAAATTCACCCCAATTAACATTAAATCTATAATTATAACAAAATGAATATAATAATTCATATAAATAATTTATATAACTATATATAAATCATATATTAGTAATAAATAATAATAAAATCTTAATAAATAAAACTTTATAGAAAATAATTCAGAACCTTAAAAATCCTAAAATTACAAAAACAAATCTCATTAATTTTAAATATATAGGAATAAAAACATAAAACAAATCTAATCTTAATAATCATATTATTAAACAACCAAAAAACACAAAAAATGAAAGAAAAAAAATTCTAAAATTCATAAATAAAATCTTCAAAAATTATACCAAAACTTTTTGATTATCCTATAAAAAACAGAATAATAAAATAAACGAATTCATAACAAACTGTTAAACCTAAGCATAAATAAAATATAATAAAAACTAAAAAATTTAATAAATTTATACTTATTAATTCAACAATTAAATCCTTAGAATAAAACCCAGATAAAAATGGAAAACCAAAAGCTAAAGAAGAAATATTAAAACAAGAAGTAGTAAAAGGTAAAAAATTACAAACCAACCCTATAAAACGAATATCCTGATTATTATTTATATAATAAATCATAATACCAGCACAAAGAAAAAGTAAAGATTTAAAAACAGCATGAGTTAATAAATGATAAAAAGATAAATCAACTATTCCCAAAAATAAAGAACTTATTATTAACCTAACTGACTCAAAGTTGAAATGCAATAATTTTTTTTAAATCAAATTCATAATTAGCACAAAATGAAGATATGAATATAGTTATTAAACTTAAAAATAAAAAATAATTATTAAAATAACTGATTAAAAAACCGAATTAATAAATAAACACCAGCAGTAACCAGAGTAGAAGAATGAACTAAAGAAGAAACTGGAGGTGCTGCTATAGCAGCAGGAAGTCAAGAAGAAAAAGGAATTTGTGCTCTTTTTGTAAAAGAAGAAATAATAATTATATAAAATGTAACTTTCATAAAAATCTAAATAAAAAATAAAATGTCATCTTCCATAAGACATTAATCAACAAATAGAAATTAATAAACCAATATCACCTAAACGGTTAGTTAAACAAGTAATTATTCCAGATAAATAACTCCTTACAGAGTTATAATAAATTACTAAACAATAAGAAATTATCCCCAAACCATCTAACCTAATAAAATTCTAAGTAAATTAACTAATAATTCAAAACCATTCTTATAATAAATAACAAAATTAAAAACAAAATCGATTTCTAGAAAAAGTTTTGATACCCATATAATCCGAACTATATAAAATTTATTGAAGAAATAAATAATACCAAGAAATAAATACTAAAGAAATTCAATCTAAAATTAATAGTAAAAAATACCGAACGAATTTAATAAAATTTCTCACTCCAAAAAAAAGAATAATTATTAATAAAAATATAAAAAAAAAAAAAAAAAAAAATTAATTATTAAAACCAAAATACCAACGGAAAATGTACAGCTAATAGATACTCCCGAACAACCCCCAATGAATAACAATAAAATAAATGAGGTATACCATGTTGAATATAACTATAAATAATAACTAAAACAAGCTGAAAAAAGCGAAATAAAAAAGAAAAAAGATATATGTCAATATATTATTATACTATTAATAATAAGAATTTCGCTTAGAAAATTCAAACTAGGAGGACAACTTATATTAAAGCAACAAAATACAAACCAAAATAAAGAATACTTGGTATAAAATTAATTAAACCCTTTCCCAGGAAAAAGCTACGTCTTGAAAAACGTTCATAAGAAATTTGCTAAACAAAAAAGAGCTGACGAACAAAAACCATGTGAGATTATTTTAAGTAAGAACCAAAAAGACCTCAATTAAATATTCTTATTAGGCCAATTAAA
>2Eupteryx_minuscula
ACCACCATATTGATAGGGGTCACTATATCAATTAGATCAAATAATTGAATCATAATATGATGTGGATTAGAAATTTCATTAGTATCATTTATTCCATTAATAGTTTCTAAATTATATATCGTCAGAGTCCTCTATTAAATACTTTATTGTTCAAAGAATTAGATCATCTATATTAATGCTGGGAATTACATTCATAATTATAAAGGGAGATTATTATGAATACGCAATAATACCGCTTTATTGATCAAAACAGGGGTTTGCCCTTTCCATAATTGAGTACTAACAGTACTTGAGGGATTAGATTTCTATATAATCTTGATTATGCTGACAATTAATAAAATTGCACCATTAACTATAATGAGATACATTATAGCTCATAGTTTTAATTATTTACTTAACCACTATGATGGGAGCAATCATAGGTCTAAATCAAAATTCATTAAAGAAATTAATAGGTTATTCATCGATTTTTAATATAGGGTTAATTATAGCAGCCTTAAAAATAAATTGAATGTGAATATTATACCTACTAATCTATCACCTTTATTATCTACAATATTTATAAATATAAACAATTTAACCTTATTAATCAAATTATATTCTCAAGATCTATATTAATATCTATATGTTTATGAATTAACGTATTATCTATAGGTGGTATACCCCCTTTAATAGGATTCTCAATTAAATATTTAGTAGTAATATTTTTGGTGAGAATAAAATAAATTGATATTTTTGTTATAATGATTTCATCATTATTAGTAATATTCTTTTACTTACGACTAACATTTATTAGATCAATAAATAATTTTATTACAAATAAAATAAAATTTTCAATTTGAAAGAAATTTCGCTATGAATAATTGTGGTCCAAATGAAAAAATGATTATTTTCTACTAATCATAAAGACATTGGAACGATATATTTTGTCTTCGGGGTATGAGCTGGAATATTAGGAATAATATTAAGAATATTTATTCGAATTGAATTAGCTCAACCAGGAGCTTTTTTAAATAATGACCAAACATACAATGTAATTGTTACTTCACATGCATTTATTATAATTTTCTTTATAGTTATACCAATCATAATTGGTGGTTTTGGAAATTGACTTCTTCCATTAATAATTGGTGCACCAGACATAGCTTTCCCACGAATAAACAATATAAGATTTTGATTACTACCACCATCACTAACATTGCTTTTAATTAGATCAGTAGTTGAAATAGGGGCAGGGACTGGATGAACAGTTTATCCTCCTTTAGCAAGTAATATTGCACACTCAGGAGCTAGAGTTGATTTAACTATTTTTTCATTACACTTAGCAGGTATTTCATCAATTTTAGGAGCAGTAAATTTTATTACAACAGTAATTAATATACGTACTAGATTAATAACATTAGATTCAACTCCATTATTTGTTTGATCAGTATTTATTACAGCTATTCTGTTATTATTATCATTACCTGTTCTAGCAGGTGCAATTACAATACTATTAACTGACCGAAATATTAATACTTCTTTCTTTGACCCATCAGGAGGAGGGGACCCGATTTTATATCAACATTTATTTTGATTCTTTGGTCACCCAGAAGTTTATATTTTAATTTTACCAGGATTTGGATTGATTTCACATATTGTAACCCAAGAAAGAGGTAAAACACAATCCTTTGGATATATTGGGATAGTGTATGCTATATTATCAATTGGTTTATTAGGGTTTGTAGTTTGAGCCCACCATATATTTACTGTTGGTATAGACGTTGACACACGTGCATATTTTACTTCAGCAACTATAATTATTGCAGTACCTACAGGTATTAAGGTATTTAGATGAATGGCTACAATAAATGGAATTGTAATCAAAAAAAGAATATCATTAATCTGATCATATGGGTTTGTGTTTTTATTCACAATAGGAGGATTAACAGGAATTATTTTATCTAATTCATCTATTGATATAGTATTACATGATACATATTATGTAGTAGCTCATTTTCATTACGTTTTATCAATAGGAGCTGTATTCGCTATTATAGCAGGTTTTATTCAATGATACCCTTTATTTACAGGTTTAACACTAAATCCTAAATTATTAAAAATTCAATTTGTAATAATATTTATTGGAGTTAATATAACATTTTTTCCTCAACATTTCTTAGGATTAAGAGGATTCCCACGACGATACTCTGATTACCCAGACGTATACTTGTCATGAAATATAGTTTCATCTATAGGAAGAAATATATCACTAATTAGAGTTTTAATAATAATATATGTTATTTGAGAAAGAATAGTAGTCAAACGGACTGTAATATTTAGAATGAATAATATTTCATCAATTGAATGACTTCAAGAAATGCCACCTAAGGAACATTCTTATAATGAATTACCATTTCATAAAGTATTCAATTGGGTTAAATTTACAAAATGCTAATTCATCAATTATAGAGCAACTAATTATATTTCATGACCACACAATAATAATTGTGTTAATTATTACTATTATAGTAGGGTATATAATAATATTAATTATGATTAAAAGATTTAATAGACGATTTACTATAGAAAATCAAATAATTGAATTTACATGAACTGTATTACCAGCAGTGATACTTGTATTTATTGCATTACCATCTCTTAAAATTTTGTATATAATTGAAGAAACAGGTAAACCTTTAGTTTCAATTAAAACAATTGGTAATCAATGATTTTGATCCTATGAATATTCAGATTTTTCAAATATTATGTTTGATTCTTACATATCACCAATTAAGAATTCAAAATAAACAAATTCGATTACTAGAAACAGATAATAAATTAGTAATTCCATATAATACTCAAACACGAATTTTAATTACATCTTATGATGTAATTCATTCTTGAACTATCCCAGTTTTAGGAATTAAAATTGATGCAGCTCCAGGACGAATTAATCAAGGAAATTTAATTATAACACGACCAGGATTATTCTTTGGTCAATGCTCAGAAATTTGTGGTGCAAACCATAGATTTATACCAATCATACTAGAAAGAGTTGGAATTAAATCATTTATTAACTGAATTAAAAATTATTATATCTCCAATATGATGAATATCATTAATAATAATATTTATTATTACTATAATGATTTGTATTAACATAAATTACTTCAATTACAACAAAATATTAAAAATAAAAAAAATTGGTTACAAAAAAATAATAAATGAATATGATAAATAATTTATTTTCCGTATTTGATCCATGTACAGGAATACATCAATAAATTGATTAAGAACAATTATTTTTATAATAATAATGCCTTATAGAATATAATTACAAATAATAAAATTTCATTCTTATTTAAAACAATTTTAAATAGACTTCATACAGAATAAGTATATTAATAAAATTTAAAGGAACAACTCTAATCACAATCACATTGTTTACATTATTTTTTATAATAATATTATAGGATTATTACCCTACATTTTTACTTCTTCAGCACACTAGTTTTCTCATTAACAATAGCATTACCTATATGATTAGGGTTTATACTATATGGATGGATAATAAAACTAATTATATGTTAACACATTTAGTACCAACTGGTACACCAGGAGTGTTAAACCATTTATAGTTTTAATTGAAACAATTAGAAACATTATTCGACCTGGGTCATTAGCTGTCGATTAACAGCCAATATAATTGCTGGGCATCTATTAATATCATTATTAGGAAACACTCAATAATTATATTTATAATAACATTAACTGTTTTTATTATACTTATAATGTTTGACTAGCAGTTGCACTAATTCAATCTTATGTATTTATAACACTAACTACATTGTATTCTAGAGAAATTATGAATAATCATCCATTTCATTTAGTAAATAAAAGACCTTGACCAATTACGGGGACTATTGGAATAATGTCAATATTATCCGGAATAGTTATATGATTTAGTAAACAACAAAATATCTTTATAATAGTAGGAATATTAATTGTTATTTTAACAATAATTCAATGATGACGAGACGTAACACGAGAAGCTAGATTCCAGGGACTTCACACTAGTAAAGTAATTTCATCTATAAAAATAGGTATAATTATATTTATTTTATCTGAAGTATTATTTTTCATAAGATTTTTCTGAGCATTTTTTCATAGAAGATTAGCACCACAAATAGAACTTGGTATACAATGACCACCTATAGGCATTGCAAGTTTTAACCCCATTAATATCCCCATGCTTAATACAATAATTCTGCTAAGATCAGGGATTACAATTACATGAGCTCATAATGCTTTAATTATAAAAACTATACAAAATAAATCAAGCAATAGTTATAACAATTGCATTAGGGATTTATTTTTCTATTCTTCAATTATATGAATATATTGAAGCACCATTTTGTATATCAGATTCAGTATACGGGTCAACATTTTTTTTAGCAACAGGTTTTCATGGTTTACATGTAATTATTGGTACAATTTTTATTGTTGTATCTGCACAACGACACTTAAAACTTCACTTTTCAAAGGAACACCATGTAGGATTTGAAGCTTCAGCATGATACTGACACTTTGTAGATGTAGTCTGATTATTTTTATACACAAGAATTTATTGATGAGGAGGATAACATTTAGTTGTAATTATAGTTATTATAATAGTTCTAATAGCCTTAATAATATTTGTTAGAAAAAAAACAATTCAAGATTGACAAAAATCTAACCCATTTGAATGTGGATTTAATTCAATAAGAATAAAACGATTACCATTCTCTATTCACTTCTTCTTGATTGCAGTTATTTTTCTTATTTTTGACATTGAAATCATTATTATTTTACCAATAACATTAACTTTAAAAAGATCATTTATAAGAATTTGAGTAATAACGTCAACATTTTTATTTTAATTTTATTAATAGGATTATACCATGAATGATTAAATGGAATACTAAAATGAACAACATAATAAAAAATAACCAATTATAAAATAATAAAAATATTTTTATATTTCCAAATATATAAAACTGTAATAGATTAGAAATTTTTAATAAATAAAAAGAAAAACCAGAAGAACCATAAAATTCCCCTCAATTTAAAGAATAGTTATACTTATAACTAAATAAATAAAAATTTATAAATAAGTAATAAGAATATCTGTATATTAATCATATATTAGAAATAAATAATAAGAGTAATTAAATAGGTAGCCCTTTATTATAGATAATTCAGAACCAAAAAAGACCTAAAAATACTAAAACTAATGATATCAACTTAATATAAAAAGGTAATATAATAAAAGAAAGATCTAAGGATATAATTCATATTGTTGTACAACCAAAAAAAACAAACAAGGTTAAAAAATAAATACTCATATTTATTAAAAAAATTTTCAAAGATAATACATAAAGGCCATGCTTATCTTAAAAAGAACAGAATAATAAAATAACCGAATTCATAACAACAGGTTAAGCCCAAACACAAATAAAAAATAATGAAAACGAAAAAATTAACAAAATTTATTCTAATAAGTTCTACAATTAAATCCTTTGAATAAAATCCAGAAAGAAAAGGAAATCCAAAAGCTATAGATGAAATATTAAAACAAGAAGTAATATAAGGAATATAGTTTCTAATTAAACCTATTATACGAATATCTTGATTATTATTTATGTAATAAATCATAATACCAGAACAAAGAAATAATAAAGATTTAAACACAGCATGAGTTAATAAATGATAGAATGCTATGTTTACTATTCCTAAAAATAAAGAACTTATTATTAACCTAATTGTCTCAAAGTAGAAAAGCAATAATTTTTTTTAAATCAAATTCATAATTAGCACAAAAAGAAGACATAAATATAGTTATTAAACTTAAAAACAAATAATTATTATTAAAATAACTGGTTAAAAAAACGAATAAGCAAATAAACCCCAGCAGTTACTAATGTAGAAGAGTGGACTAATGAAGAAACAGGTGGTGCAGCTATTGCTGCAGGAAGTCAAGAAGAAAAAGGAATTTGAGCTCTTTTAGTAAAACAAGAAATAATTAATAAATAAAATTGACTCATGATAAAAATCTAAGTAAAATATAAAATGTCAACTCCCATAACTTATTAATCAACAAATAGAGATTAACAAACCAATATCTCCTAAACGATTTGTTAAACAAGTGATTATACCAGATAAATAACTTTTTATTGAATTATAATAAATTACCAAACAATATGAAACCATTCCTAATCCATCTAACCTAACAAAATTCTTAACAAGTTTTCTAATAATTTATTACTATACTTAAAATAAATAAAACAACCAAAAAAGAAATCGATTTCTAGAGTAAGTATTTACCCCCATATAATCAGAACTATATAAGATTTATAGATGAAATAAATAAAACTCTGAAATAAATATTAAAGAAATTCAATCCAACAAAATAACTAATAGACTCCAAAGGAGTTAACTAAAATCTCTCACTCTAAAAAAAACAATAACCATTAATTGAAATATAAAAAAAAAAAAAAAAAATAATTTAAACATAATATAATAATAATAGTGGTAGATGGGTAAACAACAAAAACTCACGAGTAAACCCTAATGAATAACAATAAAATTGATGTGGCACCCCATGCTGTATATAACTATAAAAAATAACTGAAACATGCTGAAAAAAATGAAATAAATAAAAAAAAAGAAATTGATCAATATATTATTATTCTATTAATAATAAGAACTTCTCTAAAAAAATTTAGACTTGGAGGGCATCTTATATTAAAACAACAAAAAATAAATCATAAAGAAGAACTCTAGGTATTAAATTAATTAATCCTTTGTTGATAAAAAATCTACGTCTTGTATAACGTTCATAAGAAATTTGCTAAACAAAATAAACCAGAAGAACAAAGACCATGAGAAATTATCTAAAGTAAGCTCCTATAATTCCCCACTTTGTTATAGAACACAATCCTAATAAA
>2Typhlocyba_sp
ATAACAATAATCTTAGGGATTATTTTATCCATTAGATCTAATAACTGAATTACTATTTGATGTGGATTAGAAATTTCATTAGTTTCTATTATCCCATTAATAATTTCAAAATTAAATTTCGTCAGAATCCACAATAAAATATTTTATTATTCAAAGAATTAGATCATCAATATTAATGCTAGGTATAATAATCATAATTATAAAGGGAGATTATTATGATTACATATTAATGCAGCAATTCTAATCAAAATAGGGGTAGCCCCCTTCCACAATTGGGTTTTAACTGTAATTGAAGGATTAACATTTTCAATAGTAATCATTATGCTAACAATTAATAAAATTGCACCATTAGTGTTAATAAGTTATTTAATACAAAATCAGAATAATCATTATTTTAACAATTGCAATTGGCGCCATTTTGGGGTTAAACCAAAACTCAATTAAAAAAATAATTGGGTATTCATCTATTTTTAATATAGGTTTCATTTTATCTATTATAAAATATAATTTAATGTGAATTGTTTACTTAATGCTATATCAATTTTATTATCTTCTTAATTCTTAAAACAGAGAATAATAAATATATCAACCAAATAGTATTCTCAGGAATATTAAATAATAAAATAACCTTATGAATCACGCTTCTTTCAATGGGAGGTATGCCTCCATTAGTAGGATTTTCAATTAAATACATAGCTATATGATATATAATTAACATAAAGCTTTTTTATTTTTCAATAATAATTATGTTATCTTTATTAGTTATATTTATATATCTACGTATGACATTCTTATCAATTATAAGAAATTCATTAACAAATAAAAATAAATTTTTAATTAAATTTCTATTGAATACAATTTCAATATATTTGGTATGAATAAATGACTATTCTCTACAAATCATAAAGATATTGGGACAATATACTTTATCTTCGGAATTTGATCTGGAATCTTAGGAATAATACTAAGTATACTAATTCGAATTGAACTAGCACAGCCAGGGCCATTTCTTAATAATGATCAAATATATAATGTAATTGTTACATCTCATGCATTTATCATAATTTTCTTCATAGTAATACCAATCATAATTGGAGGATTTGGTAATTGACTTCTACCCTTAATAATTGGAGCTCCTGATATAGCCTTCCCACGAATAAATAATATAAGATTTTGGTTATTACCCCCTTCACTAACACTTCTTTTAACTAGCTCAATAGTAGAAATAGGAGCAGGAACAGGATGAACAGTTTACCCACCCTTATCAAGTAATATTGCTCATTCAGGAAGAAGAGTAGATTTAACAATTTTTTCACTACACATAGCAGGTATTTCATCAATTTTAGGAGCAGTAAATTTTATTACTACAGTAATTAATATACGACCTAATACTATAACAATAGACCGAACACCATTATTTGTTTGATCAGTATTTATCACAGCAATTTTATTATTACTTTCACTTCCTGTTTTAGCAGGTGCTATTACAATATTATTAACAGACCGAAATATTAATACATCATTTTTTGATCCATCAGGAGGGGGTGACCCAATTCTATACCAACATTTATTCTGATTCTTCGGACACCCTGAAGTGTATATTTTAATTTTACCAGGATTTGGATTAATCTCTCATATTGTTACACAAGAGAGAGGAAAAAACGAATCATTTGGTTACATCGGAATAGTATACGCAATAATATCAATTGGATTACTTGGATTTGTAGTATGAGCTCACCACATATTTACTGTAGGTATAGATGTAGACACACGAGCTTACTTTACTTCAGCAACAATGATTATTGCTGTACCAACTGGTATTAAAGTATTCAGATGACTAGCAACAATAAATGGAATTACTCTAAAAAAAAGTGTATCTCTACTATGAGCCTATGGCTTTGTGTTCCTATTTACAATAGGAGGATTAACAGGAATTATTCTTTCTAACTCTTCAATTGATGTTATTTTACATGATACATATTATGTAGTAGCTCACTTTCATTATGTTCTTTCTATAGGTGCAGTATTTGCTATTATAGCAGGATTCGTACAATGATACCCATTATTTACAGGTTTAATAATAAACCCTAAATGACTAAAAATTCAATTTACTATAATATTTTTAGGAGTAAATATAACATTCTTTCCACAACATTTCTTAGGTTTAAGTGGATTCCCTCGACGATACTCAGATTACCCTGACATCTACACCTCATGGAATATTGTATCTTCTTTAGGAAGAACTATATCTCTTATTAGTGTATTAATAATAATATACATTATTTGAGAAAGAATAATTGCTAAACGAATAATTATATTTAATATTAATAACAATAGATCAATTGAATGATTCCAAAAAACACCCCCTGAAGAACACTCATATTCAGAATTACCATATTACTAATTATGCAACAAATTTAAATTTCCAAAATGCAAACTCACCAATTATAGAACAATTAATTATATTTCATGACCATACAATAATAATTATCTTAATAATTACTATTATAGTAGGATATATAATGTCATTAATTATAATTAAAAGATTCAACAACCGATTCATATTAGAAAACCAAATAATTGAACTTATTTGAACAATCCTGCCAGCAATTATATTAATTTTTATTGCATTACCATCTATTAAAATTCTTTATATACTTGAAGAAACAAGTAAGCCCATGATTTCGATTAAAACAATTGGTCATCAATGATATTGATCTTACGAATATTCTGACTTTAAAAATATTGAATTCGACTCATATATAAAACCCTCAAAGATATCGAATAAATCAATTTCGATTACTAGAAACAGACAATAAAGTAGTATTACCATATAATACACAAACACGAGTATTAATAACATCATCTGATGTTATTCACTCATGAACAGTACCAGTACTTGGAATTAAGGTAGATGCATCACCAGGACGAATCAATCAAGGAAACTTATTAATAAACCGACCTGGGCTATTTTATGGTCAATGTTCTGAAATTTGTGGAGCAAATCACACTTTTATACCTATTCTATTAGAAAGAATTAATATAAGATCATTCATTAATTGAATTAAAAAATACTATATCGCCTATATGATGAACTATACTTATGATAATATTTATTATAAGATTTATTATATGTATGTATATTATATATTTTAATAGAAATAAGTATTCCACAATAACAAAAAAAATAGTTAAAAAAAATTTAAATGAACATGATATATTATCTATTTTCAGTATTTGATCCATGCACAGGTATATATCACTAAACTGATTAAGAACTATAATTTTTATTATTATAATACCATATAAAATATGATCACAGAAAATAAAATTAGATTAATATTAAAATTAATTTCAAAAACCCTTAACAAAGAATATCAATATTAATAAAATACAAAGGAACAAACTTAATTATAATTAGAATATTTATACTATTTTATTTAATAATTTAATAGGTCTTATACCATATGTATTTACTTCATCAGCCCATTAACATTTTCACTAACTCTTGCATTACCAATGTGGATATCACTAATGTTATTTGGATGAATAACAAAACAAACAGAATATTTTGTCATCTTGTACCAACAGGTACTCCTGGTATTTTAAACCATTTATAGTAATAATTGAAACAGTAAGAAATATTATTCGACCAGGATCTCTTGCTGTCGTTTAACAGCTAATATAATTGCAGGACACTTATTAATATCACTATTAGGAAATTATCAGCAACTGTTCTAATTATAACTTTTATTATTTTTATTACACTAATACTATTTGACTAGCAGTAGCAGTTATTCAATCATATGTGTTTATAACACTTATAACCTTATATTCTAGAGAAATTATGAATAATCACCCATTTCATTTAGTTGATAAAAGACCATGACCAATCACAGGAACTATCGGAGTAATAACAACACTAACAGGTATAGTAATATGATTCCATAATTCATTTATAGCTGGAATACTTATGGGAAATATTATCATTATTATAACCATAATCCAATGATGACGAGATGTAATTCGAGAAGCTAGATTCCAAGGTATTCATACCTATAAAGTTATTTTATCAATAAAAATCGGTATAATAATATTTATCTTATCAGAAATTTTATTTTTCATAAGATTCTTTTGATCATTTTTCCACAGAAGATTAGCACCTACTATAGAAATTGGTATAAAATGACCTCCATTAGGAATTATTACTTTTAACCCAATTAATATCCCAATACTAAACACAATAATTTTATTAGGATCAGGGATTTCAATTACATGAGCTCATAATGAACTAATTATAAAAATTACTCAAAATAAATCAAGCCATAATTATTACTGTAATATTAGGAATATATTTCACCTTAATACAGTTATATGAATATATTGAATCTCCCTTTTGTATTTCAGATTCAGTATATGGGTCAACATTTTTTATAGCAACAGGGTTCCACGGACTACATGTAATTATTGGAACAATTTTTATTCTTGTATCCACATCACGAAATTATAAGTTGCATTTCTCTGATAATCACCACGTAGGATTTGAAGCATCAGCATGATACTGACACTTTGTTGATGTAGTATGACTATTTTTATACATAAGAATCTACTGATGAGGAGGTTAACATTTATTAATAATTTTAATTATTGTTATTGCAATCATAATTCTAGTATTAGCAATCAGAAAAAAAACAATTGTAGATTTACAAAAATCAACACCCTTTGAATGTGGATTTAATCCAATAACATTTAAACGTCTTCCATTTTCTATTCACTTTTTCTTAATCGCAGTAATTTTTTTAATTTTTGACATTGAAATTATTATTATTTTACCAATAACATTAACATTAAAAAGTTCACTTATTAAAATATGAATGTTAACAGGAACAATTTCATAATTATTTTAGTTATTGGGTTATACCACGAATGAACTAATGGTATACTAAATTGAACAATTTAATAAAAAAAAACAGACTATAAAACAATAAGAAAATCTTCATATTCCCTAATATATAATATTGAAATTTATTAGAAATCTTTAATAAATAATAGGAAACCCCTATTGAACCATAAAATTCACCTCAATTAATTCTAGAAGAATACTTAAAAGAAAATAAATAAAATAATATAAATAAATAATAAGAATATCTATACATAAATCACATATTAGAAATATATAAAAATACATCTTTATTAAATATGATTTTATTAAAGATAATTCAGTACCATCAAAATCCTATAAGGACAAAAATCAAAGAACTTAATTTAAGATAAGAAGGAATGATAATGTAAACTAAATCCAATCTAATCAATCATATTATCATACAACCAAATAAAACAAAAAAACTCAGAAAAAAAATTCTATAACTTATGAATGAAATTTTCAAAAACCAAACATAAAGAATATGCTTATTTTGAATAAAACGGAATAATAAAATAAACGAATACATAACAAGCGGTTAACCCTAAACAAAAATAAAAAATTATAAACAAAAAAAAATTTAAAAAATTTATTCTTATCAACTCAACAATTAAGTCCTTAGAATAAAAACCAGATAAAAAAGGAAAACCAAGAGCTAAAGAAGAAATATTAAAACAAGAAACAGTATAAGGAATATAATTTCTCATCAAACCTATAAAACGAATATCTTGGTTGTTATTTATGTAATAAATTATAATACCAGCACAAAGAAATAAAAGAGACTTGAAAACTGCATGTGTTAACAAATGATAAAAAGATAAATTTACTATACCCAAAAATAGTGATCTCATTATTAACCCAATTGTCTTAAAGTAGAAGGGCAATAATTTTCTTTAAATCAAATTCATAATTAGCACAAAAAGAAGATATTAATATTGTTATTAAGCTAAAAAAAAGATATTAATTATTAAAATAACTGGTCAAAAAATCGAATTAATAAATAAACCCCAGCAGTTACTAGAGTAGAAGAATGAACCAAGGAAGATACAGGAGGAGCAGCTATAGCTGCTGGTAGTCAAGAAGAAAAGGGAATCTGAGCTCTCTTAGTAAAAGAAGAAATAATAAGTATATAAAATAGAATGATAATAATAATCTAAATAAAATATAAAATGTCAACTACCATAAGATATAAGTCAACAAATAGAAATTAATAAGCCAATATCACCTAAACGATTTGTTAAACAAGTAATTATCCCAGATAAATAACTTTTTATAGAATTATAATAAATTACTAAACAATAAGAAACTATACCTAAACCATCCAACCTAATAAAATACTCAACAAATTATCTAATAATTTAAAACCATTCTCATAATAAAAAGAACCACTAAAAAAGAAAACGATTACTAGAATAAGTGTATAAACCCATATAATCAGAACTATATAAAATATATAGAGGAAATAAATAACACTCTGAAATAAATATTAAAGAAATTCAATCAAAAACTAATAATAAAAAACACCGAATGAATTGATTAAAATTTCTCACTCCAAAAAAAACAATAATTGTTAATAAAAATACAAAAAAAAAAAAAAAAAAAAATTTAAACCTAAAATTAAGAAGGTAGGGGTAAGTGAATTAACAATAAGAACTCCCGAGCCATCCCTGATGAATAAGAGTAAAATAAATGAGGAATACCATGCTGAATATAACTATAAAAAATATCTGAAACAAGCAGAAAAAAAAGAAATAAAAATAAAAAAAGAATTATACCAATACATTATTATTCTATTAATAATAAATACTTCTCTAAAAAAATTTAAACTCGGTGGGCAACTTATATTAAAACTACAAAATATAAACCACAAAAATGAATTCTAGGTATAAAATTAATTAAACCTTTATTAAGAAAGAATCTTCGTCTACCATAACGCTCATAAGAAATTTGCTAGGCAAAATAAGCCTGATGAACAAAGACCATGAGAAAGTATTTTAAATAAGCACCTAATATTCCTCATGAAGTTATTGTTAATAAACCAATTAAA
>3Limassolla_lingchuanensis
TTCACATTCATAATTGGATTATTAATTTCAATTAGATCTAATAATTGAATTTTAATTTGATGTGGTTTAGAAATTTCAATAATGTCATTCATTCCAATAATAACATCAAATCTATATTACATCAGAATCAACTATTAAATACTTTATTGTACAAAGAGTGAGATCCTCATTATTAATATTAGGTATATTAATCATAATTATAAAAGGAGAGTATTATGATTATTTAGTAAATCCTCATTATTAATTAAAATAGGAGTAGCTCCATTTCACAATTGAGTTTTAACAGTTATTGAAGGAATAACACCTCAAATTATATTTATTATACTGACAATTAATAAAGTAGCACCTATTACCATTATGTCTTATATATTGCATCTTAATTTTATTAATCTGTTTAAATGCTTTAATAGCATCTATTATAAGAATTAATCAAAACTCAGTTAAAAAGTTATTAACATATTCATCAATTATAAATATATCTTTCGTGTTAATTATTATTAAATTAAATTTAATGTGAACTATATATTTTTTCTTATATCATTTTTGTGATATACCGTGTTAATAATTAATTTCAAGATATTTATATAAATCAAATTATTATAACTAAAATAAAATAAGAAGAAATATTTTTTTGAATAATTATATTATCAATGGGGGGAATGCCCCCATTAGTAGGGTTTTCAATTAAATATATAGCCTTACAAGCTATAATTAACAAAAAATATATTTACATATCAATTATAATTTTAGCTTCATTAACCATAATAATGGTATATCTTCGATTAACATTTATTTCTATAATAAATAGATCATTAAGACTGAAACTTGAAGTTACAATAACTCTAGAACATAATAAATTATAAATATTAGTTAAATGAATAAATGATTATTCTCTACTAATCATAAAGATATTGGAACAATATATTTTATCTTAGGAATTTGGGCAGGATTACTAGGAATAATAATAAGAATCTTAATTCGAATTGAACTTACACAACCAGGACCATTTTTAGGTAATGATCAAATCTATAATGTTGTAGTTACAGCTCATGCATTTATTATAATTTTTTTCATAGTTATACCAATTATAATTGGTGGGTTTGGAAACTGACTTGTTCCACTAATAATTGGGGCACCAGATATAGCGTTTCCTCGAATAAATAATATAAGATTTTGATTATTACCCCCGTCATTAACTTTATTAACAATAAGATCAATAATTGAAATAGGTGCTGGGACAGGATGAACTGTCTATCCTCCTTTATCTTCTAATATTGCACATTCAGGAGCTAGTGTCGACTTGGCAATTTTTTCATTACATTTAGCAGGTATCTCTTCAATTTTAGGGGCAGTAAATTTTATTACAACAATTATTAATATACGACCAATAGGAATAAAGATAGATCAAATTTCATTATTTGTATGATCAGTCCTAATTACTGCAATTTTACTATTATTATCATTACCAGTTTTAGCTGGGGCTATTACTATATTATTAACAGACCGAAATCTTAATACATCTTTTTTCGATCCAGCAGGTGGGGGAGACCCTATTTTATACCAACATTTATTTTGATTTTTTGGACATCCCGAAGTTTATATTCTTATCTTACCAGGATTTGGTTTAATTTCACACATTGTAACTCAAGAAAGAGGAAAAATTGAGGCATTTGGGTACATTGGTATAGTATACGCAATAGCATCAATTGGATTATTAGGATTTGTTGTGTGAGCACACCATATATTTACTGTAGGAATAGATGTAGACACACGAGCATACTTTACCTCAGCCACTATAATTATTGCAGTACCTACTGGTATTAAAATTTTTAGTTGATTAGCAACTATATATGGGATCATCATCAAAAAATCAGTTTCACTATTATGATCTTATGGTTTTGTATTTTTATTTACAATGGGGGGTTTAACAGGTATTATATTATCAAATTCATCTATTGATATAGCCCTTCATGACACTTACTATGTAGTAGCACACTTTCATTATGTTTTATCTATAGGAGCAGTATTTGCTATTATAGCAGGATTTATTCAATGATATCCACTGTTTACAGGACTATCAATAAATCAAAAATGATTAAAAATTCAATTTTCAGTAATATTTATTGGTGTAAATTTAACATTTTTCCCACAACACTTTTTAGGATTGGCAGGGTTCCCACGACGATATTCAGATTACCCTGATGCATTTATATCATGAAATCTAATTTCATCATTAGGGAGACTTATATCATTAATTAGAATTCTATTAATAATATTTATTATGTGAGAAAGAATAATATCTAAACGATTATGTCTAACATCTATTTATAATCAAACATCTATTGAATGATTACAAAGTACACCACCAGAAGAACACTCATATAGAGAATTACCATTAAAAATTCTATGCATCTAATTGAAATTTCCAAAATGCAAATTCTCCTGTAATAGAACAATTAATTTTCTTCCACGATCATACAATAATAATTATTGCTATTATTACAGTAATAGTAGGGTATATGTTAGTGTCACTTATAGTTAAAAGATTTAACAACCGAATATTAATAGAAAACCAAATAATTGAATTAATTTGAACTATTATCCCAGCAATTATATTAATCTTTATTGCTATACCCTCCATTCAAGCATTATACATAATTGAAGAAACTAATAAACCTATATTAACTATCAAAACAGTAGGTCATCAATGATACTGATCATATGAATATTCAGACTTCAAGAAAATTGAATTTGATTCATATATGAAACCAACAGTGAAATTAGAACAGAGAATTTCGAGTTTTAGAAACAGATAATAAACTTGTAATCCCTTATAAAACTCAAACTCGAATATTAATAACATCTACTGATGTTATTCATTCATGAGCAATACCAACATTAGGTATTAAAGTAGACTCATCACCAGGACGAATTAATCAAGGAAACTTTATAGCAAACCGACCAGGTTTATTTTATGGTCAATGTTCAGAAATTTGTGGAGCAAATCATAGATTTATACCAATTATATTAGAAAGAGTAAATTCCCAGACATTTATTAAATGAATCAAAAACTTTTATATCACCAATATTATGAGTATACCTATCTATACTATTTATCTTAACAATAATTATATCAATTAACATTATATATTTTAATTATTCAAATCAAATTAATAAAGATATTAAAACTCATAAAAAGATAATAAATGAGTATGATAAATAATTTATTTTCAGTATTTGACCCGACTACAGGATCATATCAATAAATTGACTAAGATCATTAATTTTAATCATTTTAATACCATATAAAATATATTTATAAAAAATAAAATTATAATTATATTCAACTTAATAATTGATTCACTAAAAAAAGAATATTTATATTAATACCATATAAAGGTATAACCTTACTTATAATTAGATTATTTATACTATTTTAATTAACAATTTAATAGGATTAGTACCATATGTATTTACTTCATCAGCACATTAGTATTTTCATTAACCATTGCGTTGCCTATATGGATAGGATTTATATTATTTGGATGAATAATAAGACTAAAATAATATTTAATCATTTAGTTCCCGTAGGAACACCATATATTTTAAACCATTTATAGTTATTATTGAAACAATTAGAAATTTAATTCGGCCAGGATCATTAGCAGTCGATTAACTGCTAATATGATTGCAGGACATTTATTAATATCATTACTAGGAAACAAACATCAATAGTTTTAATTTCGACACTAATAATTTTTTTATTCCTAATATTATTTGACTTGCAGTAGCTATAATTCAATCATACGTTTTTATAACTTTAACTACATTATACTCTAGAGAAATTATGAATAATCACCCATTCCACCTAGTAGATAAAAGACCTTGACCATTATCAGGGTCAGTAGGATTATTAACATTAACTTCAGGATTAGTAATATGATTCCATAAATTAAGAATAAGATTAATATTAACAGGGGTAATAATTATCTTATTAACTATAATTCAATGATGACGGGATGTCATTCGAGAGTCCTCATTTAAGGGGCTCCATACAATTAAAGTAACATTAACAATAAAAATTGGTATAATAATATTTATCACATCTGAAGTACTATTCTTTTTAAGATTTTTTTGAGCATTTTTCCATAGAAGATTATCACCAAGAGTAGAAATTGGATTAAAATGACCACCAATAGGAATTATTAGATTTAACCCAATAAATATCCCATTATTAAATACTATAATTTTATTAAGTTCAGGTATTACAATTACATGAGCACATAATGCTATTATTATAATAATCATTCACAAGTATGCAATCTATAATTTTAACTGTAATTTTAGGGTTATATTTTTCTATGCTCCAATTATATGAATATATTGAAGCACCATTTTCTATCGCAGATTCAGTATACGGGGCTACATTTTTTTTAGCTACAGGGTTTCATGGTTTGCATGTAATTATTGGTACAATTTTTATTGCAATTTCAATACTACGAATTTTAAGTTTACATTTTTCTTCTAAACATCATGTAGGATTTGAAGCATCAGCCTGATACTGACACTTTGTTGATGTAGTTTGGTTATTTCTATATGTTTCAATTTACTGATGAGGTGGATTTAGATTAATTATAATCATTATAATTTCATTTATTATTGTAATATTAATTAATTTAATAAGAAAAAAACCTATTTCAGATTCGCAAAAATCTACCCCATTCGAATGTGGATTTAATCCACTAACTATAAAACGATTACCGTTTTCAATTCACTTTTTTCTTATTGCAGTTATTTTCTTAATTTTTGATATTGAAATTATTATTATTTTACCTATAACATTAACATTAAAAACAAGAACAATATATACTTGAATAACAACAAGATCAATTTTATTATTATTTTAATTATAGGATTATATCATGAATGAAAATATGGTATATTAAACTGAACTAAATAATAAAAAAAAACAAATAATAAAATATAAAAAATATCTTTATATTTCTAAATATATAATTTTGAAGATAAAAAGAAATCATAGAAAAATAATAATAAATTCCTATAGGACCATAAAATTCACCTCAATTTAATCTATAAGAATAATTATAAGAAAAAGAGTAACAGATGTTATATAAGTAATTAAAATAACTTATCATAAATCATATATTAGTAAAAAGTAATAATTTAAAGTTATAAAATAACTTCTTATTAAAGTCAATTCAGAACCTAAATAAACCAAAAATAACAAATAATAAAGTTATAATTTTAATATAAAAAGGAAGTATCACAAAGTAAAATTCAATTATTATTACTCATATAAAAACACACCCTAATAAAACAAAAAAAGTAAGAATAAAAATTCTAAATTTTATAAATGAGTCCTTCAGAAAACAATGACATAGAGAACCAGAATCCCTTTAATTAAAGAATAATAAAATAGACGAATTCATAGCAAGAAGTTAACCCTAAACAAACATAAAATAATAAATAAACAAAGAAATTTGTTATATTTATATTTATAGACTCCACAATTAAATCCTTTGAGTAAAACCCAGAAAGAAAGGGAAATCCAAATGCTATTCTTGAAATGTTAAAACAAGAACAAGTATAGGGTATAAACTTTGATACTGACCCTATTATACGAATATCCTGGTTATCATTTATTTGGAAAATTAAAATCCCTGCACATAAGAATAATAAAGACTTAAAAATAGCATGAATAATAAGATGAAAAAATGCCAAATTAACTAATCCTAAAAATAATGAACTCATTATTAACCTAATTGACTAAGGGTTGAAAAGCAATAATTTTTTTTAAGTCAAATTCATAATTTGCACAAAAAGAAGATATAAATATAGTTAATATACTTAAAAATAAAAATATATTTAAAAAATAACTGATTAAAAAATCGAATTAATAAATAAACACCTGCGGTTACTAATGTTGAAGAGTGTACTAATGAAGAAACAGGAGGTGCTGCTATAGCGGCAGGAAGTCAAGAAGAAAAAGGAATCTGAGCTCTTTTAGTAAAAGAAGAAATAATAATTAAATAAAATATAAGAATTATATAGATCTAAATAAAATATAAAATGTCATCTACCGTATGATATTAATCAACATAGAGAAATTAATAATCCAATATCACCTAAACGATTAATTAAACAAGTAATTATTCCAGCAAGATAACTTTTTATAGAATTATAATAAATTACTAAACAATAAGAAACCAACCCTAAACCATCTAACCAAGTAAAATTCTTAAAAGATTGACTCAAAATTTAATAATATTCTAAAAACAAATATAATAACCAAAAATAAAAACGATTTCTAGAATAAAAATATAATCCCATATAATCAGAGCTATATAAAATTTAAAGAAGAAATCAATAAAACACAGAAATAAAAATTATAGAAATTCAATCAAAAACTAATAATAAGAAATTAAAAAAGAATTGATCAAAATATTTCACTCTAAAAAAAACAATAATCATAAATAAAAATATAAAAAAAAAAAAAAAAAAAAATTTAAAATTAGAATAATTAAAATAAAGGAAAATGAATAATTAATAAAAATTCTCGAACAGAACCTATTATATAGGAGTATAAAAAATGAGGAACTCCATGTTGAATAAAACTATAAATAGTATCTAAAACAAGCAGAGAAAAAAGAAATAAATAAAAAAAAAGAATTACATCAATATATTATTATACTATTAATAATAAATACTTCTCTTAAGAAATTCATTCTAGGGGGACATCTTATATTAAAAGCACAAAAAATAAATCAAATAAAAGAATTCTAGGTATTAAATTAATTAAACCCTTATTTAAAAAGAAACTACGGCTACTAAAACGTTCATAAGAAGTTTGCTAAACAAAATAAACCAGAAGAACATAGACCATGAGAAATTATTTTAAATAAGAACCTCAGATACCTCACTTTCTTATTGAAACAATTCCAATTATA
>3Paraahimia_luodianensis
ATAACCATATGATTAGGAATTATTATTTCAATTAGATCTAATAACTGAATTATAATTTGATGTGGATTAGAAATTACATTAGTATCTATTGTCCCACAAATAATTAATAAATCATAATTCATCAGAATCAATAATAAAATATTTCATTGTACAAAGAATTAGTTCATCAATTTTAATGCTAAGATTAATAACTATAATTATAAGGGGAGATTATTATAGTTATTTAATAACACAGCATTATTAATCAAAATAGGAGTAGCTCCATTTCATAATTGAGTTTTAACTGTAATTGAAGAACTGGAACATTATATAATCATAATTATTCTTACCGTTAATAAAATTGCACCTGTCACTATTATAAGTTATTTAATACAAATTAAACCTAATTATTATATTAACAATTCTAACAGGATCAATTATAGCCTTAAATCAAAGATCTATAAAAAAAATTATTGGGTATTCATCAATTTTTAATATAGGGTTTATAATTACAGCACTAAAAAATAGAATAATATGAATTATATATTTATTTGTATATCAATTTCATTATCTATAATATATATATATCTTAATAAAATAAATTTATTAATCAAATAATTATATCTGAAATATTAGTTACAAAAATAACAATATGAATAAATATATTATCAATGGGAGGAATACCTCCTCTTATTGGATTCTCAATTAAATATATAATCATAATATATATAATTAAAAGAAAAATAATGTACATCAGAATTATAATTATAGCATCATTAATAGTTATATTCTTTTATTTACGAATAATATTTTCATCATTTATGATTAATTCATTAATTAATAAAAACAATTTCTAAAAAAAATTTCATCTGAATAAATTATTAATTTAATTCCAATGAATAAATGATTATTTTCTACTAATCATAAAGATATCGGAACTATATATTTCATTTTTGGAATTTGAGCAGGAATACTCGGAATAATATTAAGAATAATTATTCGAATTGAACTATCTCAACCAGGACCATTTATAAATAATGATCAAATATATAATGTTATTGTAACATCACATGCATTTATTATAATTTTCTTTATAGTTATACCAATCATAATTGGAGGATTTGGTAATTGATTATTACCTTTAATAATTGGAGCACCAGATATAGCTTTCCCACGAATAAACAATATAAGATTTTGACTTTTACCCCCTTCCATTATATTTCTTCTATTTAGATCAATTGTAGAAATAGGAGCTGGAACTGGATGAACAGTATATCCACCATTATCAAGTAATATTGCTCATTCAGGATCAAGAGTTGATTTAACAATTTTCTCTCTTCATTTAGCAGGAATTTCATCAATTCTTGGAGCAGTTAATTTTATTACAACAGTAATAAATATACGACCTAGTATAATAAAATTTGATCGAACTCCTTTATTTGTATGGTCAGTTCTTATTACAGCTATTTTACTTTTACTATCTCTACCTGTATTAGCGGGTGCTATTACTATACTTCTTACTGATCGTAATATTAATACTTCATTTTTTGATCCTTCAGGGGGAGGAGACCCAATTTTATACCAACACTTATTTTGATTCTTTGGACACCCTGAAGTATATATTTTAATTCTTCCTGGATTTGGATTAATTTCTCATATTGTAACACAAGAAAGAGGGAAAAATGAATCATTTGGATATATTGGTATAATTTATGCAATAATATCAATTGGATTATTAGGATTCGTAGTGTGAGCACATCATATATTTACTGTAGGTATAGACGTTGATACTCGAGCCTATTTTACATCAGCTACAATAATTATTGCTGTACCTACTGGTATTAAAGTATTTAGATGACTAACAACTATAAACGGAATCATAATAAAAAAAAGAATTTCACTAATATGATCTTACGGATTTGTATTTTTATTTACAATTGGAGGATTAACGGGTATTATTTTATCAAATTCATCTATTGATGTTATTTTACATGATACATATTATGTTGTAGCTCATTTCCATTATGTTCTTTCAATAGGAGCTGTATTTGCAATTATAGCAGGATTTATTCATTGATACCCACTATTTACAGGTTTAACAATAAACCCTAAATGATTAAAAATTCAATTTATAATAATATTTATAGGTGTAAACTTAACTTTTTTTCCACAACATTTCTTAGGATTAAGAGGATTCCCACGACGATACTCTGATTACCCAGATATTTACTTGTCATGAAACATAATATCATCATTAGGTAGAATTATATCCTTAATTAGAATTTTAGTAATAATATTTATTATCTGAGAAAGAATAATATCAAAACGAATATCAATATTAAACTTAAATAATAATTCATCTATTGAGTGATTACAAAAATCACCTCCTGAAGAACATTCTTACAGAGAATTACCCTGCTACATTCTAGGCAACAAACTTTAATTTCCAAAACGGAAATTCACCAATTATAGAACAACTTATTATATTTCATGATCACACTATAATAATCATTTTAATTATTACAATTGTAGTAGGATATATAATAACAATAATTATAATTAAAAGATTTAATAACCGATTTACCCTTGAACATCAAATAATTGAATTAGTATGAACAATTATACCAGCAATTTTATTAATTTTTATTGCAATACCATCGTTAAAAATTTTATACATACTAGAAGAAAGTAGAAAGCCTCTAATATCAATCAAAACAATTGGTCATCAATGATTCTGATCTTATGAATATTCAGATTTCAAAAAAATCGAATTTGATTCATACATAAAAAATTCTAATTATTAGAAATAAAGAATTTCGATTATTAGAAACAGATAATAAAATTGTAATTCCATATAATACACAAACACGAATATTAATATCTTCATCAGATGTTATTCATTCATGAACTATCCCAGTATTAGGAATTAAAATAGATGCATCCCCTGGACGAATAAACCAAAGAAATTTAATTATAAACCGACCAGGAATTTTTTATGGACAATGCTCAGAAATTTGTGGAGCAAATCATAGATTTATACCAATTATGTTAGAAAGAGTTAATATAAATACATTTATTAATTGAATTAAAAATTATTATATCACCTATATGATGAAATTGTTTAATAATAATATTTATTATAAGTATAATTACACTAATAACAATAATATACTTTATTTATAAAAAAAAAACACCAAAAAAAACAATTAATAATAAAAAAAAATTAAATGAACATGATAAACAATCTATTTTCAGTATTTGATCCATGTACAGGAATATATCACTAAACTGATTAAGAACAATTATTTTCTTAATATTAATACCATATAAAATATAATAACAGAAAACAAAATTAGATTTATAATACAAACAACAGTAAAAATTTTAAACAAAGAATACTTATATTAATAAAATATAAAGGAACAAACTTAATTATAATTAGATTATTCATGATTTATTATTTAATAATTTAATAGGATTAACCCCATATGTATATACATCATCTGCTCAATAACATTTTCTTTAACAATAGCATTACCACTATGAACAGCATTAATAATATATGGATGAATAATAAAACAAATTCAATATTTTCTCACCTAGTTCCAAATGGAACTCCAGGTATTTTAAACCTTTTATAGTAATAATTGAAACAATTAGAAATATTATTCGACCAGGATCATTAGCAGTCGATTGACTGCTAACATAATTGCAGGACACCTATTAATAACACTACTTGGTAATAATCAATAACAATTTTAATCTCAACTATAATTATCTTTATAACATTATTAATATTTGAATTGCAGTAGCAATTATTCAATCATATGTATTCATAACATTAATAACACTTTATTCTAGAGAAATTATGAATAATCACCCATTCCACTTAGTGGATAAAAGACCATGACCAATTACTGGTGCAATCGGATTAATAACTATATTATCAGGAACTACAATATGATTTTATAATTCAAATATAACTCATATAATAATGGGAACAACAATCATTTTATTAACTATAATTCAATGATGACGAGATGTAATTCGAGAATCAACAATACAAGGATTACATACTAAAAAAGTTATTTTATCAATAAAATTAGGTATATTAATATTCATCCTATCCGAAATTTTATTTTTTACAAGATTCTTTTGATCTTTTTTTCATAGAAGACTAGCCCCAGTTATAGAAATTGGAATAAAATGACCTCCTTTAGGAATTATAACATTTAATCCAATTAATGTCCCAATATTGAATACAATAATTCTATTAAGATCAGGAATTACAATTACGTGAGCACACAATGCACTTATTACAAAAACTACAGAAAATAAATCAAGCCATAATAATAACAATTTTATTAGGAATTTATTTTACTATTCTACAAGCATACGAATACTTGGAAGCTCCATTCTGCATTTCAGACTCAGTATATGGATCAACATTTTTTATAGCAACAGGTTTTCATGGACTTCATGTAATTATTGGGACAATCTTTATTTTAATCTCCATAAAACGAGGATTTAATCTACACTTCTCAAAAAATCACCATGTAGGATTTGAAGCTTCAGCATGATATTGACATTTTGTAGACATTGTATGACTATTTTTATATATAAGAATATATTGATGAGGGGGATAACATTTAATTATTATCCTAATACTAATAATAATTATTATTGTTATAATAATATTATTAAGAAAAAAAACAATTTTAGACTTACAAAAATCAACACCATTTGAATGTGGGTTTAATCCAATATCAAATAAACGTTTACCATTTTCTACCCACTTCTTTTTAATTGCAATTATTTTTTTAATTTTTGATATTGAAATTATTATTATTATACCAATAACATTAACATTAAAAAGAACATTTATTAAAATATGAATAACAACAGCCACAATTTTATTATTATTCTTGTTGTTGGATTATATCATGAATGAAATAACGGAATATTAAAATGAACAAATTAATAAAAAATAACAAACCATAAAATAATAAAAAAATTTTCATATTAGCAAATATATAATTTTGAATTAAATTAGATAAAAAAACCAAATAATAAGAAAGACCTAAAGAACCATAATATTCACCCCAATTAATTAATATACTATAATTAAAAGAAAATAAATAAAACCAAGAAAATAAATAATAAAAATATCTAGACATAAATCATATCATAGTAATAAATAGTAATAAAAAACAAAAAAATAACTCTTAATTATAAACAATTCAAACCCATCAAACCCCTAATAAAACAAAAATTAAAGAAATTAATTTCAAATAACCAGGTAAAAAAACCAAAAAAAAATCAAAATTAAACATTCACATTATTAAACAACCAAAAAAAACATAAAAAGATAAAAAAATAATTCTAAAATTTATAAAAAAAGTTTTCAAATATTAAACACAATGAATATGTTTATTTTAAAAAAAACAGAATAATAAAATAAACGAATTCATAACAAGCAGTTAAACCCAAACAAAAATAAAATATTAAATAAATAAAAAAATTAATAATTCTTATTCTTATTAATTCTACAATTAAATCCTTAGAATAAAACCCAGAAAGAAAAGGAAACCCAAGAGCTAAAGAAGAAATATTAAAACAACAAGTTGTAAAAGGTAAATAGTTTCTAACAACTCCTATAAAACGAATATCCTGATTATTATTTATATAATAAATTATAATACCAGAACAAAGAAATAATAATGATTTAAAAACAGCATGAGTTAATAGATGATAAAAAGAAAGATTCACCATGCCTAAAAATAAAGAACTTATTATTAACCTAACTGTCTAAGAGTAGAAAAGCAATAACTTTTTTTAAATCAAATTCATAATTAGCACAAAAAGAAGATATCAATATAGTTAATAAACTAAAAATAAGATATTTATTTAAAAAATAACTGATTATAAAAACGAATCAAAAGATAAACACCTGCAGTTACTAAAGTTGAAGATTGAACTAAAGAAGAAACAGGAGGAGCTGCTATAGCAGCAGGTAACCAAGAAGAAAAAGGAATTTGAGCTCTCTTAGTAAAAGAAGAAATAATTACTAGATAAAATATCACAAGAATAAAAATCTAAATAAAAATATAAATGTCATGACCCATAAGATATTAATCAACAAATAGAAATTAATAAGCCAATATCACCTATACGATTAGTTAAACAAGTAATTATTCCAGATAAATATCTCCTTAAAGAATTATAATAAATTACTAAACAGTAAGAAACCATTCCTAAACCATCCAACCTAATAAAATACTTAATAAATTATCTAACAATTTAAAATTATACTAACAATAAATAAAATAACCAAAAAAGAAAACGATTTCTAGAATAAGTATTAATTCCTATATAATCAGATCTGTATAAAATATATAGAAGAAATAAAAAAAACACAGAAATAAACATCAAGGAAATTCAATCAAAATACAAAATTAAAAACCACCATAAGAATTTAATAAAAGTTCTCATTCCAAAAAAAACAATTATTTTCAACAAAAACATAGAAAAAAAAAAAAAAAAAAATTAATTCTTAAAATAATAAAATTAAAGGAAAATGAACAAATAATAAATATTCACGAATTTTTCCCAAAGAATAACAATAAAAAAAATGAGGAAGACCATGCTGAATATATCTATAAAAAATAACTGAAACAAGCTGAAAAGAAAGAAAAAAAAAGAAAAAAAGAATTTGACCAATACATTAACATTCTATTGAGGATAAAAACTTCTCTAAAAAAATTTAATCTAGGTGGACATCTTATATTAAAAGCACAAAAAACAAATCATATAAAAGAATTCTAGGTATAAAATTAATTAATCCTTTATTTAAATAAAATCTTCGTCTAGAATAACGTTCATAACTAATTAGATAAACAAAATAAACCTGAAGAACATAAACCATGAGAAATTATTTTAAATAAGAACCAAAAACTCCTCACTTAGATATACTTAAAAAACCAATTAAA
>3Parathailocyba_orla
ACTAGAATATTAATAGGAATTATTATATCAATTAGATCAAATAATTGACTAGTAGTATGATGTGGGTTAGAAATTTCTTTAATTTCTATAATTCCAATAATATTTTCAAAATTAAATTACTTCAGAATCAACAATAAAATATTTTATTATTCAAACTATTAGATCATCCATATTAATGATGTCAATGTTAACTATAATTATAAAAGGGGATTATTATAGATTTATACTAACACATCGTTAATAATAAAAACAGGGATAGCACCATTCCACAATTGGGTATTAACCGTTATTGAAGGATTACAACCAACTACAATATTTATTATATTAACTATTAATAAAATTGCACCATTAACATTAATAAGATATTTAATTAAAATTTACACTAGCTATTTGCATTACTTTATTAGCGGGCAGAATTATGGGAATAAATCAAAATTCAATTAAAAAACTAATTGGTTATTCATCAATTTTTAATATAGGATTAATTATTATTGTAATTAAATCAAACTTAATATGAATATTTTACCTAATTATTTATCAAATCTATTATTTGTTTTAAACATTAAGGAAAATAAAATACATTTATTAACCAATCAATGTTTATAGAATCACTAACAAAAAAGATATTTCTATGAATTAATTTATTATCAATAGGAGGTATACCTCCCCTTATGGGGTTTTCAATTAAATATATAACATTAAATCAATTAATTTTAATAAAATGTACCTATACATCAATTCTAGTAGTATCATCATTACTAGTAATATTTTTTTACTTACGAATTACATTTACAAGAATCATAAATAATTCGATTATAAAAAAAACAAAATCAAAAATTTAACAATAACTGAATTAAGAATAAATATATTTTAAATGAAAAAATGATTATTCTCAACTAATCATAAAGATATTGGAACAATATATTTCATTTTCGGAATCTGAGCTGGTATAGTAGGAATAATATTAAGAATGTTAATTCGTGTTGAATTAGCACAACCAGGACCATTCATAAATAATGATCAAATATATAATGTAATCGTAACATCACACGCATTTATTATAATTTTCTTCATAGTTATACCAATTATAATTGGTGGATTTGGAAACTGATTAGTTCCACTAATAATTGGAGCCCCAGACATAGCATTCCCACGAATAAACAACATAAGATTTTGACTTTTACCCCCTTCACTAACATTCCTTATTATAAGATCAATAGTAGAAATAGGGGCGGGAACTGGATGAACAGTGTACCCACCTTTATCAAGAAATATTGCACATTCAGGATCAAGTGTTGACTTAACTATTTTTTCACTACACTTAGCAGGTATCTCCTCCATTTTAGGTGCAGTAAATTTTATTACAACAATTATTAATATGCGGCCTACAATAATTAAACTAGATAAAACACCATTATTTGTATGGTCAGTTTTAATTACAGCAATTCTATTACTTCTTTCATTACCAGTTCTTGCTGGAGCAATCACTATATTATTAACAGACCGAAATATTAACACATCATTCTTTGACCCTTCAGGAGGGGGGGACCCTATTTTATACCAACATTTATTTTGATTTTTCGGACACCCCGAAGTATATATTCTTATTTTACCCGGATTCGGATTAATTTCACAAATTGTTACTCAGGAAAGAGGAAAAAATCAGTCATTTGGCTACATTGGAATAATTTACGCAATAATATCAATTGGATTACTAGGATTTGTAGTTTGAGCACATCATATATTTACAGTAGGGATAGACGTAGACACACGAGCATATTTCACCTCAGCTACAATAATTATTGCAGTACCAACTGGTATTAAAGTATTTAGATGATTAGCAACAATAAACGGAACTAATATTAAAAAAAGAATTTCAATAATATGATGTTATGGATTTGTATTCTTATTTACAATAGGTGGATTAACAGGAATTATTTTATCAAATTCATCAATTGACGTAATTATACATGATACATACTACGTAGTCGCACACTTTCATTACGTACTATCAATAGGAGCAGTATTTGCAATCATAGCAGGATTCATTCAATGATATCCTTTATTTACAGGATTAACAATAAGAAATAAATGATTAAAGATTCAATTTATAATAATATTTTTAGGAGTTAATTTAACATTTTTCCCACAACATTTCTTAGGGTTAAGAGGAATACCACGACGATACTCAGATTACCCAGATCCATATATAATGTGAAACATAATATCATCACTAGGAAGATTAATATCATTAATTAGAATCTTATTAATAATATTTATTATATGAGAAAGAATAGCTTACAATCGAATAATATTATCATCAATTAATAACAATACATCAATTGAGTGAATACAAAAAACACCACCAGAAGAACATTCATACAATGAAATAATTAATCTTTTATTATGCAATAATATTAAACTTTCAAGATGCAAATTCACCAACAATAGAACAATTAATTTTTTTTCATGACCACACTATAATAATTATCCTTATAATTACAATTTTAGTTAGATATATAATATGAATAATTGTTATTAAAAAATTTAATAGACGATTCATACTAGAAAATCAAATTACTGAATTTATTTGAACATTACTACCAGCGATAATACTAATTATTATTGCATTCCCATCACTTAAAATTCTTTACATATTAGAAGAAACCTCAAAACCATCAATTACCATTAAAACGATTGGGCATCAATGATATTGATCATATGAATATTCAGATTTTAAAAAAATTGAATTCGATTCATATATAAAACCATCTAAGAATTAGAAATAAAGAATTTCGATTATTAGAAACAGATAATAAATTAATTATTCCGTATAACAGAAAAACACGAATTTTAATAACATCAGCTGATGTTATTCACTCTTGAACTATTCCAGCAATAGGAATTAAAATTGACGCTTCCCCAGGACGTATTAATCAAGGAAATATAAATAACACCCGACCAGGCTTATACTACGGACAATGTTCTGAAATCTGTGGAGCAAATCACAGATTTATACCAATTATACTAGAAAGAATTAACATCAATTCATTTATTAAATGAATTAAAAGATATTATATCTAATATATGATGAACAATACTAATAATAACATTTATTATTACATTTATAATAGCAATATTTATAGTATACTTTAACTACATAAAATTATTAACAAAAAACACAGACAAAAAAACAAAAAACATAAATGATTATGATAAACAATTTATTTTCGGTATTTGATCCTTGCACAGGAATACTTCCTTAAATTGAATTAGATCATTTATTTTTTTATTTGTAATACCAAGAAAATTTTATTAATGCAAAATAAAATTAATTTTCCAATTAAAAAAATAATAGAAACATTAAATAAAGAATAAATATATTAATAAAATATAAAGGAACAAGATTAATTTCAATTGCATTATTTATATTATTATATATAATAATATCATAGGATTATTACCCCATGTATTTACATCACCATCACATTAATTTTTTCATTATCAATAGCACTACCTTTATGACTATCATTAATAATATACGGGTGATTAATAAAACTAATTCAATATTTTGTCATCTAGTACCTACAGGAACACCTCCTATTCTAAACCATTTATAGTAATAATTGAAACAATTAGTAATATAATTCGACCAGGGTCCTTAGCAGTCGACTTACAGCAAACATAATTGCAGGACACTTACTAATGTCACTATTAGGAAATATACAAGATTATTATTAACATCCCTAATAATAGTATTTATTCTTCTTATAGTATTCGATTAGCAGTTGCATTAATTCAATCATACGTATTCATAACCTTAATAACATTATATTCAAGAGAAATTATGAATAATCACCCATTCCACTTAGTTGATAAAAGACCTTGACCATTAACTGGATCAATCGGATTAATAACAACTTTACTAGGATTAACAACATGATTTAAAATATCAATTATAAATTTAATAATAATAGGAACAATAATTATTATTTTAACAATAATTCAATGATGACGAGATATTACACGAGAAGCAAGATACCAAGGTACACATACAAATAAAGTAATCTTATCTATAAAAATAGGAATAATTATATTTATTGTATCAGAAATCTTTTTTTTTAGAAGATTCTTCTGATCATTCTTTCACAGAAGATTAGCACCAAATATTGAAATTGGAATAAAATGACCCCCATTGGGTATTTTAACATTTAACCCCATTAATATCCCTATATTAAATACAATAATTCTACTAAGATCAGGAGTAACAATTACATGAGCTCATAACTCATTATTAATAAAAATTCTATAAAATAAATCAAGCAATAATCATTACAATTATTCTAGGATTATACTTCTCTATACTACAAATATATGAATATTTAGAAGCAAGATTTTCAATCGCAGATTCAATCTATGGTTCAACATTTTTTATAGCAACAGGATTTCATGGATTACATGTAATTATTGGAACTATTTTCATTGCAGTATCAAGATGACGAATAATAAAACTACATTTTTCTAAAAATCATCATGTAGGATTTGAAGCATCAGCTTGATACTGGCACTTTGTAGACGTAGTATGATTATTCTTGTATATAAATATATACTGGTGAGGAAGATAATATATAGCCATAATTGTACTAATAATAAGAGTAATAATATTACTAATAATATTAGTAAGAAAAAAAGCCATTCATGAATGACAAAAGTCAACACCATTTGAATGTGGATTCAATATAATGACAATAAAGCGACTTCCATTTTCAATACATTTCTTCTTAATTGCAGTGATTTTTTTAATTTTCGACATTGAAATTATCATCATTTTACCAATAATATTAACCTTAAAAACATCAATAATAAAAACATGAATCTTAACATCGACAATTTTATTTTAATCTTAATTATAGGACTATATCACGAATGATTAAATGGAATACTTAACTGAACAAAATAATAAATAATTACAAATTATAAAATAATAAAAAAACCTTTATATTACCCAATATATAAAATTGTAAATAATTAGAAAAAGATAATAAATAATAAGAAACACCCAAAGGACCATAAAATTCACCTCAATTCATACCATAAGTAAAATTTAGAGAAAAAGTATAAAAATAATTAAATAAAAAAGAAGAAAAACTATATATAAATCACATATTAGAAAATAATAATAATAAAAACTTATAACATATGACTTTATTATAAACAACTCTAAACCCCAAAAACCCGAAAAAAACAAAAATTAAAGAACTTAACTTCAAATAAAAAGGAATAATGATAAAAACTAAATCAAAATTAAAAAATCATATTATTAAACAACCAAAAAATACAAAAAATGAAAGAATAAAAATTCTATAATTTATTAATAAAAGACTCAAACATTAAACACATAGAGAATGCTTATCTTATAAAAAACTGAATAATAAAATAAGCGAATTCATAACAAGCAGTTAAACCCAAACAAATATAAAAAAAAATAAAAACAAATATATTAACATAACTTATCAACATTAATTCAACAATTAAATCCTTAGAATAAAACCCAGATAAAAAAGGAAAGCCAAGAGCTAAAGAAGAAATATTAAAACAAGAAGTAGTAAAAGGTAAATAATTAGAAACAAGACCCATTATACGAATATCCTGGTTATTATTTATGTAATAGATCATAATACCAGAACAAAGAAATAACAATGACTTAAAAACCGCATGTCTTAATAAATGATAATATGATAAATTAACTAAACCAAAAAATAAAGATCTTATTATTAACCCAATTGTCTTAATGTAGAAAAGCAATAATTTTCCTTAAGTCAAATTCATAATTAGCACAAAAAGAAGACATAAATATAGTAATTAAACATAAAAAAAAATATCTATTATTAAAATAAATAATTAAAAAAACGAATTAGTAAGTAAACCCCAGCAGTAACTAAAGTAGAAGAATGAACTAAAGAAGATACAGGAGGTGCTGCTATAGCAGCAGGTAATCAAGAAGAAAAAGGAATCTGAGCTCTTTTAGTAAAACATGAAATAATTAATATATAAAATAGAACTATGATAAAAATCAAGGTAATATATAAAATGTCATCTACCATAAGATATTAATCAACAAATTGAAATTAATAAACCAATATCACCTAAACGATTAGTTAAACAAGTAATTATTCCAGACAAAAATCTCCTTATAGAATTATAATAAATTACTAAACAATATGAAACCATCCCTAAACCATCCAACCTAACAAAATACTCAATAAATTATCTAATAACTTAATACTATTCTTAAAATAAATAAAATTACTAAGAGTAAAAACGATTACTTGAATATCTATTAATACCTATATATTCAGAGCTATATAAAATTTATAGAAGAAATAAATAATACATTGAAATAAATATCAAAGAAATTCAATCTAATAATAAAACTAAAAAATTCCAAAAGAATTAATAAAAATTTCTCACTCAAAAAAAAACAATAACCTTTAATAAAAATAAAAAAAAAAAAAAAAAAAAAAATTAACTCCTAAAATTATATAATTAAAGGAAAATGAATTAATAATAAAAATTCACGTACATACCCTAAAGAACTTGAATAAAAATTAAATGGTAAACCATGCTGAATATATCTATAAATAATAATTAAAACAAGCAGAAAAAAAAGAAATAAAAATAAAAAAAGAATAATATCAATAAAATATTATTCTATTTAAAATGAAAACTTCACTAAAAAAATTTAGTCTTGGTGGACAACTTATATTAAATGCACAGAAAATAAATCAAAATAAAGAAATCTAGGAATTAAATTAATTACCCCCTTATTCAAATAAAATCTACGACTATTATAACGCTCATATAAAATTTGATAAACAAAATAAACAAGAAGAACATAACCCATGAGAAATTATTTTAAATAAGAACCAAAAACACCTCACTTAGTCATAGATAATAAACCAACTAAA
>3Zyginella_minuta
ACAATTATTATAATGAGTATATTAATAGCCGCAAGATCTAATAACTGAATTATAATTTGATGTTCTTTAGAGATTATACTAATTTCATTTATTCCTATTATAGTCTCTGACAAAACTGGCGTCAGAATCAACCATTCAGTATTTTATTATTCAAAGAATCAGATCGTCACTTCTAATGATAGGGGTTGTATTTATAGTTATAAAGGGAGATTATTATTTATACGTAATCAAATGTCCCTTATAATTAAGATGGGAGTAGCACCATTTCATAATTGAGTTTTGACTGTAATTGAAGGTTTAACTCTATATCCAATATTCATAATACTCACAATTCTTAAAATTGCACCCTTAGCAATAATAAGATACACAACAAAAGATAACAATAATTATTTTAATTACTATAATTACGGGAGCAATTCTAGGAATTAACCAAAATTCAGCCAAAAAACTAATTGGCTATTCATCAATTTATAATATAGGTTTAATTTTATCATTAATTAAAAATAACCTTATATGAATATTTTATCTATTAACTTATCAAATATATTATCTATAGTAACCTTTAAGAAAGAAAAAATTACTATATTAACCAAATAATTATTAAAGATCTTCAATTTATAGGAAAATAAATATGAATTAATATGTTATCAATAGGAGGTATGCCTCCTCTTATAGGATTTATAATTAAATTGATAGTCATTCAAATAATAATTATGATGAAATAAACTTTTGTAGTAATCTTAATTACAAGATCTTTATTAGTTATATTCTTTTACTTACGAATAAGATTCTTGTCTATTATAAACTTCACTTTAGAAATAAAGACTAATCTTTTGATAAATTGTCAGCATGTTCTTCCGTAAATATATTTCAAATGAAAAAATGATTATACTCCACTAATCATAAAGACATTGGAACAATATATTTTATTTTTGGAATTTGAGCAGGATTAGTAGGAATAATATTGAGTATATTAATTCGAATTGAATTAGCGCAACCTGGGTCTTTTCTAAATAATGATCAAATCTATAATGTGATTGTAACTTCACATGCATTTATTATAATTTTCTTCATAGTTATACCAATCATAATCGGTGGATTCGGAAACTGGTTAGTACCTATAATAATTGGAGCTCCAGATATGGCTTTCCCTCGAATAAATAATATAAGATTCTGACTTCTTCCACCTTCTCTTACATTGTTAATTATAAGATCTATAATTGAAACAGGGGCTGGAACAGGATGAACAGTTTACCCTCCATTATCAGCTAATATTGCTCATTCAGGCCCTAGAGTTGATTTGGCAATTTTTTCACTTCATCTAGCTGGTATCTCGTCAATTCTTGGAGCTGTAAATTTCATTACAACTATCTTAAATATACGACCATCGCAAATAACTCTTGATCGAACACCTTTATTTGTCTGATCAGTATTTATTACTGCTATCTTACTACTTTTATCATTACCAGTATTAGCTGGAGCAATTACCATATTACTTACTGACCGTAACTTAAATACATCATTTTTTGATCCAGCAGGAGGAGGTGACCCAATTCTATACCAACACTTATTTTGATTTTTTGGTCACCCAGAAGTCTACATTCTAATTTTACCTGGATTTGGACTAATCTCGCATATTATTACACAGGAAAGAGGAAAGAACGAATCATTCGGCTATATCGGAATAATTTATGCTATAATATCAATTGGATTACTAGGATTTGTAGTTTGAGCTCACCACATATTTACTGTAGGAATAGACGTAGATACACGAGCATACTTCACATCGGCCACAATAATCATTGCTGTTCCTACAGGAATTAAGGTATTCAGATGACTAGCTACAATACAAGGAATTACAATAAAAAAAACAATTTCTCTATTATGATCATATGGATTTGTCTTTTTATTTACTATTGGTGGTTTAACAGGAATTATTTTATCAAACTCATCTATTGACATTATTTTACACGACACATATTATGTAGTGGCTCATTTTCACTATGTACTTTCAATAGGTGCTGTATTTGCTATTATAGCAGCTTTTATTCACTGATTCCCATTATTTACGGGAATATCAATAAATCCTAAATGATTAAAAATTCAATTCTCAATTATATTTATTGGAGTTAATCTAACATTTTTCCCTCAACATTTTTTAGGCCTTGCTGGATTTCCCCGACGATACTCAGACTACCCAGATGTTTACACATCATGAAATATTGTTTCATCAATTGGTAGTATCATTTCATTAGTTAGAGTAATAATCATAATATACATCATTTGGGAAAGAATGATTTCTAAGCGTCTTAATATAACAAGAAGAAATATCATCAGATCTATTGAATGGTTTCAAAAATTCCCACCAGAAGAACACTCATACAGAGAATTACCTATATTATAAGTATGCAACTAACTTAAACCTCCAAAATGCTAACTCACCAATTATAGAACAATTAACCCTATTCCACGATCATACAATGATAATTATTATAATTATTACAATTGCTGTTGGATATATAATAATTGCCCTAGCTTGAACTAAATTTATAAACCGATTCTTATTAGAAAGCCAAGCTATTGAGTTAGTCTGAACTATTATGCCTGCAATTTTATTAATTTTCATTGCAATACCATCCCTTAAAATTCTTTATATACTTGAAGAAACAAGAAAGCCCTTAATTACTATTAAAACAATTGGACACCAATGATTTTGATCATATGAATATTCAGACTTCAAAAAAATTGAATTCGACTCATATATAAAGCCAAGCAAGAAATTAAGAAAATGAATTCCGACTATTAGAAACTGACAATAAGATTGTTTTACCTAATAAAACTCAGACACGAATTCTAATAACATCTTCAGATGTAATTCACTCATGAACAATTCCATCTATTGGAGTAAAAGTAGACGCATCCCCCGGACGAATTAATCAAGGAAATATCATAATAAACCGCCCAGGATTATACTATGGGCAATGCTCAGAAATTTGCGGAGCGAACCACAGATTCATACCAATCACCCTTGAAAGAGTTAACATGCCCACATTCATTAACTGAATTAAAAACTTCTATATCCCCTATATGATGAACTTCTTTAATAATAATTTTTATTACAATCTTTGTGATAAATATATCATTTACATATTTTAATTACAAAAAATAATTAATAAAAAAAAGACACAAATTATGACAAATTATAAATGAATATGATAACAAATTTATTCTCAGTTTTTGACCCTACTACAGGAATTAATCATTAAATTGATTAAGAAGACTAATTTTTATTATAATTATTCCATATAAAATATATACACAGAAAATAAAATTAACTTAACATTTAACATAATAATAAGTAGTTTAAAAACCGAATAAAAATAATTATACCTTATAAAGGAATAACTTTGATTAGAATTAGACTATTTGTTATATTTTAATTAATAACTTAATAGGACTGATACCATATATTTTTACCGCTTCTTCCCATTAATTTTTTCTTTGGCAATAGCTTTCCCAATATGACTCGCATTTATAATTTATGGGTGAACAATAAGACTAATAAAATATTTTCACACTTAGTTCCAACAGGAACCCCCGGTATCCTAAACCATTTATAGTAATAATTGAAACTATTAGAAATATTATTCGGCCAGGATCATTAGCCGTCGATTAACCGCCAATATAATTGCAGGTCATTTATTAATATCATTACTAGGAAATACTCATCGAACCTCATAATTTCAACTATAATTATTTATTTAGTACTAATGTTATTTGATTAGCAGTTGCAATAATTCAATCATATGTATTTATAACACTAACAACACTATACTCTAGAGAGATTATGAATAATCACCCATTTCATCTTGTTGATAAAAGCCCATGACCTATTACAGGTTCAGTGGGATTAATAACAATAACATCCGGGGCCATTATATGGTTCCACAAGCTTTCTATAAGATTAATACTACTTGGATTGACTATCACTGTTTTAACTATAATTCAATGATGACGAGACGTAATCCGAGAGGCAACCTTTCAAGGATTACACACTAGTAAAGTTTTAATTGGAATAAAAATAGGTATAATTCTATTTATTACATCAGAAGTACTTTTTTTTCTATCTTTTTTTTGAGCTTTTTTCCATAGAAGACTAAGACCAACAATAGAAATTGGTCTTATCTGACCTCCTATAGGAATTAGCCCATTTAATCCATTAAATATTCCCATATTAAATACAATAATTCTAATTAGATCTGGGGCATCAATTACATGAGCACATAACGCTATGATTACAAAAATTATAACCAATAGTTCAAGGGACAATTACTACAGTGATTTTAGGAGTATATTTTTCTATGCTTCAATTATATGAATATATTGAATCTCCATTCTCAATTGCTGATTCAGTTTATGGAGCATCATTTTTTATGGCAACAGGTTTTCATGGATTACATGTAATTATCGGAACAATTTTTATTGCAATTTCTATATCACGTATAATTAACCTTCACTTTTCTAAAAATCATCACGTAGGATTTGAAGCTTCAGCTTGGTACTGACACTTCGTTGATGTAGTTTGATTATTTCTATATATATCAATTTATTGATGAGGAAATTTTAACTTATTAGTTATTATCATATTAGTAATAATTATCACAATATTAATTATACTGATGAGAAAAAAAACAATTATTGACAGACAAAAGTCTACCCCATTTGAATGTGGATTCAACCCAATAGCATTTAAGCGATTACCATTTTCCATTCACTTCTTCTTAATCGCAATTCTATTCCTTATTTTTGATATTGAAATTATTATTATCATACCAATAACAATAACTATAAAAAGAACAATAATATACATATGAATGACAACTTCAAGAATTTCATTTTAATCTTAATAGCAGGGCTATATAATGAATGAATTAATGGCTTACTAAATTGAACTAAATAATATAAAAAAACAAACAAAAAAATAATAAAAATATTTTCATATTTACTAAAGAATAATTTTGAATAAAGTTAGAAAATTTTAATAAATAATATCTTAAACCCATTGAACCATAAAATTCCCCTCAATTAAGAGTAAATCTATAGTTGTTTGAAAAACTATATAAACGATCATATATAAAATAAAAATATCTAGATATAAATCATATATTAGTAAAAAATAATAATTAGAATTAAATAAATTCTTACAAAAAAAACTCAATTCTGAGCCTTCAAAAACCTAAAAAAACTCTTAATAAAGATAAAAGTTTTAAATATAAAGGCAAAATAATAAAAATTAAATCAATAGTTAATATTCATATCATTATTCCTCCAAAAAATACAAAAAAAGTTAAACAAAAAATTCTAATTTTCATATATTAAATCCTCAAAAAATAGAGATATAGAATAAACTTATATTATTTAAAACGGAATAGTAAAATAATCGAACTCATAACAAACAGTTATTCCTAAACAGACATAAAATAAAATAAAAACAATAAAATTTAAATAGTTCATATTCATTAACTCAACAATTAAATCCTTTGAATAAAACCCAGATAAAAAAGGAATCCCAAGAGCTATATTTGAAATATTAAAACAAGAAACAGTAAAAGGTATAAAATTAGAAACTGATCCTATAATACGAATATCCTGATTATCATTCATATAAAAAATTATAATACCAGCACACAAAAATAATAGAGACTTAAATATCGCATGAGTTAATAGATGGAAAAAAGATAAATTTATTAAACCCAAAAATAAAGATCTAACTATTAACCCAATTGACTAAGAGTAGAAAAGCAATTACCTTCTTTAAATCAAACTCATGATTTGCACAAAAAGAAGATATAAATATAGTTAATAAGCCCAAAAATAAATAATAATTATTATAATAAATGTTGATATAATCGAATTAATAGATAAACTCCGGCAGTTACAAGAGTTGAAGAATGGACTAGAGAAGAAACAGGAGGTGCTGCTATAGCAGCAGGAAGTCAGGATGAAAAAGGAATTTGAGCACTTTTGGTAAAAGCAGAAATAATTAATAGATAAGATAGATGAAGAATAATAATCAAGGTAAAATATAAAATGTCATCTACCATAAGATATTAACCAACAAATAGAAATTAATAAACCAATATCCCCTAAACGATTAGTTAAGCAAGTAATTATACCAGCTAAATATCTTTTTGTAGATCTATAATAAATTACTAAACAATATGATACTAGCCCTAAACCATCTAACCTAATAAAATACTTAATAAATTAACTCATGATTTAATAATATTCTGAAAACAAATGAAACTACTAAAAATAAAAACGAATTCTTGAATATCTTCCCACACCCATATAATCACATCTGTACAAGATATATAGAAGAGATAAAAATTACTCAGAAATAAAAATTAATGAAATTCAATCAAAAACTAATAATAACAAACTTCAAAAGAATTTAGAAAAAGTCCTCACTCTAATAAATACAATAATCATTAACAAAAATAAAAAAAAAAAAAAAAAAAAAAATTAATTCTTAAACACAATCCTCTAAAGGAAAGTGAACTGTTAATAAAAACTCACGAGCTGAACCTAATGAATATCTATATAAAAAATGGAAAGCACCGTGTTGAGTATATCTATAAATAATAACTAAAACAAGCAGAAAAAAAAGAGATAAATGCAAAGAAGGACCCGCCCCAATATATTATTATACTGTTAATAATAAAAATTTCTCTTAAAAAATTAAGACTGGGGGGACAACTTATATTGAACGCGCAAAATATAAACCATAAAAAAGAATTCTAGGTATCATATTAATTAAACCTTTATTAATAAAAAAGCTACGACTTAAATAACGCTCGTAAGAAATTTGCTAGACAAAATAAAGCTGAAGAACATAACCCATGTGAAAGCATTTTAAAAATGAACCCAAAACTCCTCATGAGGATATTGTTAGAATACCTATTAAA
>4Empoascanara_dwalata
AGCTTTATAATTGTTGGGGTTATAATTTGCTTATGTTCAAATAATTGATTGTTTATTTGAGCTGGCTTAGAGGTATCTCTAGTCACTCTCCTTCCTATTTTACAAAGAAAACTTTATTACTTCGGAATCAATAATAAAATATTTTCTAGTCCAAAGAGTGAGATCTGGATTTTTAATCATTGGTATAATAACTATATTAAGAGACTTAATAGTGAATAATATAATTATAACTTTGCTATTTTAATAAAAATAGGAGTAGCACCATTACACTCATGATTAATTTCAGTAATTGAATCTATTCAGCCTTTACCTTTAATAATTATCCTTACAATCTCTAAAGTACCCCCATTAATAATTTTGTCATTTATCAAACTTCATGTCAATAATTGTAGTAATCACCATATTAGTAGGGTCTATTATAGGTTTAAACCAAACTGTGATTAAAAAGTTAATTACATATTCATCAATTTTTAATATAGGTCTTATCATTCTAGCTATTAAAAACAATTTCATCTGAATAACTTACCTAATTATTTATCTTCTCTTTTATCTATTTGAGTATTATCATCAACAAATTCTTATATGTAAATCAACTAATTTTTAGAGAAACTTTTTAGTAAATAAATTTACTTTGGATTAATTTACTCTCTATGGGTGGCATACCTCCTTTAATTGGATTTTCAATTAAATTGATAGTTATTGAATTTGCTGTAAGAAATTAATAATTTAATTTAGTAATAATTATTCTATTGTCTACAATTGTTATATTTTTTTATTTGCGAATAGTTTACTTAACTTTAATGTTTTATTCTCTAACAACAAAATGATTAACATAAATAAATTTTCATTATTGTACATAATCAATTTTACATAAATGATAAAATGAATATATTCAACTAATCATAAAGATATTGGGACTATATATTTTATTTTTGGAATTTGATCAGGGATAGTAGGGATAATACTAAGAATAATTATTCGTATTGAACTAACACAACCAGGACCATTTATTACTAATGATCAAGTATACAATGTAATTGTAACTTCTCATGCATTCATTATAATTTTCTTTATAGTTATACCAATTATAATTGGGGGGTTTGGTAACTGATTATTACCTCTAATAATTGGGGCCCCTGATATAGCATTCCCTCGAATAAACAACATGAGATTTTGACTTTTACCCCCTTCTTTAACACTTCTTATATTAAGATCACTAGTAGAAACTGGTGCAGGGACAGGATGAACTGTTTACCCCCCTCTGTCAAGAAATGTAGCACATTCTGGGGCTAGAGTTGATTTAGCAATTTTTTCTTTACATTTAGCAGGTATTTCATCTATTTTAGGGGCAGTTAATTTTATTACAACCGTCATTAACATGCGATCAGATAGACTAACATTAGATCGAATCCCATTGTTTGTTTGATCAGTTGTAATTACAGCTGTATTACTTTTACTTTCATTACCAGTTTTAGCTGGAGCAATTACAATATTATTGACAGACCGAAATTTAAACACATCATTTTTCGACCCCTCAGGAGGGGGAGACCCTATTTTATACCAACATTTATTTTGATTCTTTGGACATCCTGAAGTTTACATTTTAATTCTACCAGGATTTGGAATAATTTCACACATTATTACCCAGGAAAGAGGTAAAAATGAATCATTTGGTTACATTGGTATAATTTACGCAATAATATCAATTGGTTTACTTGGATTTGTAGTTTGAGCTCATCACATATTTACAGTAGGAATAGATGTAGATACACGAGCTTATTTTACGTCAGCTACAATAATTATTGCAGTACCAACAGGTATTAAAGTATTTAGTTGATTAGCAACAATACATGGGGTACCAATTAAGAAAAGAATTCAAATATTATGATCATACGGATTTGTTTTTTTGTTTACTTTAGGAGGATTAACCGGTATTATTCTATCAAATTCATCAATTGATGTTATTTTACATGATACTTATTATGTAGTTGCCCATTTTCATTATGTCCTATCTATGGGTGCAGTATTTGCTATTATTGCTGGGTTTATTCACTGATTCCCGTTATTCACTGGTTTAACACTAAACCCAACTTGACTTAAAATTCAATTTTTATTTATGTTCGTAGGGGTAAACATAACATTTTTCCCACAACATTTTTTAGGATTAAGAGGATTCCCCCGACGATACTCTGATTACCCAGACATTTACCTATCATGAAATAATTTATCTTCAATTGGAAGATTAATTTCATTTGTTAGAATTTTAATATTAATATTTATTATTTGAGAAAGATTCATTTCAAAACGAATAGTAATATTCTCCATTAATAATATTTCATCAATTGAATGATTACAAAAAATACCACCTGAAGAACATTCATATAGAGAATTACCCTTAAACAAATTATGCTTCAAATTTAAACACACAAGATGCAAACTCACCTGTAATAGAACAATTAATTATATTCCATGATCACACAATAATAATTATTACAATAATTACAATTACCGTTCTTTATATAATAATTAGATTAATAACAAGAAAGTTTATTAATCGAATGCTATTAGAGGGTCAGTTAATTGAATTAATTTGAACAATTATACCTGCAATTCTTTTAATTTTTATTGCTTTACCATCTTTGAAAATCTTATATATAATTGAAGAAACAAATAAGCCCCTTATTTCTATCAAAGCAATTGGGCACCAATGATTTTGGTCATATGAATATTCAGACTTCAAAAAGATTGAATTTGATTCTTACATAAAGTCGACAAGGATCTAGAAATAATGAATTTCGTTTACTTGAAACAGACAATCGTGTGGTTCTACCATTTAACACTCAGACACGAATTTTAATAACATCATCTGATGTAATTCATTCATGAACAATTCCTTGTTTAGGGGTAAAGGTTGATGCATCTCCTGGACGTATCAATCAAGGTAATATTTTAATAAAACGACCAGGGTTATTTTATGGCCAATGCTCTGAAATCTGTGGTGCAAATCATAGATTTATACCAATTGTTTTAGAAAGAATTAATATAAAAAGATTCCTTAATTGATTAAAAAATTATTATATCCCCTATATGATGAACATTTTTAATGATTATATTTATTCTATCATTCATTATAATTATATCAATATTATACTTTGATTATAAAAAAAAAATTGATTTTAAGATTAATTTAAATCTTACAAAAATAAATGAAAATGATAACTAATTTATTTTCTGTATTTGACCCTTGTACTGGATACTATCATTAAATTGAATAAGAACAATAATTTTTTGTTTTATATTACCTTATAAATTTTGTTAACACCAAGAAAGCCAATAATAATTTCTAAAATAATATTATGGGGGTTAAAAAATGAATTAAAATAATTATACCATATAAGGGTATTCTGTTAATTATACTGAGACTATTCTCATTATTTTAATTAATAACTTAATAGGACTTGTCCCTTATGTTTTTACTTCTTCATCCCACTAATTTTTTCACTTACTATAGCGTTACCTCTATGAATAGCATTTATAATTTATGGTTGATTAATAAACCTAATTCTATATTTATTCACCTTGTACCTATAGGAACTCCTGCTATATTAAACCATTTATAGTTTTAATTGAAACAGTGAGAAACTTAATTCGACCAGGATCATTAGCAGTCGATTGACCGCTAATATAATTGCCGGGCATTTATTAATATCTTTATTAGGAGGAACTCATCAATAATTATAATTTCAACAATAATTATTTTTGTAATTTTAATATTATTTGACTCGCTGTGTCCACAATTCAAGCATATGTTTTCATAACATTGAGAACATTATACTCTAGAGAAATTATGAATAATCACCCTTTCCATTTAGTTGATAAAAGACCATGACCTTTAACAGGATCTATTGGATTAATAACTTTAATATTAGGAATAATTATATGATTCCACAAAATTAAAATAAATTTATTTTTACTAAGAATTATTATTATTATTTTAACTATAATTCAATGGTGGCGAGATGTGACCCGAGAATCAACATTTCAAGGGCTACATACTTTTAAAGTAACTTTAGGGATAAAAATAGGTATATTATTATTTATTTTATCCGAAGTACTATTTTTTTTATCGTTTTTCTGAGCTTTTTTTCATAGAAGATTATCCCCTTCAATAGAAATTGGTCTAATTTGACCCCCAAAGGGGATTACTCCTTTTAACCCAATAAATGTGCCTATATTAAATACTATAATTTTGTTAAGATCTGGAATTACAATTACATGAGCACATAATTCTTTAGTGATAAAAATTATAGTAAATAATTCAAAGAACTATCTTAACTGTTATTCTAGGAATTTATTTTTCAATCCTTCAATTATATGAGTATATCGAGTCACCTTTTTGTATTTCAGATTCAGTATATGGATCTACTTTTTTTGTTGCTACTGGTTTTCATGGATTACATGTTATTATTGGAACTATATTTATTTTAGTTTCATTATCCCGAATGCTAAAACTTCATATATCTAAAAAGCATCACGTTGGATTTGAGGCATCTGCTTGATACTGACACTTTGTAGACGTAGTGTGATTATTTTTATATATTTCTATCTACTGATGAGGAAATTTGTTTTTAATTGTAGTGTCAATAATTAACTTAATTATTACATTATTAATTGTAATAATTAACAAAAAACAAATTTCTGATAGACAAAAATCATCACCATTTGAATGTGGGTTCAACCCTATAACTTTTAAGCGATTACCATTTTCAATTCATTTTTTCTTAATTGCAGTAATTTTTCTAATTTTTGATATCGAAATCATTATTATTTTACCAATAATTTTAACCTTAAAAAGATCACAAATAACAGCCTGATTATTAACATCAACAATTTTATTCTAATTTTAATTTTAGGACTTTACCATGAATGAATTAACGGAATATTAAATTGAACTAAGTAAAAATAAAAATCAAACCGCGAAATAAAAATATGATTTTTATTCTATTATTAGAATAAAATTGAAGAAAATTGGATAACTTTAATAAATAATAAGAAATACCTATGGCCCCAAAAAGTTCACCTCAATTTAAATTTATCTTAATTATAAGACTATAAGAATAAACATATTTATATAAATAAAAAGAATAACTAAATATAAACCACATATTTGTAAAAAATAAAAAGTTTGGTTAAATAAAAAAGTTTTTAATTCACTTAAATGAAATCCTCCAAGAACCTACAATGATAAAAACTAAAGGGGTTAATTTTAAGTGAATAGGTAATATAATTATTATAAAATCGACAAGTAAAATCCATAAGATTAAACATCCAAAAATAATAAATAAAGTAAGAATTAAAATGCTTAATTTTATAACATTTTTCTTCATAAAAAAAGAAATGACATTAAACTTTCATTTATAATTATTCTATAGTAGAATAAACGAATACATATGAACAAGTTAAACCTAATCTCACAAAAAAAATCAAATTAAATAAAATTCCTATAGAATTTATTAAACTCATTTCTAAAATTAAATCCTTAGAATAAAACCCCGACAAAAAAGGGAGTCCAAACGCTAAATTTGAAAGGTTAAAACAAGAAGTACAGAAAGGTATAAAATTACAAACTGAACCTATAAAACGAATGTCTTGATTATCATTTATATAAAAAATAAAAATACCAGCACATAAGAATAATAAAGATTTAAATATAGCATGGGTTAATAAATGAAAAAATGATAAATTAACAAACCCTAAAAATAAAGAGCTTATTATTAACCTAATTGGCTAAGAGTAGAAAAGCAATAATTTTCTTTAAATCAAACTCATAATTAGCACAAAAAGAAGATATAAACATAGTTAATATTCTTAAAAGTAAAAAACAATTATTGTAAAGAAAAATTAAAAAATCGAATTAACAAATAAACCCCAGCAGTAACTAAAGTTGAAGAATGAACTAAAGCAGACACGGGAGGAGCAGCTATAGCTGCTGGTAATCAAGAAGAAAAAGGGATTTGTGCTCTTTTTGTAAAAGAAGAAATAATAATTATATAATAAAATTGAAGAAAAAAAATCCAAATAAAAAACAAAATGTCAACTGCCAAAAGAAACTATCCAACCAAGAGAAATTAATAAACCAATATCCCCTAATCGATTAGTTAAACAAGTAATTAAACCAGCCAAATAACTTTTTATTGAATTGAAATAAATTACTAAACAATAAGAAACTAAACCTAAGCCATCTAACCTAATAAAATTCTAATTAAATTAACTAATAATTTAAAAGTATTCTAAATACAAATAAAATAACTAAAAACAAAAACGATTTCTTCTGTAAGTACCAACCCCTATATAATTTATTCTATAGAAAACATATAGAAGAAATAATTAAAACTCAGAAATAAAAAGAGTTCTTACCCAATCAAGTAAGATTACTAATAAATTCTAAAGGAATTAAATAAGATTTTTCATTCCAAAAATAAGAATGGTCGACTAAATTAAGTTACCCCAAAAAAAATAGTAGAATTTATCCCTAACAAAATTAAATTAAGGGAAAATGAATAAATAATAAATATTCACGAATAAAGCCACAACTATAGCTATAAAGAAAATTTACAGATCCATGCTGAGTAAATCTATAAGTAAAATCTAAAACAGGCTGAAAAAAAGGAAATAAAAATAAAAAAAGAGTTGGATCAAAAAAATAATATACTATTTAAAATAAATACTTCACTTAAAAAATTTAAGCTTGGAGGACACCCTATATTAAATACTCTAAATATGAACCATATAATACAATTCTAGGTATAAAATTTAATAGGCCTTTATTAAAAAAAAATCTACGACTTGAAAGTCGTTCATAAGAGATTAGCCAAACAAAATAAACCTGAAGAACACAAACCGTGAGAAATTATTTAAAATATGAACCTAAAACCCCTCACTTAGATATTCTTATTAAACCTATAATA
>4Empoascanara_gracilis
AGCTTTATAATTGTGGGGATTATACTATGCTTATGTTCAAATAATTGAATTTTTATTTGATGTGGTTTAGAATTGAGATTAATTACATTCTTACCATTAATACAAAATAAATTATATTTCATCAGAATCAATTTTAAAATATTTTATTATTCAAAGAGTAAGATCTACTATTTTAATTTTGGGGTTGTTAATAATAGTAGTTATGAAATTTAATTATGAATTTATAATTTCATTGCTTTGATGATAAAAATAGGGATTGGGCCCTTCCATTTATGATTATTAAGAGTAATAAGTGGATTACATTCAGTTCCAATAATTTTATTATTGACTGTATTAAAGATTTCACCATTAGTAATTTTAAGTCTTGTAATATTAGAATTCAATTTTTATTATAATTACAATATTAGCTGGATCTATTTCAGGATTAAATCAAAATTCAACTAAAAAGATTATTGCATACTCCTCCATTTTTAACATAGGCTTAATTTTAATAGTAATTAAAAATAACAGCATTTGATTGTGCTATTTATTTATTTATCATATATGTTATTTATTAGTTTAATATTAAATTTAAATTTATTTATATTAATCAAATTATTTTTAATGAGATTTGATATGAAACAAAATAAATGTGATTAATTCTCCTATCTATAGGAGGTATACCACCTCTTATTGGTTTCACTATTAAATTAATGGTAATTGAATTTACAATTTCAATTTCTTAATTTTACACTATATTAATTGTTCTTCTATCTTTATTGATTATATATTTTTATTTACGTATGACATACCTTAGATTAATATTTTTTACTGTATCTCCTAAATGGATACTTTAAATCAACTATCCTCTCAATTATTAATTAATATTTTGTAAATGATAAAGTGAATTTATTCTACTAACCATAAAGATATTGGATCAATATACTTCATTCTTGGTATTTGATCGGGTATAGTTGGTATAATATTAAGAATACTAATTCGAATTGAATTGACTCAACCAGGACTATTCTTGGGCAATGATCAAATTTATAATGTAATTGTAACATCACATGCATTTATTATAATTTTTTTCATAGTAATACCAATTATAATTGGAGGTTTTGGTAATTGACTACTACCTTTGATAATTGGAGCTCCTGATATAGCATTCCCACGATTAAATAATATAAGATTCTGATTATTACCCCCATCCCTAACTTTATTAATTGCTAGATCTATAGTAGAAACTGGAGCTGGAACTGGTTGAACAGTTTACCCCCCTCTTTCATCCAACATTGCACATTCAGGTGCTAGAGTAGATATAGTAATCTTTTCATTACACTTAGCAGGTATTTCCTCAATTTTAGGAGCCGTGAATTTTATTACTACAGTTATTAATATACGTTCAATTTATCTCACCTTAGATCGAATCCCATTATTTGCTTGGTCAGTTATTATTACTGCGGTCCTTTTACTTTTATCCCTACCTGTTTTAGCAGGTGCAATCACAATACTTTTAACTGATCGTAATTTAAACACGTCATTCTTTGACCCATCCGGTGGTGGTGATCCAATTTTATATCAACACTTATTTTGATTTTTTGGTCATCCAGAAGTGTATATCTTAATTTTACCTGGGTTTGGTATAATTTCACAAATTGTAACTCAAGAGAGAGGTAAAAATGAATCATTCGGTTATATTGGTATAATATATGCAATAATATCAATTGGGTTATTAGGGTTTGTAGTTTGAGCTCATCATATATTTACAGTTGGGATGGATGTAGACACTCGAGCCTATTTTACATCGGCAACTATAATTATTGCTGTACCTACGGGTATTAAAATCTTTAGATGATTAGCTACTATACACGGAGTAGTTTTAAAGACTAGCGTATCAATACTATGATCCTATGGATTTGTATTTTTATTTACTATTGGTGGATTAACTGGAATTATTCTTTCCAATTCATCAATTGATGTCATTCTACATGACACATACTACGTAGTAGCCCACTTTCACTATGTCTTATCTATAGGAGCAGTATTTGCAATTATAGCAGGATTTATTCACTGATACCCTTTATTTACAGGAATAACAATAAATCCAACTTGATTAAAAATTCAATTTACATTCATATTTGCCGGAGTAAATTTAACTTTTTTCCCGCAACATTTTTTAGGATTGAGAGGATTCCCGCGACGATACACTGATTTTCCAGATGTTTACACCTCTTGAAATAATTTATCCTCAATTGGTAGATTAATCTCACTTTTTAGAATTATGTTAATAATATTTATTATTTGAGAAAGAATAATTTCAAAACGACAAATTTTATTCCCATTAAATAATTTAAGATCAATTGAATGGCTACAAAAATTTCCACCTGAAGAGCATTCATACACAGAATTACCCTTATTCTAATTAAGCCTCTAATCTAAATACACAAAATGCTAATTCACCAATAATAGAACAATTAATCATATTTCATGATCACACTATAATAATTATCAGTATCATTACAGTATCAGTAATATACATAATATTTAAAATTATAATTAACAAATTTAATAATCAACTAATACTTGAAAATCAAACTATCGAATTAATTTGAACAATTTTGCCAGCAATTATACTCATTTTTATTGCACTGCCTTCATTAAAAATTTTATACATAATTGAAGAAACTAATAAACCTTCAATAACTATTAAAGCTATTGGTCATCAATGATTTTGATCATATGAATACTCAGATTTCAAAAAAATTGAATTTGACTCATATATAAAGCCAATTAAGATCTAGAAAGGGGGAATTTCGTTTATTAGAAGCTGATAATCGAATCATTCTTCCGTTTAATACTCAAATTCGAATTCTTTTAACCTCTACTGATGTAATTCACTCATGAACTATCCCAGTACTTGGATTAAAAATTGATGCGTCCCCTGGACGAATTAATCAAGGAAATATTATAATAAAACGACCAGGTTTATTTTTTGGCCAATGTTCAGAAATCTGTGGAGCAAATCACAGATTCATACCTATTGTAATAGAAAGAGTTAATATAATAAATTTCTTAATTTGATTAAAAAATTTCTATATCTCCTATGTGATGAACCAACTTAATAATAATTTTAATAATAACACTCATTATAATAATAGTAATTATATATTTTAATTTTAATATTAAAATAAAAATTGAAGAAAACCCTTTGTTAAAAAAAATAAATGAAAATGATAGCAAATCTGTTTTCAGTATTTGACCCATGTACAGGATCTCGTCAATAAATTGATTAACATTAAGATTATTCTTAATTGTCATGCCATTGACTTATTAGCAACACCCAATAAAATAATAATTATAATTAATTTAATTTTTAAATTACTTATAAAAGAATTTCTACAAATTTAACTTATAAAGGGACTAAATTATTAATATTAGGAATTTTCTCATTATCCTAATTAATAATATAATAGGATTACTACCCTACGTATTTACATCTACATCACATAAGTTTCATCCCTGGCCATTAGATTACCAATCTGAATCAGATTAATATTATATGGGTGATTAATAAAACTAACAAAATATTTAACCACTTAATTCCTAATGGAACTCCTTCCATGTTAAACCCTTCATAGTTATTATTGAAACATCAAGAAACATTATTCGGCCAGGATCTCTTTCAGTCGTTTAACAGCCAACATAATTGCTGGACATTTATTAATATCATTATTAGGAAATAAAATTCGATATTAATAATTTCAACAATAATTATTTACTTAAGTCTGATAATTTTTGATTAGCAGTAAGTATAATTCAAGCCTACGTAATAATAACTTTAACCACCCTTTACTCTAGAGAAATTATGAATAATCATCCATTTCACTTAGTAGATAAAAGACCTTGACCTATTACAGGGTCCATTGGGTTGATAACCACAATATTAGGTTTAATTATATGGTTCCACATAATTAATTTAAATTTAATAGCAATAGGAATATTAATTATTTTTTTAACTATGATTCAATGATGACGGGATGTTACTCGCGAATCAACATTTCAAGGATTACATACTAATAAAGTAGTTTTAAGAATACAGTTAGGTATAATTTTATTTATTATCTCTGAAATTTTATTTTTTTCGTCATTCTTCTGAGCGTTCTTTCACAGAAGATTAGCACCATCAATAGAAATTGGTTTAATTTGACCTCCTAAGGGTATTAATGTTTTTAACCCCCTAAACATCCCAATACTAAACACTATAATCCTTTTAACATCGGGAATTAGTATTACTTGAGCACATAACGCTCTATTAAAAAAAAGTATCAACAATAATTACAAGAATAATCATAACTGTAATTTTAGGAATTTACTTCTCAATACTTCAATTATATGAATATATTGAATCACCATTTTGTATTTCTGATTCAATCTATGGATCTGCATTCTTTATAGCCACAGGATTCCATGGATTACATGTAATTATCGGAACTTTATTCATTTTTATTTCATTGTTGCGAATAAAAGGGCTTCACCTTTCCAACCTACATCATGTAGGATTTGAATCATCAGCATGATATTGACATTTTGTAGACGTAGTGTGATTATTCCTGTATATATCAATTTATTGATGGGGAAGTTAACATCTAATAACTATTATTTTAATTAATATAATTATTATCATAATAATAATGGCAATTAATAAAAAACCTATCATTGATATACAAAAATCAACACCATTTGAATGTGGCTTTAACCCTATAACATACAAACGATTACCATTCTCAATCCATTTCTTTTTAATTGCAATTATTTTCTTAATCTTTGATATTGAAATCATTATTATTATACCAATAATTTTAACAATAAAAAGTTCAATAATTACCTATTGATTAATCACATCTTCAACTTTATAATTATCTTAATTTTAGGATTATATCATGAATGATTAAACGGAATACTAAATTGAACAAAGTAGAAATTAAAACCAAACAAAAAACCAATAAAATAATTTTAAAATTATTAATTAAATAATAATGAATATTATTAGACCAATTAAATAATAAAGTTGAAATACCCTGGGAACCAAAAAATTCACCTCAATTTAAATTTAACCTTAAACCAATTGCCCATGAATAAAAAATTAAATACAAATAATATGAATAACTATATAAAAACCATATATTTATAAAAAATAAAAATTCACAGGAAATAAAAAATACTTAACTTCAATTAATTCATAACCTAATTAATCCTATAGTAACAAATAATAAAGGTATTAATTTTAAATAAGTTGGTAAAATTAAACTAACTGTATCAATTAATAAAAGTCATAAGACTAAACAACCAAAAAAAATAAGCAAAGTCAAAACTATAATTCTAACTTTTATTAACTTTATCCTCAAAAAAAATTAACTGTGACCAAAACTACAAAAATTAACATAGAATAATATAATAAACGAATTGGTAAGAACAAGTTAAACCTAACCCTAAATAAAAAATTATATAAAAAATTAAATTTAAATTAGATATTAATATTGATTCTAAAATAGCATCTTTAGAATAAAACCCAGATAAAAATGGAATACCAAAAGCTAAATTAGAAATATTAAAGCAAGCTCTCGTAAATGGTATTATTAAGCAAACAGAACCCATAACACGAATATCCTGATTATTATTCATATAATAAATAAAAATACCAGCACAAAGAAATAATAATGATTTAAATATCGCATGACTAATAAGATGAAAGTATCTTATACTAGAAAAACCAATAAATAAAGAACTTATTATTAACCTAATTGACTTAAAGTTGAAGAGCAATAATCTTTTTTAAATCAAATTCGTAATTTGCACAAAAAGATGACATAAGTATAGTAATTAAGCTTAAAAATAAAAACTAGTTATTATAAAAATTGATAAAAAAATCGAATTAAAAGATAAACACCTGCAGTAACTAAGGTTGAAGAGTGTACCAAAGAGGATACAGGTGGAGCTGATATCGCAGCTGGAAGTCAAGTAGAAAATGGGATTTGAGCTCTTTTAGTAAAAGATGATATAATCACTAAATAAAATTAAATTATTATAATAATCTAAATAAAATAAAAAATGCCATCTACCAAAAGATCTTAATCAAGCAATAGAAACTAATAAACCAATATCACCTAAACGATTAGTCAAACATGTAATTAAACCAGCTAAATAACTTTTTAAAGAGTTATAGTAAATTACTAAACAGTAAGAAACTAACCCTAAACCATCCAACCTAATAAAATTCTCAATAAACTTACTAATAATTAAGAAACATACTGAAAATAAAAGAAAGAACTAGAAATAAAATCGATTACTTCTGTATCTATGAACACCTATATAATTTACACTGTAAAAAATTCATTGAAGAAATCAATAAAACACTGAAATAAACAAAACAGAGATTCAATCAAACAACAAAACTAATAAAAACAAATAGAATTAACTATAACCCTTCATTCTAAGAAACACTTAAATCAAATGAAGTAATAAAATAATAAAAAAATAACAGAATTTAAAGATAATAAAACAAAAATATAGGTATATGAATATGCAATAAAAATTCACGAATACACCCTTCAGTACAAGAATACAAAAAAAACAAACTACCATGTTGAACATAACTATAAATAAAATCTAAAACAAGCTGAAAAAAAAGAAATAAATAAGAAGTAAGAATATGATCAGTATGAAATTATTCTAGTTAAAATTATAATTTCTCTGATAAAGTTTAATCTAGGTGGGCAACCCATGTTAAAGACACAAAAAATAAATCATAAAATACAATTCTTGGTATAAAACTTATTAAACCTTTATTAATTATAAAACTACGACTAAGTAATCGCTCATAAGAAATTAACAAGACAAAAAAGACCTGATGAACATAAGCCATGAGAAATTATCAAAAATAAGAACCAATAACCCCCCACTTAGATATACTTATTAACCCTATGATA
>4Empoascanara_sipra
AGCTTTATAATTGTTGGGGTTATAATTTGCTTATGTTCAAATAACTGATTATTTATTTGAGCCGGGTTAGAATTATCTTTAATTACATTATTACCAATTATGCAGACTAAACTTAATTACTTCAGAATCAATAATAAAATATTTTCTTGTTCAAAGAATTAGTTCTGGGTTATTAATTATTGGACTGATAATTATTTTAACAAATACTATATCAAATTATTTCATTATAACGTAGCCATCTTAATAAAAATGGCTGTAGCACCTTTCCATTCTTGACTTATTTCAGTAATTGAGCCTCTTCAACCATTAGCTATAATACTAATATTAACAGTATCAAAAATTTCACCATTAATAATCTTATCATTCACCAAATCTCATTTCAGTTATTATCTTTATTACATTAACTACAGGGTCAATTATAGGATTAAACCAATCAGCTGTGAAAAAATTAATTGCTTACTCATCAATTTTTAATATAGGTCTTATTATTATAGCTATCAAAAACAATTTTATCTGATCATTTTATTTATTAGTTTATCTATTATCTTATTTATTTGAATTTTAAATAAAATAAATTCATTTATACAAATCAAATAATCCTAAATGAGAATTGACAGTAAATAAATATGCTATGAATTAATTTACTATCATTGGGGGGAATACCTCCTTTAATTGGATTCTCCATCAAATTAGTAATTATTGAATTTTCAATCAGAAAATAATAATTTAACTTATTAGTAATAATTTTAATATCTACAGTAGTAATATTTTTTTATCTACGAATAAGATACTTAACTTTAATATTTTATTCATATTCACCTAAATGAAACATCATAATAAAATTTCATCCTAATTTATTTTAAATTTAATTTAAATGAAAAAATGACTTTACTCCACAAATCATAAAGATATCGGAACTATATATTTTATTTTTGGAATTTGATCAGGAATAGTAGGAATGATATTAAGAATATTAATTCGAATTGAATTAACTCAACCTGGACCTTTTATTACAAATGATCAAGTATATAATGTAATTGTTACCTCTCATGCATTTATTATGATTTTTTTTATAGTAATACCAATTATAATTGGAGGTTTTGGAAACTGGCTTTTACCTTTAATAATTGGAGCCCCGGATATGGCATTCCCACGAATAAATAATATAAGATTTTGATTATTACCCCCTTCTCTTACATTACTAATAATAAGTTCAATAGTAGAAACAGGAGCAGGCACGGGATGAACAGTCTACCCCCCCTTATCAAGAAATGTTGCCCACTCGGGTGCAAGTGTAGATTTAGCAATTTTTTCATTACATTTAGCAGGTATTTCATCAATTTTAGGAGCAGTAAATTTCATTACAACAGTAATTAATATACGATCAAATAGATTAACTTTAGACCGAACCCCTTTATTTGTATGATCAGTAGTAATTACTGCAGTATTATTATTATTATCATTACCTGTATTAGCAGGTGCAATTACTATATTATTAACAGACCGTAATTTGAATACATCATTCTTTGACCCCTCAGGAGGGGGTGACCCAATTTTATACCAGCATCTATTTTGATTTTTTGGGCATCCTGAAGTTTACATTTTAATCTTGCCTGGATTTGGGATAATTTCTCATATTATTACACAAGAAAGAGGGAAAAATGAATCTTTTGGATATATTGGTATAATTTATGCTATAATATCAATTGGATTACTAGGATTTGTAGTTTGAGCTCATCATATATTTACAGTAGGTATGGATGTTGATACACGAGCATATTTCACTTCAGCAACTATAATTATTGCAGTGCCAACCGGAATCAAAGTATTTAGTTGAATAGCAACTATACACGGAATCCCAATTAAAAAAAGTGTTCAAATACTTTGATCTTATGGTTTCGTATTCTTATTTACTTTAGGAGGATTAACCGGAATTATTTTATCAAATTCATCTATTGATGTTATTCTTCATGATACTTATTATGTAGTAGCACATTTTCATTATGTACTATCTATAGGAGCAGTGTTTGCTATTATTGCTGGATTTATCCATTGATTCCCGTTATTTACTGGGTTAACATTAAACCCTAAATGACTAAAAATTCAATTCTTATTTATATTTATTGGAGTAAACTTAACATTTTTTCCCCAACACTTCTTAGGATTGAGAGGGTTCCCTCGACGATATTCTGATTACCCAGACATTTATTTATCATGAAATAATTTATCATCTATTGGTAGATTAATCTCATTTATTAGAGTCTTAATATTAATATTTATTATTTGAGAAAGATTAATCTCAAAGCGTATAATATTATTTTCCATTAATAATATTTCATCTATTGAATGATTACAAAAGATACCACCAGAAGAACATTCATACAGAGAACTACCTTTAAACAAATTAAGCCTCAAACTTAAATACACAAGATGCAAATTCACCTGTAATAGAACAATTAATTATATTTCATGATCACACAATAATAATTATTGTAATAATTACAACTATTGTTTTATATATAATGCTAAGACTAATAATAAGAAAATTTATAAATCGAATACTTTTAGAAGGTCAATTAATTGAGCTAATTTGAACAATTTTACCTGCAGTCTTACTAATCTTTATCGCATTACCTTCTTTAAAGATTTTATATATAATTGAAGAAACCAACAAACCTTTAATTTCTATTAAAGCTATTGGACACCAATGATTCTGATCTTATGAATATTCAGATTTCAAAAAAATTGAGTTTGACTCCTACATAAAACCAACTAAGAACTAGAAACAGTGAATTTCGATTATTAGAAACTGATAATAAAATTGTTTTACCATTTAATACACAAACCCGAATTTTAGCAACATCTTCTGATGTAATTCACTCATGAACTATTCCCTGCTTAGGGTTAAAAATTGATGCTTCGCCAGGACGAATTAATCAAGGTAATATTTTAATAAAACGACCAGGATTATTTTACGGGCAATGCTCTGAGATCTGTGGGGCAAATCATAGCTTTATACCTATCGTATTAGAAAGAATAAATATAAATGGATTTTTAAACTGACTAAAAAACTTTTATATCACCTATATGATGAACACTAATTATAACATTATTTATTTTCTCATTTATCATAATAATAGTAATAGTTTACTTTGAATTCAAAAAAAAAATTAATTATAATACTAATCTAAATTATAAAATAATAAATGGAAATGATAACTAATCTATTTTCTGTATTTGACCCTTGTACTGGTTTGTATCACTAAACTGAATGAGAACAATTATTTTCTTAATAATTATACCTTTTAAATTCTATTAACCCCTAATAAAAATATTATAATTTACAAATTTATCACAGAATCTTTAAGAAAAGAATTAAAATAATTATACCTCACAAAGGTATTTTACTAATTATACTAAGAATATTCTTATTATTTTAATTAATAATTTTATAGGATTAGCACCCTATGTATTTACATCTTCTTCACATCAGTATTTTCATTAACAATAGCATTACCACTATGATTAGCATTTATTTTGTATGGATGAATAATAAACCTAAGTCAATATTTACTCATTTAGTACCCTTAGGTACACCTGCAATATTAACCCCTTTATAGTTATAATTGAGACGGTTAGAAATTTAATTCGCCCAGGATCACTTGCAGTCGATTAACTGCTAATATAATTGCTGGACATTTATTAATATCTCTATTAGGGGGTAACAATCAATTATTATAATTTCAACAATAATTATTTTTGTAACCCTAATGCTATTTGAATAGCTGTATCAACAATTCAAGCTTATGTTTTTATAACATTAAGAACATTATATTCTAGAGAAATTATGAATAATCACCCATTTCATTTAGTTGATAAAAGACCTTGACCTTTAACGGGATCTATCGGATTAATAACATTAATATTAGGTATAATTATATGATTTCATAAAATTAAAATAAGATTATTTATACTAAGAATTTTAATTATTATGATAACTATAATTCAATGATGACGTGACGTCACACGAGAATCTACATTTCAAGGTCTACACACAATAAAAGTAACCCTAGGAATAAAAATAGGAATACTTTTATTTATTGTTTCAGAAATTTTATTTTTTTTATCATTTTTTTGAGCATTCTTTCACAGAAGATTGTCCCCTTCAATAGAAATTGGGCTAACGTGACCTCCTAAGGGAGTCCAACCATTTAATCCTATAAATGTACCAATATTAAATACTATAATTTTACTGAGTTCAGGAATTACTATTACTTGGGCTCATAATTCCTTAATTATAAAAATTATAGACAATAATTCAAAGAACAATAATAACCGTAATATTAGGGGTATACTTTTCAATTCTTCAATTATATGAATATATTGAATCACCATTTTGTATTTCAGATTCAATTTACGGTGCTACCTTTTTTGTAGCTACAGGATTCCACGGATTACATGTAATTATTGGAACGTTATTTATTATAGTCTCACTTAATCGTATACTTAAACTCCATATATCAAAAGATCATCACGTAGGATTTGAAGCGTCAGCATGATACTGGCATTTTGTAGATGTAGTATGATTATTCTTGTATATTTCAATTTACTGATGAGGTAATTAATTTATTTTATTAATTGTAATGATTAACTTAGTAATCTCCGTCATAATTATAATAATTAACAAAAAACAAATCTCTGATAGACAAAAATCTTCACCCTTCGAATGTGGATTTAACCCAATAACATACAAGCGATTACCATTTTCAATCCATTTTTTTTTAATTGCAGTTATTTTTTTAATCTTTGACATCGAAATTATTATTATTCTACCAATAATTTTAACTTTAAAAAGATCTCAATTAACAGCTTGACTTCTTACATCCACAATTTTGTATTAATCTTAATTCTGGGACTTTATCATGAATGAATAAATGGTATATTAAACTGAACTAAATAATAATAAAAATCAAACCGCAAAAAAAAAATATTACCTTAATTCTATTATTAGAATAAGACTGAAAATAATTAGATAACTTTAATAAATAAAAAGAAATACCCATACCACCGTATAATTCACCCCAGGTTAATAAAAACTTAAATTCAGAATTAAAAGAATATAAACTATTATATAAATAATAAGAATAACTAAATATAAATCATATATTAGAAATAAATAAAAAGTTTGATTAAAAACAAAACCCCTGAATTCTCTTAAATGAAATCCTTCAAAACCCTAAAAAAACAAAAAATAAAGGAATAATCTTTAAATAAATAGGCAATAAAATAATTGAAAAATCAATAAGTAAAAGCCATAAAATTAAACAACCAAATAAAACACCTAGAGTTAAAAAAAAAATTCTAAATTTTATAATACTTATCTTCGTAAAAAAAAAAATGACATTAAATTTAGTCTCAAAATTATTCTATAATAAAATAAACGAACTGATAACAACAAGTTAAACCAACTCTTAAAAAAAAAATAATATTAAAAACTAACCCTATTGAATATATTGAACTTATTTCTAAAATTAAGTCCTTAGAATAAAAACCAGATAAAAAAGGAATACCAAATGCTAAATTAGACAAATTAAAACAAGCTGTACAAAAAGGTAAAAAATTACAAACTGAACCTATAAAACGAATATCTTGATTATCATTTATATAAAAAATAAAAATACCGGCACAAAGAAATAACAAAGATTTAAATATAGCATGACTTAATAAATGAAAAAAAGTTAAATTAACAAAACCTAAAAACAATGATCTCATTATTAACCTAACTGTCTTAAAGTAGAAAAGCAATAATTTTCTTTAAATCAAATTCATAGTTAGCACAAAATGAAGATATAAATATAGTTAATATACTCAAAAACAAAAAACAATTATTATAAAATTAAATTAAAGAAACGAATAAGAAGATATACCCCTGCAGTAACTAAAGTTGATGAGTGAACCAAAGCTGATACAGGAGGAGCTGCTATTGCAGCTGGTAGCCAAGAAGAAAAAGGAATTTGAGCTCTCTTAGTAAAAGAAGAAATAATAATTATGTAATAAATATGAATTATACAAATCAATATAAAAAATAAAATGTCATCTACCGAAAGAAATTATTCAAGCTAAAGAAATTAATAACCCAATATCACCTAAGCGATTAGTTAAGCAAGTAATTATACCAGCCAAATAACTTTTTATTGAATTAAAATAAATAACTAAACAATAAGAAACTAAACCTAAACCATCCAACCTAACAAAATTCTAATTAAATTAACTAATAATTTAAAAATATACTTAAAACAAATAAAATAACTAAAAAAGAAAACGATTTCTACTATAAGAGCCAATTCCTATATAGTCCATTCTGTAAAATACACATTGAAGAAATAAATAAAACTCGGAAATAAATAAACTTCTGACTCAATCTAATAAAATAATTAATAAATTCTAAAGGAATTAAATATAATCTTCCACTCTAATAATAACAAAAGTCAAATAGATTGAATCAAAAAAAAAAAAAAAAAAGAATTTATACCTAATAAAATAAGTTTAATGGAAAATGAATAAAAAGTAAATATTCACGAGAATAACCTGAACTAAATCTATAAAGAAAATTAAAAGAACCATGCTGGGTATAACTATAAATAAAAACTAAAACAAGCCGAAAAAAAAGAAATAAAAGCAAACGAAGAATATGATCAATAAAATAATATTCTACCTAAAATAAGAACTTCACTTAAAAGATTTAAACTCGGCGGACAACCTATATTAAAAGCACTAAATATAAATCATATAATACAATTCTAGGTATAAAATTTAATAAACCTTTATTAAAAAAAAATCTACGACTTGAAAACCGCTCATAAGAAATTTGCTAAACAAAATAAGCCAGAAGAACATAATCCATGAGAAATTATTTAAAATATGAACCTAAAACTCCTCATTTTGTTATTCTTACTAAACCTAAAATA
>4Empoascanara_wengangensis
AGCTTTATAATTGTTGGGGTTATAATTTGCTTATGTTCAAATAACTGATTATTTATTTGAGCCGGGTTAGAATTATCTTTAATTACATTATTACCAATTATGCAGACTAAACTTAATTACTTCAGAATCAATAATAAAATATTTTCTTGTTCAAAGAATTAGTTCTGGGTTATTAATTATTGGACTGATAATTATTTTAACAAATACTATATCAAATTATTTCATTATAACGTAGCCATCTTAATAAAAATGGCTGTAGCACCTTTCCATTCTTGACTTATTTCAGCAATTGAGCCTCTTCAACCATTAGCTACAATACTAATATTGACAGTATCAAAAATTTCACCATTAATAATCTTATCATTTACCAAATCTCATTTCAGTTATTATCTTTATTACATTAACTACAGGGTCAATCATAGGATTAAACCAATCAGCTGTGAAAAAATTAATTGCTTACTCATCAATTTTTAATATAGGTCTTATTATTATAGCTATCAAAAACAATTTTATCTGATCATTTTATTTATTAGTTTATCTATTATCTTATTTATTTGAATTTTAAATAAAATAAATTCATTTATACAAATCAAATAATCCTAAATGAGAATTGACAGTAAATAAATATACTATGAATTAATTTACTATCATTGGGGGGAATACCTCCTTTAATTGGATTCTCCATCAAATTAGTAATTATTGAATTTTCAATCAGAAAATAATAATTTAACTTATTAGTAATAATTTTAATATCTACAGTAGTAATATTTTTTTATCTACGAATAAGATACTTAACTTTAATATTTTATTCATATTCACCTAAATGAAACATCATGATAAAATTTCATCCTAATTTATTTTAAATTTAATTTAAATGAAAAAATGACTTTACTCCACAAATCATAAAGATATCGGAACTATATATTTTATTTTTGGAATTTGATCAGGAATAGTAGGAATAATATTAAGAATATTAATTCGAATTGAATTAACTCAACCTGGACCTTTTATTACAAATGATCAAGTATATAATGTAATTGTTACCTCTCATGCATTTATTATGATTTTTTTCATAGTAATACCAATTATAATTGGAGGTTTTGGAAACTGGCTTTTACCTTTAATAATTGGAGCCCCAGATATGGCATTCCCACGAATAAATAATATAAGATTTTGATTATTACCCCCTTCTCTTACATTACTAATAATAAGTTCAATAGTAGAAACAGGAGCAGGTACGGGATGAACAGTCTACCCCCCCTTATCAAGAAATGTTGCCCACTCGGGTGCAAATGTAGATTTAGCAATTTTTTCATTACATTTAGCAGGTATTTCATCAATTTTAGGAGCAGTAAATTTCATTACAACAGTAATTAATATACGATCAAATAGATTAACTTTAGACCGAACCCCTTTATTTGTATGATCAGTAGTAATTACTGCAGTATTATTATTATTATCATTACCTGTATTAGCAGGTGCGATCACCATACTATTAACAGACCGTAATTTGAATACATCATTCTTTGACCCCTCAGGAGGGGGTGACCCAATTTTATACCAGCATCTATTTTGATTTTTTGGGCATCCTGAAGTTTACATTTTAATCTTGCCTGGATTTGGGATAATTTCTCATATTATTACACAAGAAAGAGGGAAAAATGAATCTTTTGGATATATTGGTATAATTTATGCTATAATATCAATTGGATTACTAGGATTTGTAGTTTGAGCTCATCATATATTTACAGTAGGTATGGATGTTGATACACGAGCATATTTCACTTCAGCAACTATAATTATTGCAGTGCCAACCGGAATCAAAGTATTTAGTTGAATAGCAACTATACACGGAATCCCAATTAAAAAAAGTGTTCAAATACTTTGATCTTATGGTTTCGTATTCTTATTTACTTTAGGAGGATTAACCGGAATTATTTTATCAAATTCATCTATTGATGTTATTCTTCATGATACTTATTATGTAGTAGCACATTTTCATTATGTACTATCTATAGGAGCAGTGTTTGCTATTATTGCTGGATTTATCCATTGATTTCCGTTATTTACTGGGTTAACATTAAACCCTAAATGACTAAAAATTCAATTCTTATTTATATTTATTGGAGTAAACTTAACATTTTTTCCCCAACACTTCTTAGGATTGAGAGGGTTCCCTCGACGATATTCTGATTACCCAGACATTTATTTATCATGAAATAATTTATCATCTATTGGTAGATTAATCTCATTTATTAGAGTCTTAATATTAATATTTATTATTTGAGAAAGATTAATCTCAAAGCGTATAATATTATTTTCCATTAATAATATTTCATCTATTGAATGATTACAAAAAATACCACCAGAAGAACATTCATACAGAGAACTACCTTTAAACAAATTAAGCCTCAAACTTAAATACACAAGATGCAAATTCACCTGTAATAGAACAATTAATTATATTTCATGATCACACAATAATAATTATTGTAATAATTACAACTATTGTTTTATATATAATGCTAAGACTAATAATAAGAAAATTTATAAATCGAATACTTTTAGAAGGTCAATTAATTGAGCTAATTTGAACAATTTTACCTGCAGTCTTACTAATCTTTATCGCATTACCTTCTTTAAAAATTTTATATATAATTGAAGAAACCAACAAACCTTTAATTTCTATTAAAGCTATTGGACACCAATGATTCTGATCTTATGAATATTCAGATTTCAAAAAAATTGAGTTTGACTCCTACATAAAACCAACTAAGAACTAGAAACAGTGAATTTCGATTATTAGAAACTGATAATAAAATTGTTTTACCATTTAATACACAAACCCGAATTTTAGCAACATCTTCTGATGTAATTCACTCATGAACCATTCCCTGCTTAGGGTTAAAAATTGATGCTTCGCCAGGACGAATTAATCAAGGTAATATTTTAATAAAACGACCAGGATTATTTTATGGGCAATGCTCTGAGATCTGTGGGGCAAATCATAGCTTTATACCTATCGTATTAGAAAGAATAAATATAAATGGATTTTTAAACTGACTAAAAAACTTTTATATCACCTATATGATGAACACTAATTATAACATTATTTATTTTCTCATTTATCATAATAATAGTAATAGTTTACTTTGAATTCAAAAAAAAAATTAATTATAATACTAATCTAAATTATAAAATAATAAATGGAAATGATAACTAATCTATTTTCTGTATTTGACCCTTGTACTGGTTTGTATCACTAAACTGAATGAGAACAATTATTTTCTTAATAATTATACCTTTTAAATTCTATTAACCCCTAATAAAAATATTATAATTTACAAATTTATCACAGAATCTTTAAGAAAAGAATTAAAATAATTATACCTCACAAAGGTATTTTACTAATTATACTAAGAATATTCTTATTATTTTAATTAATAATTTTATAGGATTAGCACCCTATGTATTTACATCTTCTTCACATCAGTATTTTCATTAACAATAGCATTACCACTATGATTAGCATTTATTTTGTATGGATGAATAATAAACCTAAATCAATATTTACTCATTTAGTACCCTTAGGTACACCTGCAATATTAACCCCTTTATAGTTATAATTGAAACGGTTAGAAATTTAATTCGCCCAGGATCACTTGCAGTCGATTAACTGCTAATATAATTGCTGGACATTTATTAATATCTCTATTAGGGGGTAACAATCAATTATTATAATTTCAACAATAATTATTTTTGTAACCCTAATGCTATTTGAATAGCTGTATCAACAATTCAAGCTTATGTTTTTATAACATTAAGAACATTATATTCTAGAGAAATTATGAATAATCACCCATTTCATTTAGTTGATAAAAGACCTTGACCTTTAACGGGATCTATCGGATTAATAACATTAATATTAGGTATAATTATATGATTTCATAAAATTAAAATAAGATTATTTATACTAAGAATTTTAATTATTATGATAACTATAATTCAATGATGACGTGACGTCACACGAGAATCTACATTTCAAGGTCTACACACAATAAAAGTAACCCTAGGAATAAAAATAGGAATACTTTTATTTATTGTTTCAGAAATTTTATTTTTTTTATCATTTTTTTGAGCATTCTTTCACAGAAGATTGTCCCCTTCAATAGAAATTGGGCTAACGTGACCTCCTAAGGGAGTCCAACCATTTAATCCTATAAATGTACCAATATTAAATACTATAATTTTACTGAGTTCAGGAATTACTATTACTTGGGCTCATAATTCCTTAATTATAAAAATTATAGACAATAATTCAAAGAACAATAATAACCGTAATATTAGGGGTATACTTTTCAATTCTTCAATTATATGAATATATTGAATCACCATTTTGTATTTCAGATTCAATTTACGGTGCTACCTTTTTTGTAGCTACAGGATTCCACGGATTACATGTAATTATTGGAACATTATTTATTATAGTATCACTTAATCGTATACTCAAACTTCATATATCAAAAGATCATCACGTAGGATTTGAAGCGTCAGCATGGTACTGGCATTTTGTAGATGTAGTATGATTATTCTTGTATATTTCAATTTACTGATGAGGTAATTAATTTATTTTATTAATTGTAATGATTAACTTAGTAATCTCCGTCATAATTATAATAATTAACAAAAAACAAATCTCTGATAGACAAAAATCTTCACCCTTCGAATGTGGATTTAACCCAATAACATACAAGCGATTACCATTTTCAATCCATTTTTTTTTAATTGCAGTTATTTTTTTAATCTTTGACATCGAAATTATTATTATTTTACCAATAATTTTAACTTTAAAAAGATCTCAATTAACAGCTTGACTTCTTACATCCACAATTTTGTATTAATCTTAATTCTGGGACTTTATCATGAATGAATAAATGGCATATTAAACTGAACTAAATAATAATAAAAACCAAACCGCAAAAAAAAAATATTACCTTAATTCTATTATTGGAATAAGACTGAAAATAATTAGATAACTTTAATAAATAAAAAGAAATACCTATACCACCATATAATTCACCCCAGGTCAATAAAAACTTAAATTCAGAATTGAAAGAATATAAACTATTATATAAATAATAAGAATAACTAAATATAAATCATATATTAGAAATAAATAAAAAGTTTGATTAAAAACAAAACCCCTGAATTCTCTTAAATGAAATCCTTCAAAACCCTAAAAAAACAAAAAATAAAGGAATAATCTTCAAATAAATAGGCAATAAAATAATTGAAAAATCAATAAGTAAAAGCCACAAAACTAAACAACCAAATAAAATACCTAGAGTTAAAAAAAAAATTCTAAATTTTATAATACTTCTCTTCGTAAAAAAAAAAATGACATTAAATTTAGTCTCAAAATTATTCTATAGTAAAATAAACGAACTGATAACAACAAGTTAAACCAACTCTTAAAAAAAAAATAATATTAAAAACTAACCCTATTGAATATACTGAACTTATTTCTAAAATTAAGTCCTTAGAATAAAAACCAGATAAAAAAGGAATACCAAATGCTAAATTAGACAAATTAAAACAAGCTGTACAAAAAGGTAAAAAATTACAAACTGAACCTATAAAACGAATATCTTGATTATCATTTATATAAAAAATAAAAATACCGGCACAAAGAAATAATAAAGATTTAAATATAGCATGACTTAATAAATGAAAAAAAGTTAAATTAACAAAACCTAAAAACAATGATCTCATTATTAACCTAACTGTCTTAAAGTAGAAAAGCAATAATTTTCTTTAAATCAAATTCATAGTTAGCACAAAATGAAGATATAAATATAGTTAATATACTCAAAAACAAAAAACAATTATTATAAAATTAAATTAAAGAAACGAATAAGAAGATATACCCCTGCAGTAACTAAAGTTGATGAGTGAACCAAAGCTGATACAGGAGGAGCTGCTATTGCAGCTGGTAGCCAAGAAGAAAAAGGAATTTGAGCTCTCTTAGTAAAAGAAGAAATAATAATTATGTAATAAATATGAATTATACAAATCAATATAAAAAATAAAATGTCATCTACCGAAAGAAATTATTCAAGCTAAAGAAATTAATAACCCAATATCACCTAAGCGATTAGTTAAGCAAGTAATTATACCAGCCAAATAACTTTTTATTGAATTAAAATAAATAACTAAACAATAAGAAACCAAACCTAAACCATCCAACCTAACAAAATTCTAATTAAATTAACTAATAATTTAAAAATATACTTAAAACAAATAAAATAACTAAAAAAGAAAACGATTTCTACTATAAGAGCCAATTCCTATATAATCCATTCTGTAAAATACACATTGAAGAAATAAATAAAACTCGGAAATAAATAAACTTCTGACTCAATCTAATAAAATAATTAATAAATTCTAAAGGAATTAAATATAATCTTCCACTCTAATAATAACAAAAGTCAAATAGATTGAATCAAAAAAAAAAAAAAAAAAGAATTTATACCTAATAAAATAAGTTTAATGGAAAATGAATAAAAAGTAAATATTCACGAGAATAACCTGAACTAAATCTATAAAGAAAATTAAAAGAACCATGCTGGGTATAACTATAAATAAAAACTAAAACAAGCCGAAAAAAAAGAAATAAAAGCAAACGAAGAATATGATCAATAAAATAATATTCTACCTAAAATAAGAACTTCACTTAAAAGATTTAAACTCGGCGGACAACCTATATTAAAAGCACTAAATATAAATCATATAATACAATTCTAGGTATAAAATTTAATAAACCTTTATTAAAAAAAAATCTACGACTTGAAAACCGCTCATAAGAAATTTGCTAAACAAAATAAGCCAGAAGAACATAATCCATGAGAAATTATTTAAAATATGAACCTAAAACTCCTCATTTTGTTATTCTTACTAAACCTAAAATA
>4Illinigina_sp.
AGCTTTATAATTATTGGGGTTATAATAAGTTTATGTTCAAATAATTGACTATTTATTTGGTGCGGAATAGAATTAAGATTAATTACCTTCCTTCCACTAATTGAAAGAAATTTATATTTCATCAGAATCATCAATTAAATACTTCTTAGTACAAAGATTTAGTTCATCAATTTTAATTTTGGGGTTAATGATGATACTAATAAAAATTAATAATTATAGTTTCATTGTTATTTTTCCATTCTTACTAAATTGGGAGTTGCTCCTTTCCATTTGTGAGTAGTGAGAGTAGTAGACGGATTAAATAAAAACCCAATAATTTTAATATTAACTATTTCTAAAATTACCCCAATAATAATGCTAACTATACTGGATTAAGATTAATTGAGCGGTTTTAATCACACTCTTGGTAGGATCAATTATAGGGTTAAATCAAACCTCAACACGAAAAATATTAACTTACTCATCAATTTTTAATATAGGCTTAGTTATCTTGAGATTAAGAAACAATTTTATTTGATTTTTTTATTTAGCTACATATCATTTATCTCGTCTATTTCGTTAATATACAAAATAAACACTTCTATATCAATCAATTAATAATGAGAAAAGAACAATTTTTAATAAAATAATTTTGAACATTACTTTTATCTTTAGGTGGGATACCACCATTTATTGGGTTTAGAATTAAACTTGCAGTTATTGAGTTAGTTTTATATAAACAATAATTTAATACGGTTTTAATTATTTTAATATCCCTCCTAGTAATATTTTTTTACTTACGATTGACATATATGTCTTTAATGTTTTTTTCAACTTCCACAAAAATGATATTATAAACAAAATTTCTTTTTAATTCTTAATTAATATCTTACAAATGATAAAATGATTATACTCTACAAACCATAAAGACATTGGTACAATATATTTTATTTTCGGTATTTGGGCTGGAATGGTAGGAATAATATTAAGAATATTAATTCGAATTGAATTGGCACAGCCTGGTGCTTTACTAAATAATGATCAAATTTATAATGTGATTGTAACATCACACGCATTTATTATAATTTTTTTTATAGTTATACCTATCATAATTGGAGGTTTTGGTAATTGATTATTACCTTTAATAATTGGAGCCCCAGACATAGCGTTCCCACGAATAAATAATATGAGTTTCTGATTATTACCACCATCATTAACATTATTAATATTAAGATCTATTGTAGAAACAGGGGCAGGTACAGGTTGAACAGTATATCCCCCTCTATCCTCCAATATTGCTCATTCAGGGGCAAGAGTTGATTTAGCCATTTTTTCACTTCACTTAGCTGGGATTTCATCAATTCTGGGGGCTGTAAATTTCATTACTACAGTAATAAATATGCGATCAACTTTAATAACTATAGAACGAATTCCTTTATTTGTGTGATCAGTACTAATTACCGCAATCCTTCTTCTACTTTCATTACCCGTTTTGGCTGGAGCCATCACAATATTATTGACAGACCGTAATTTTAATACCTCTTTTTTTGACCCTTCAGGAGGAGGGGACCCTATTTTGTATCAACACTTATTTTGATTTTTTGGTCATCCAGAAGTTTATATTTTGATTTTACCAGGATTTGGAATAATTTCGCACATTATTACTCAAGAAAGAGGAAAAAATGAATCATTTGGGTATATTGGGATAATTTACGCAATAATATCAATTGGAATTTTAGGTTTTGTTGTTTGAGCACATCACATATTTACTGTAGGGATAGATGTTGATACACGAGCATACTTTACTTCAGCAACTATAATTATTGCAGTACCCACAGGAATTAAGGTTTTCAGCTGAATGGCAACAATACACGGTGTAAATTTTAAGAAGAGAATTTCAATACTATGATCATATGGGTTTGTATTTTTATTTACATTGGGGGGTTTAACTGGTATTATTTTATCAAATTCGTCAATTGACGTTACACTCCATGATACATATTATGTAGTTGCTCATTTTCATTATGTCTTATCTATAGGAGCGGTTTTTGCTATCATAGCAGGTTTTATTCAATGATACCCATTATTTACAGGATTAACAATAAATCCTAATTGGCTAAAAATTCAATTTACGTTTATGTTCTTGGGTGTAAATTTAACATTTTTCCCGCAACATTTCTTAGGGTTAAGAGGATTTCCTCGACGATACTCCGATTACCCAGATGTTTATACTTTATGAAATAGTTTATCTTCAATCGGGAGATTAATATCATTTATAAGAGTACTAATAATGATATTTATTATTTGAGAAAGATTAATTTCAAAACGTAACGTCATCTACCCAAAAAACAATAAATCATCTATTGAATGAATCCAAAAAATACCACCAGAAGAACATTCATTTTCAGAATTACCTATTTTTAAATTAATCATCAATAATTAATATACAAGACCCAAATACACCAGTTATAGAACAATTAATTATATTTCATGATCACACAATGATAATTGTTGTAATAATTACCATTACTGTAATATACATAATATTAATATTAATAATTAGAAAATACGGGGATCGGATAATCTTAGAACATCAAGCCATTGAATTAATTTGAACAGTTTTACCAGCAATTCTATTAATTTTTATTGCCCTTCCATCCCTTAAAATCTTATACATAATTGAAGAAACAAATAAACCTATAATTACAATTAAAGCCATTGGCCACCAATGGTTTTGATCGTATGAATATTCAGATTTCAAAAAAATTGAATTTGATTCATATATAAAACCTACACAGAATTAGAAATAAATAGTTTCGACTTTTAGAAACAGACAACCGTATTGTTTTACCGTGAAATACACAAACGCGAATTTTAATAACATCAACTGATGTTATTCATTCATGAACTATCCCAGCCTTAGGAATTAAAGTAGATTCAGCACCAGGACGTATAAATCAGGGTAATATTTTAATTAATCGACCTGGTTTATTTTTTGGTCAATGTTCAGAAATTTGTGGCTCAAACCACAGATTTATACCAATTGTTCTTGAAAGAATTAATATAAATAAATTTTTAAACTGAGTAAAAAATTATTATATCTCCTATATGATGAACTTTTATAATACTAGTATTTTTAACTCTTTTGTTTTTAAATTTAACCAACTTATACTTTAATGTAAAAATAAAACTAAAAAAAAAAATTGATTTAACTAATAATAAAAATTATGAAAATGATAACTAATTTATTTTCGGTGTTTGATCCTTGCACAGGAATACATCATTGAATTGAGTAAGTACTTCAATTTTTATAACAATTTTACCATTAAAATTTTATTAGTCCCTAATAAAATTAATGTATTAAATTCATTAATAACAAATCATTTAGTTAAAGAATAAATATACTTCTACCATATAAGGGTTCAAATTTAATTATAATATCACTTTTTATATTATTTTAATTAATAATCTAATAGGTTTATTGCCCTACGTTTTTACTTCCTCCTCTCACTAGTATATTCTATATCTATAGCTGTACCAATATGATTAGCATTAATAATGTATGGGTGATTAATAAAAATAATTCAATATTTAGTCACTTGGTTCCAATTGGAACACCCCCAATATTAAACCATTTATAGTTTTAATTGAAACTATTAGTAATATTATGCGTCCGGGATCTCTTTCAGTCGATTAACTGCTAATATAATTGCTGGTCACCTTTTAATATCATTGATAGGAAATAATCAACCTTCTTGATAATTTCTACAATGGTATTATACATTGCACTTATATTATTCGATTAGCAGTAGCATTAATTCAATCATATGTATTTATAACTCTTACAACACTATACTCTAGAGAAATTATGAATAACCATCCATTTCATTTAGTTGATAAAAGACCCTGACCAATTACTGGGTCAGTTGGATTAATAACTTCTATATTAGGAATAATTATATGATTTCATAATATTAGTATAAACCTAATTTCGGTAGGACTAACAATTATTATCATAACTATAATTCAATGATGGCGAGATGTTACCCGAGAATCTACATTTCAAGGATTACACACATTTAAAGTAATTATTACTATAAAATTAGGGATACTACTATTTATTCTTTCAGAAATTTTATTTTTCTCTTCTTTTTTTTGAGCTTTTTTTCACAGAAGATTATCTCCAACTTTAGAAATTGGTTTAAATTGACCCCCTAAAGGAATTTTAAGATTTAATCCCATTAATATCCCCTTACTTAATACTATAATTTTATTAAGTTCAGGTATCTCAATTACTTGAGCACATAACGCTTTAATACTAAAAATCATCAACAATACTGCAGGGTATAATTTTAACTATTTCACTTGGATTATATTTTTCTTTACTACAAGCATATGAATATATAGAGTCACCCTTTTGTATTTCAGATTCAGTATATGGAGCTACATTTTTTATAGCAACTGGATTTCATGGATTACATGTAATTATCGGAACAATATTTATTATTGTATCTACCTTACGAATAGCGGGGTTACACTTTTCAGAAAAACATCATGTGGGATTTGAAGCATCAGCTTGGTATTGACATTTTGTTGATGTAGTCTGATTATTTCTATATATTTCTATATACTGGTGAGGTAGTTTTAACTTAATTTCAATTCTATTGATTTCATTAATTATTATTATAATAATTATAACAATTTCGAAAAAACAAATCATTGACATACAAAAATCAACACCTTTTGAGTGTGGATTTAACAGTTTAACTCATAAACGACTACCATTTTCAATTCACTTTTTTTTAATTGCAGTTATTTTTTTAATTTTTGATATTGAAATTATTATTATTATACCAATAATTTTAACAATTAAAAGATCATCTATATTAACATGGATACTAACATCTTCTTTTTTATTTTAATTTTAATTTTTGGGTTATACCACGAATGAATTAACGGAATACTAAACTGAACAAATTAATATTAAAAATCAAATTAAAAAAAATAAATATAATCTTTAAATTTATATAAGAATAATATTGTATAAAATTTGAAGTCTTGAGTAAATAAAAAGAAATACCTAAAGCCCCATAAAATTCCCCTCAATTTAATAGATTCTTGTACTTAAATCTAAATAAATATAAATATTTATATAAATAAAATGAATAACTAAAAATAAATCACATACCAGAAATATATGACAATTATTAGTGAAATAAAAATTGTTTAAATTAATAATTTGTTTTCCAAAAAAATCCAAAAAAAACGAAAATTAAGGGTAAAATTTTAATTAGTAAAGAAGAAATCTTAAAATTCAAATCTAAATTTAATAGTCACAAAGTAAAACACCCAAAAACTACCATTACAGTTAAAAAAAAAATACTAACCCTTATAATTTACTTCATCAAAAAATATTAAAAAAGACTAAATTTAGGCTTAAAATTATAGAATAATAAAATAAACGAGCTGATAAGAACAAGTTAACCCTAAACTTAAAAAAAATAAAAAATAAAATATTAATCCATTTAAAGTCATCAGTGAAAATTCAATAATTAAATCTTTTGAGTAAAACCCTGAAAGAAACGGAATACCAAAAGCCAAATTAGAAATGTTAAAGCAAGAAGTAGTGAATGGTATCAGTTTACAAACTGAACCTATAAAACGAATATCTTGATTGTCATTTATATAATAAATAAAAATTCCAGCACATAAAAATAGTAAGGACTTAAATATTGCATGTCTTAAAAGGTGAAAAAAAGATAAATCAAACATTCCTAAAAATAGAGAACTTATTATTAACCTAATTGTCTTAAAGTAGAAGAGCAATAATTTTTTTCAAATCAAATTCGTAATTGGCACAAAATGAAGACATAATCATAGTTATAATTCTTAAATATAAAAATTAGTTTAAAAAATAAACTATTAAAAAACCGAATAAGCAAATACACTCCTGCTGTAACTAATGTGGAAGAATGAACTAATGAAGATACGGGTGGAGCTGCCATAGCAGCAGGTAGTCAACTAGAAAATGGGATCTGTGCACTCTTAGTAAAAGAAGACAAGATAATTAAATAATAAATAAGAATCATATAAATCTAAGTAAAAAATAAAATGTCATCTCCCAAATGATATAATTCAAGAAATAGAGATTAATAAACCAATATCCCCTAATCGATTAGTTAAACAAGTAATTAATCCAGATATATAGCTTTTAATGGAATTATAATAAATAACTAAGCAAAATGAAACTAATCCTAAGCCGTCTACCCTAATAAGATACTAAGAAGGTTAACTAATAATTTAAAATTATTCTTAATACAAATAAAATTACTAGAAAAGAAAACGATTACTAGAGTAACTATATAATCCTATGTAATCAACTCTATAAAAAACATATAGACGAAATAAATAAAACACAGAAATAAAAAGACAAGAAATTCAATCCAAAATAATTAATAATAAATATTAAATGAATTAATTAAAATCTTTAATTCTAAAAAATTCTAAAATTTGAAGAATGAAATTAAAAAAAAAAAATTATAAGAATTTAATCCAAATAAAATAAAACCAATGGAAAATGACAGTTTAGAAGGTACTCACGAGTATAACCTGATCTAAAACAATAAAACCCTGATGATGAGCCATGTTGTGTAAACATATAAATAAATACTAAAACAAGCTGAAAAAAAAGAAATAAATAAAAATAATGAGTTTAATCAGTAACTTATTATTCTATTTAAAATAAAAATTTCTCTTAAAAAATTTAAAGAGGGGGGACAACCTATATTGAAACTACTAAAAATAAATCACATTATACAATTCTAGGTATAAAAGTTAGAATACCTTTATTTAAGTAAAAACTACGACTAAATAAACGATCATAAGAAATTAGCCAAACAAAATAAACCTGACGAACATAAACCGTGTGAAATTATTGAAAATAAGAGCCTACAACTCCTCATTTAGTTATACTCAGTAAACCCATCAAA
>4Mitjaevia_dworakowskae
GGCTTTATAATTATTGGGGTTATACTATGCTTATGTTCAAATAATTGATTATTTATCTGGTGTGGCTTAGAATTAAGTTTAATTTCGTTTTTACCGTTGATACACACCAACCTAAGTCTCATCAGAATCTTGTATAAAATATTTCTTAGTTCAAAGTGTAAGATCTTCAATTTTGATTTTAGGTTTAATAATAATGTTAATTAATAAAATCTATTTTGATTTATTTATAACCTTTCTATTTTAATCAAAATAGGAGTAGCCCCATTTCATCTTTGGGTTCTAAGAGTCGTCGAGGGATTACAAATAATCCCAATAATTTTGATATTTACTTTATCTAAAATTAGTCCAACAATAATATTAACATTTATTCATCAAGATTTCACTAATTATTTCATTAACTTTAATTTTAGGTGCTCTAATAGGGTTGAATCAAAATTCAATCCGAAAAATAATTTCTTATTCTTCAATTTTTAATATAGGACTCATTTTAATTTCTATTAAAAACAATTACATTTGATGTTATTACTTGGCTATTTATCAACTTTTTCATTTACTTTTTTGTTTTTTAAAATAAACAGTTTTATGTTAATCAAATAATTATTAATGAAAGTCATTATCAAAAAAGATAAATATGATTAACCCTACTATCAATAGGAGGTATACCTCCTTTTTTAGGGTTTTCAATTAAATTAATTGTAATTGAATTTGCATTAACTATTTTATGCTTCAATTTAGTTTTAATTATTATCTTTTCTCTTTTAGTAATATTTTTTTATTTACGTATAACTTATCTTTCATTAATATTTTTTTCAGTAACAACTAAGTGAATCTTGTTAAATAATTTTCAATATTTTTGATTATTAATATTTTACTTATGATAAAATGAGTTTACTCTACTAATCATAAAGATATCGGGACAATATATTTTATTTTTGGGATTTGAGCAGGGTTAGTTGGTATAATATTAAGAATATTAATTCGTATTGAATTAACTCAGCCAGGACCATTATTAAATAATGACCAAATTTATAATGTAATTGTTACATCACATGCTTTTATTATAATTTTTTTTATAGTTATACCTATTATAATTGGTGGGTTTGGTAACTGATTATTACCTTTAATAATTGGAGCCCCAGATATAGCTTTCCCTCGAATAAATAATATAAGTTTTTGATTATTACCACCATCTTTAACATTACTTTTAATAAGATCAATAGTGGAAATAGGTGCAGGAACTGGTTGGACAGTTTATCCCCCCCTATCTTCTAATATTGCCCATTCAGGGGCTAGAGTTGATCTAGCTATTTTTTCATTACATTTAGCAGGTATTTCATCTATTTTAGGTGCAGTAAATTTTATTACTACAGTAATTAATATACGATCTTCTATATTTTCATTAGACCGAATTTCTTTATTTGTATGGTCAGTAATTATTACAGCTGTGTTGCTATTATTATCTTTACCTGTTTTAGCAGGTGCAATTACAATACTATTGACTGACCGTAACTTAAATACATCTTTTTTTGATCCATCAGGAGGGGGGGACCCAATTTTATATCAACACTTATTTTGATTTATTGGTCATCCTGAAGTTTATATTTTAATTTTACCTGGATTTGGTATAATTTCTCACATTATCACTCAAGAAAGAGGAAAAAATGAATCATTTGGTTATATTGGAATAATTTATGCAATAATATCAATTGGTTTATTAGGATTTGTAGTTTGAGCTCATCATATATTTACTGTTGGTATAGATGTTGACACTCGTGCTTATTTTACTTCTGCTACTATAATTATTGCTGTACCTACAGGAATTAAAGTATTTAGATGATTAGCTACTATACATGGGGTAACTTTAAAAAAAAGAGTTAATATACTTTGATCTTACGGTTTTGTTTTTTTATTTACTATAGGTGGATTAACTGGAATTATTCTTTCTAATTCTTCAATTGATGTAGTTTTACATGATACTTACTATGTAGTAGCTCATTTTCATTATGTTCTTTCTATAGGAGCAGTATTTGCTATTATTGCGGGATTTATTCATTGATATCCTTTATTTACAGGTTTATCACTTAATCCTACTTGACTAAAAATTCAATTTACATTTATATTTATTGGGGTAAACTTAACATTTTTCCCTCAACATTTCTTAGGATTAAGAGGTTTTCCTCGACGTTACTCTGATTATCCTGATGTTTATACATCATGAAATAATGTTTCATCTATTGGTAGCTTAATTTCATTTTTAAGAATTATACTATTAATATTTATTATCTGAGAAAGATTAATTTCTAAACGACTGGTTTTATTTTCAATAAATAATTCATCTTCCATTGAATGATTCCAAAATTATCCTCCTGAAGAACATTCTTATACAGAATTACCTTTAATTAAAATATGCTTCAAATTTAAATACACAAGATTCTAACACTCCTGTTATAGAACAGCTTATTATATTTCATGATCATACAATAATAATTATTACAATTATTACTGTAACTGTTTTATATATAATAATAACATTAATATTAAGAAAATTAGGTGACCGTTTATTAATAGAAGGCCAACTTATTGAATTGATTTGAACTGCTTTACCAGCAGTTATACTAATTTTTATTGCCCTACCTTCATTAAAAATTTTATATTTAATTGAAGAAACTAATAAACCTATTATTACTATCAAAGCTATTGGGCATCAATGATTTTGATCTTATGAATATTCAGACTTCAAAAAAATTGAATTTGATTCTTATATAAAACCTACGAGGATTTAAAAATAATGAATTTCGTTTTTTAGAGACAGATAATCGAATTGTCCTCCCATTTAATACACAAACACGTATTTTAATAACATCTACGGATGTTATTCATTCTTGAACTATTCCTGCATTAGGGTTAAAGGTTGATGCATCCCCAGGGCGGATTAATCAAGGTAATATTTTAATAAATCGACCGGGTTTATTTTATGGTCAGTGTTCAGAAATTTGTGGGGCAAATCATAGATTTATACCTATTGTCATTGAAAGAATTAATATAAATACTTTTATAAATTGGTTAAAAAATTATTATATCACCTATATGATGAACTTTTTTAATAGTAATATTTATTTCTACTTTTTTAATTCTAATAGTAATGATATATTTTGATTTAAATAATAAAGTAGAAAAAAAAATTGAGTTAATTAAATCAAATCAAATTGAAAATGATAACTAATTTATTTACAGTCTTTGACCCTTGCACAGGATTAATTCTTTAAATTGATTAAGAACATTAATTTTTATCTTTATTTTACCTTACAAATACTATTAATTCCTAATAAAACGGGCTTATTATTTATAATATTAATAAAAATGTTTCAAAAAGAATTTCTATATTAATTTCATACAAGGGGTTAAGATTAATTATATTAACCTTATTTGTATTATTTTAGTAAATAATTTAATAGGGTTATTACCTTATGTATTTACTTCCCCTTCTCACTAATTTATTCATTATCAATAGCTTTGCCATTATGAATAGCAATAATAATTTATGGTTGAGTAATAAATATAATTCAATATTTAGTCATTTAGTTCCTACAGGAACTCCCTCAATCCTTAACCATTTATGGTATTAATTGAAACAGTAAGAAATATTATTCGACCGGGTTCCTTATCAGTCGGTTAACTGCAAATATAATTGCTGGTCATCTCCTTATATCCCTTTTAGGTAATATTCTTCCTTTTTGATAATTTCAGCTATATTTATATATATAGGTTTAATAATTTTTGATTAGCTGTTGCTATAATTCAAGCATATGTTTTCATAACATTAAGAACATTATATTCTAGAGAAATTATGAACAATCATCCATTTCATCTTGTAGATAAGAGACCTTGACCAATTACAGGTTCAATTGGTTTATTAACCACAATATTAGGAATAATTATATGATTTCATAAAATTAATATTAATTTATTTTTATTAGGTATTTTTATTATTATTTTAACTAAAATCCAATGATGACGAGATGTTACTCGTGAATCAACATTTCAAGGGTTACATACATTTAAGGTAACCTTAAGAATGAAATTAGGAATAATTCTTTTTATTGTATCTGAGATTTTGTTTTTTTCTTCTTTTTTCTGAGCTTTTTTTCATAGAAGTTTATCTCCTACAATAGAAATTGGGTTAATATGACCGCCTAAAGGAGTTATTTCATTTAACCCATTAAACGTACCAATATTAAATACAATAATTTTATTAACTTCAGGGATTTCAATTACTTGAGCTCACAATTCCCTGATTATAATAATTACCCTAGATAATTAAAAGAATAATTATTACTGTTATTTTAGGTGTATATTTTTCAATGTTACAGTTGTATGAATATATTGAATCACCATTCTGCATTTCAGATTCAGTTTACGGGGCTACTTTCTTTATAGCAACAGGATTTCATGGACTTCATGTAATTATTGGAACAATCTTTATTTTAATTTCCTTAATTCGAATAAGTAATCTTCATTTTTCTAAAATACACCATGTTGGATTTGAAGCTTCAGCTTGATACTGACATTTTGTTGATGTAGTTTGATTATTTTTATATATTTCTATTTACTGATGAGGCGGTTCACATTTAATTGCAGTTTTCATAATTAATTTAATTATTATTGGTTTAATTTTAATTATTGCTAAAAAATCAATTTTTGATTTACAGAAATCTACCCCTTTTGAATGTGGGTTTAACCCAATAACACACAAGCGTTTACCTTTTTCAATCCATTTTTTTTTAATTGCAGTTATTTTTTTAATTTTTGATATTGAAATTATTATCATTATACCTATAATTTTAACTATTAAAAGATCTAATTTAATTGCTTGGCTGTTTACATCTTGTATTTTATTCTAATTTTACTTGTAGGGCTCTACCATGAATGGTTAAATGGTATATTAAATTGAACAAAATAAAAATAAAAGGCAAATTAAAAAATAAAAATATAATTTTTATATTGTTTATAGAATAAAATTGAGTAAAATTAGAAAATTTTAATAAATAGAAAGAAATACCAGAACCCCCATATAATTCCCCTCAATTTAATATATTTTTGTAACTAAAAGTAAACTTATAAAAATTTTTATATATATAAAATGAGTAACTAAATATTATTCATATATTTATAATAAATAACTACTTATAGTTAAAACAAAATTATCCAGTTCAATAATTTGGAATCCATCAAATACCTGATACAACAAAAAAAATAGGTAATAATTTTATATGTAACGGGAAAATTATAAAAGTTAAATCAATAATTAGCATTCAAAGAATTATACACCCAAAGAAAACAAAAGTAGTTAACACAAAAATACTTGACTTTATTATTTATATCTTCATTAAATAATAAACTTGATTAAATTTTGATTAATTAGTATAGAATAATAAAACAATCGAGCTCGTAAGAGCAAGTTAACCCTAAACACAAAAAAAACAAAGAAAAAAAGATTATTCTAGTTGGCTTTATTATTATTAATTCAATAATAGTATCTTTAGAATAAAATCCAGATAAAAAAGGAATTCCAAAAGCCATATTTGACACATTAAAACAAGCTGTAGAAAATGGTATCAATTTACATACTGAACCCATAACTCGAATATCTTGATTATCATTTATATAAAAAATAAAAATACCTGCACAAAGAAATAAAAGTGATTTAAACATAGCATGAGTTAGTAAATGAAAAAAAGATAAATTTACTAAACCTATAAATAAAGATCTTATTATTAACCTAACTGGCTTAAAGTTGAAAAGCAATAATTTTTTTTAAGTCAAATTCATAATTAGCACAAAAAGAAGATATTAACATAGTTGTAATACTTAAAAATAGAAAATAATTATTATAAAAAATTATTAAAAAAACGAATAAGTAAATAAACCCCAGCTGTTACTAAAGTAGATGAATGGACTAATGAAGATACTGGAGGAGCAGCTATAGCTGCTGGGAGTCAAGTAGAAAACGGGATTTGTGCTCTTTTAGTAAAAGACGAAATAATTACTAAATAGTAAATAATCTCTGTAAAAATCTAAATAAAATATAAAATGTCAACTACCAAAAGATATTATTCAAGAAATAGATACTAATAAACCAATATCCCCTAATCGATTAGTTAAACAAGTAATTAATCCTGCTAAATAACTTTTTATTGAATTATAGTAAATAACTAAACAGTAAGAAATTAAACCTAATCCATCTAGCCTAACAAGATACTAACTAAATTAACTCATAATTTAAAATTATTCTTAATACAAATAAAATAACTAAAAATAGAACCGGTTACTAGAATAATCCCCAAAGCCTATATAATTTATTCTGTAGAAAGTTTATAGATGAAATAAATAATACTCTGAAATAAATAAACATGAAATTCAATCCAATAAAATTAATAATAAATATTAAATGAATTTGTAAAAATTTTTCATTCTAAAAAATTCTGTAATCTTTTGAATAAAAATATAAAAAGAAAAAAAAAAGAATTTAATCCTAATAAAATTAAAATAATGGAAAATGGATTATTAGTAAATATTCACGAATATAACCAGAACTATAACAATATATTAATACTGAACCTCCATGCTGGGTGTATCTATAAATAAACACTAAAACAAGCTGAAAAAAAAGAAATAAACAAAAAAGATGAATTTCATCAATATATTATTATTCTATTTAAAATAAAAATTTCTCTTAAAAAATTTAAGCTTGGGGGGCACCCTATATTAAATCTTCTAAAAATAAATCATATAAAACAATACTAGGTATAAACGTTAATAACCCTTTATTAATAAAGAATCTACGACTTGAAAAACGTTCATAAGAAATTAGCTAAACAAAATAACCCAGATGAACATAAACCATGAGAAATTATTTTAAATAAGCTCCTAAAATTCCTCATTTAGATATTGTTAAAATACCTACCAGA
>4Mitjaevia_protuberanta
GGCTTTATAATTATTGGGGTTATATTATGCTTATGTTCAAATAATTGATTATTCATTTGGTGTGGCTTGGAATTAAGTTTAATTTCCTTCCTACCACTTTTGCACTCTAAACTATATTTCCTCCGAATCTTCAATGAAATATTTTTTAGTACAGAGAGTTAGATCATCTATTTTAATTCTAGGATTAATAATAATACTCACAAACAAGTATTATTTTGACTCTTTTATTATCTATCTATTTTAATTAAAATAGGAGTTGCTCCTTTTCATACTTGATTACTAAGAGTTGTTGAAGGTTTAAAAATAATACCTATAATTTTAATATTTACACTAAGTAAAATTAGACCTATCATGATGATAACTTTCATCAAGTTAGATTTCATTGATTATTTCTTTAACCTTAATTTTAGGTGCAATTTCAGGTATTAATCAAGTTTCTATTCGAAAAATAATTACCTATTCATCTATTTTCAATATAGGGTTAATTCTAATTTCAATTAGAAATAATTTTATTTGATGTTATTATTTGTTTTTTTATCACTTTTTTTTTTTATAATTTTGTTTTATTCAACAAATACTTTTACATTAACCAAATAATTATCAATGAAATTTACTTTCAACTAAAATAACTATGAATGTCCCTTCTGTCTTTAGGAGGAATACCCCCTTTTTTAGGGTTTTCTATTAAATTGATTGTTATTGAATTTTCAATTATTCTTCATTGTTTTGATTTAATTTTGATTATTGTTTTTTCTTTACTAGTTATGTTTTTTTACTTACGTCTAACTTACTTGTCATTGATATTTTTTTCAGTTTCTACTAAATGGATTTTGTTAAAAAATTTTCATTATTTTTAATATTTAACATACTACAAATGATAAAATGAGTTTATTCAACCAATCATAAAGATATTGGTACTATGTATTTCATTTTTGGTATTTGGTCGGGGTTAGTTGGTATAATGCTAAGTATACTGATTCGAATTGAGTTAGCTCAGCCAGGGGCTTTTTTAAATAATGACCAGATTTATAATGTCATTGTTACATCCCATGCTTTTATCATAATTTTCTTTATAGTGATACCTATTATAATTGGTGGCTTTGGTAATTGACTTTTGCCTTTAATAATTGGTGCTCCTGATATAGCGTTCCCTCGAATAAACAACATAAGTTTTTGGTTACTGCCTCCCTCATTAACTTTACTTTTGATGAGATCAATAGTTGAAATAGGAGCAGGGACTGGGTGAACAGTCTACCCACCTCTATCTTCTAATATTGCTCATTCAGGGGCAAGTGTTGATTTAGCTATTTTTTCTTTACATTTAGCTGGTATTTCATCTATTTTAGGGGCAGTAAATTTTATTACAACAGTACTTAATATACGTTCAATTATGTTTACTTTAGACCGTATTCCGTTATTTGTGTGGTCTGTTGTTATTACAGCTGTTTTGTTATTACTTTCTTTACCAGTCCTGGCTGGAGCTATTACAATGTTATTAACTGATCGTAATTTAAATACTTCATTTTTTGACCCTTCTGGTGGGGGGGACCCTATTTTATATCAACATTTGTTTTGATTTTTTGGTCATCCTGAAGTTTATATTTTAATTTTACCTGGGTTTGGTATAATTTCACATATTATTACCCAAGAAAGAGGTAAAAATGAATCATTTGGTTATATTGGTATAATTTATGCGATAATATCTATTGGGTTATTAGGGTTTGTAGTTTGAGCCCACCATATATTTACTGTAGGGATGGATGTTGACACTCGAGCCTATTTCACTTCAGCCACTATAATTATTGCTGTCCCAACAGGAATTAAGGTTTTTAGTTGATTAGCTACTATACATGGTGTTACTTTAAAAAAAAGTATTAGTATAATATGATCATATGGCTTCGTGTTTTTATTTACAATAGGTGGTTTGACTGGTATTATTTTATCAAATTCTTCTATTGATGTAGTTTTACATGATACTTACTATGTAGTAGCCCATTTTCATTATGTTCTTTCTATGGGGGCCGTATTTGCAATTTTAGCTGGATTTATTCATTGATATCCTTTATTTACAGGAATAACCTTAAATCCTACTTGACTTAAAATTCAATTTACATTTATGTTTGTAGGTGTAAATTTAACTTTTTTTCCACAACATTTTTTAGGTCTAAGAGGATTCCCTCGCCGTTATTCTGACTACCCAGATGTTTATACTTCTTGAAATAATGTTTCTTCTATTGGGAGAATAATTTCATTTGTCAGTGTATTAATAATAATATTTATTGTTTGGGAAAGATTAGTTTCAAAACGATTAATTTTATTTTCAATAAATAATATTTCTTCAATTGAATGATTCCAAAAATTCCCACCAGAAGAACATTCTTACAGTGAGCTACCTTTAAGTAAATTATGCTTCAAATTTAAACACCCAGGATTCTAATACCCCTGTTATAGAACAGCTTATTATATTTCATGATCATACTATAATAATTATTACAATGATTACTATTGTTGTTATGTACATAATATTAACATTAATATTAAGAAAATTAGGAGACCGCTTATTAATAGAGGGTCAATTAATCGAATTAATTTGAACTGTTCTCCCTGCAGTTATACTTATTTTTATTGCTTTACCATCATTAAAAATTTTATATATAATTGAAGAAACTAACAAGTCTATTATTACTATTAAAGCTGTTGGCCACCAATGATTTTGATCATATGAATATTCAGACTTCAAAAAAATTGAATTTGATTCTTATATGAAACCATCTAAGAATTAGAATTAATGAATTTCGATTCTTAGAAACAGACAATCGAGTTGTTTTACCATTTAATATCCAAACACGTATTTTAATAACATCTACTGATGTTATTCATTCATGAACTATTCCTGCATTAGGAATTAAGGTAGACGCTTGTCCAGGACGTATTAACCAAGGTAATATTTTAATAAATCGACCTGGATTATTTTATGGTCAATGTTCAGAGATTTGTGGTGCAAATCATAGATTTATACCTATTGTAGTTGAAAGTATTAATACAAATATATTTATAAACTGATTAAAAAATTATTATATCCCCTTTATGGTGAACTTTCTTAATAATCACTTTTATTATTGTTTTTATACTTTTAATATCTATTTTATACTTTAATTTAGATAATAAAATAAATATATCAATTAATTTAAAGGGTTGCAAAACTATTGAAAATGATAACTAATTTATTTTCAGTATTTGACCCTTGTACTGGAATAATTCTTTAAATTGAGCTAGAACTTTTATTTTTTTAATAGTTTTACCTTATAAGTTTTGTTAATCCCAAATAAAATTAGATTATCTCTAATAAAAATCTTAAAGTCTCTTCAAGGAGAATTTCAATATTAATACCTTATAAGGGTACCCAATTAATTATATTATCTTTATTTTTATTATTTTAATTAATAATTTAATGGGATTAATACCTTATGTTTTTACTTCTTCATCTCATTAATTTACTCTTTAACAATGGCACTCCCGTTGTGAATAGCTATAATAATTTATGGTTGAGTAATAAGTATAATTCAATATTTAGACACTTAGTGCCCGTTGGTACACCTCCTGTTCTTAACCATTTATAGTTTTAATTGAAACTGTAAGAAATATTATTCGACCAGGTTCCCTCTCTGTCGTTTGACTGCTAATATAATTGCAGGTCACTTATTAATATCATTATTAGGAAATATTCATCTTTTTTAATAATTTCAGCTATATTTGTATATGTAGGGCTTATAGTATTTGATTAGCTGTAGCAATAATTCAATCTTATGTATTTATAACACTAAGAACTTTATACTCTAGAGAAATTATGAATAATCACCCATTTCATTTAGTAGATAAAAGTCCTTGACCTATCACAGGGTCTATTGGTTTACTAACAACAATACTAGGAATAATTATATGATTTCATACATTTAGTATAAATATATTTTTATTAGGTATTTTAATTATTATTTTAACTAAAATTCAATGATGACGTGATGTTACTCGGGAAGCCACTTTTCAAGGATTACATACCTTTAAGGTTATTTTAAGAATAAAGTTAGGTATAATTTTATTTATTTTATCAGAAGTATTGTTTTTTTCTTCTTTTTTTTGATCTTTTTTTCATAGTAGTTTATCACCTACTATAGAAATTGGTTTAATATGGCCTCCTATAGGTATTATTTCATTTAATCCATTAAATGTACCTTTATTAAATACAATAATTTTACTTAGTTCAGGAGTTTCCATTACATGAGCTCATAATTCTTTGATTACAATAATTACCCTAGTTAATTAAAAGAATAATAATTACAGTAATTTTAGGGATTTATTTTTCAATATTACAATTGTATGAATACATTGAATCACCGTTCTGCATTTCAGATTCTGTTTATGGGGCTACTTTTTTTATAGCAACAGGATTTCATGGTCTTCATGTGATTATTGGTACTATTTTTATTTTAGTTTCTGGTATTCGAATATATAATTTACATTTTTCTGAAGGACACCATGTAGGATTTGAGGCATCAGCTTGGTATTGACATTTTGTAGATGTTGTATGATTATTTTTATATATTTCAATTTATTGATGAGGAGGATTTCATTTATTTATTATTATACTAATTAGTATAGTTATTATTGTTATAATCTTATTAATTTCAAAAAAATCTATTTTTGATATTCAAAAGTCTAGCCCATTTGAATGTGGGTTTAACCCTATAACTTACAAACGATTACCCTTTTCAATTCATTTTTTTTTAATTGCTGGTATTTTTTTAATTTTTGACATTGAGATTATTATTATTATACCAATAATTTTAGCTATAAAAAGATCATTTTTAGTTAGTTGATTAATAACTTCATGTTTTTTATCACAATTCTATTGATTGGATTATACCATGAATGATTAAACGGTATATTAAATTGAACAAATTAAAAATAAAAAGCAAAATAGAAAGTAAAAATATAATTTTTATGTTATTTCTGTAAAAATGTTGAATAAAATTAGATAGTTTTAATAAATAAAAAGAAATACCTATACCTCCATATAATTCACCTCAATTTAAATAATTTTTATAATTAAAACTAAAATTATACAATATGTTATATATTCAATTAGAGTAACTAAATATTAACCATATATTTATAATAAGTAATAATTTACGTTAAAAATAAAAGTATTTAACTCATTAATTTGAAATCCATCAAGCTCCTGCTATAATAACAATTGGACATGTAATTTTTATATATAAAGGGAAAATAATAAGGTTTATGTCAATATTAATAATCCAAAGAATTAAACAACCAAAAAACACAAAAAAAGATAATCTCGTAATACTTAGTTTTATTATCTTTATCTTCGTAGAAAAGAGAGTTTCTTTGAATTTTGATTAATGATTATTGAATAATAAAATAATCGTGCTCATAAGAACATGTTAACCCTACGCATAAATAAAATAAAAAATAAGGAATAATTCTATTTAATTGTATTATTCTTAATTCAATAATTAAATCTTTAGAATAAAACCCAGATAAAAAAGGTACCCCAAGTGCTAGATTGGAAATATTAAAACATGCAGTAGTAAAAGGTATACTTATAGAAACCGAACCTATAGTTCGAATATCCTGATTATCATTTATATAGTAAATAAAAATTCCTGCACAAAGGAATAATAAGCTCTTAAATATTGCGTGAGTTAATAAATGAAAAAAAGATATTTCTACTAAACCTAAAAATAAAGATCTTATTATTAACCTAACTGTCTTAGGGTAGAAATGCAATGATTTTTTTTAAATCAAATTCGTAATTAGCACAAAAAGATGATATTAATATAGTAGTAATTCTTAAAAACAAAAAATAGTTGTTATAAGAAACTGTTAAAAAAGCGAATTAATAAGTAAACACCTGCAGTCACTAAAGTTGAAGAATGGACCAGTGAAGATACTGGGGGAGCTGCCATTGCAGCAGGTAGTCAAGTAGAAAATGGGATTTGAGCACTTTTAGTAAAAGAAGAAATAATTACTAGATAATAAATAATTTCTGTAAAAATCTAAATAAAAAATAAAATGTCAACTCCCAAAAGATATTATTCAAGAAATAGAAATTAATAACCCAATATCCCCTAAACGATTAGTTAAACAAGTGATTAACCCGGCTAAATAACTTTTTATAGAATTATAATAGATAACTAAACAATAAGAAACTAAACCTAAACCGTCTACCCCAACAAAATACTGAGTAAATTAGCTTATAATTAAGAACTATTCTTATAACAAATAAAATTACTAAAAATAAAAACGATTTCTTGAATAGGTGTTAATTCCTATATAATCTATTCTATATAAGATTTATAGCTGAAATAAATAATACTCAGAGATAAATAAACAAGAAATTCAATCCAATAAAATTAGTAGTAAATATCAAAAGAATTAACTAAAATCTTTCATTCTAGGAAATTCTAAAATCACTTGAATAAAAATATAAATAAAAAAATAATACTATTTAAACCTAATAAAATTAGAACAAAGGAAAATGAACTATTATTAAATACTCTCGTATATATCCTGATCTATAGCAATATATAGATAAAGGTATTCCATGTTGAGTATATCTATAAATACACACTAAAACAGGCTGAAAAAAAAGAAATAAATACAAAACTTGAATTTCACCAATAAAATATTATACTATTTAAAATAAAAATCTCTCTTAAAAAATTTAAACTAGGGGGACACCCCATATTAAATCTTCTGAAAAGAAATCATATTATACTATTCTAGGTATTAATGTGAGTAGTCCCTTATTAATATAAAATCTACGACTTGAAAAACGTTCATATGAAATTTGCAAGACAAAATAAACCTGACGAGCATAAACCGTGAGAAATTATTTTAAATAAGCCCCTAAAACCCCTCACTTAGATATACTTAAAATACCAACTAAA
>4Mitjaevia_shibingensis
GGCTTTATAATTATTGGGGTTATATTATGCTTATGTTCAAATAATTGATTATTCATTTGGTGCGGATTGGAATTGAGCCTGATTTCGTTTCTACCTTTAATACAAACTAGATTATATTTCTTCTGAATCTTCTATGAAGTATTTTTTAGTTCAGAGAGTAAGTTCCTCCATCTTGATTTTAGGGTTAATAATAATACTTACAGGTAAAAATTATTACGACCTACTAATCATTTATCAGTTATAATTAAAATAGGTGTTGCTCCATTTCATATTTGATTATTAAGAATTGTAGATGGATTAAAAATAATTCCTTTTATTTTAATATTTACTTTATCTAAAGTAAGTCCTATTATAATTTTAACTTTTTTCATTCAAGATTTCGTTAATTATTATGTTAACTTTGATTATGGGTAGTTTATTAGGGATTAATCAAAATTCTATTCGTAAAATAATTGCTTATTCTTCCATTTTTAATATAGGTTTAATTTTAATTTCAATTAAAAATAATTTTGTATGAATTTACTATTTAGTTATTTATCATTTTTATGTTTTATAATTCTTTTATTTCGAGTTAATGCTGTTATATTAATCAAATAATTATTAATGAGAATTAATTTTAAGTAAGATAACTGTGAACTATTTTGCTGTCAATAGGGGGTATACCCCCCTTTTTAGGTTTCTCAATTAAATTGATTGTTATTGAAATAACAATTTCAATTATATATTTTGACTTGTTTATAATTATTTTATTTTCGCTTTTAGTAATATTTTTTTATTTGCGAATAACTTTTCTTTCTTTAATATTTTTTAGTATATCATCTAAATTAACTTTACATCAAATTTTTCTTTTTATTTAATATTGAATATTTTACTTATGATAAAATGAGTTTATTCAACCAATCATAGGGACATTGGTACAATATATTTTGTTCTTGGTATTTGATCCGGTTTAGTCGGGATAATATTAAGAATATTAATTCGTATTGAATTGGCTCAGCCTGGGGCTTTTTTAAATAATGATCAAGTTTATAATGTGATTGTTACATCTCATGCTTTTATTATAATTTTTTTTATAGTTATACCAATTATAATTGGGGGTTTTGGGAATTGACTTTTACCTTTAATAATTGGGGCCCCAGATATAGCTTTCCCCCGAATAAATAACATAAGTTTTTGACTTTTGCCCCCTTCGTTAACTTTACTTTTAATAAGATCAATAGTGGAAATAGGGGCTGGTACAGGATGAACTGTTTATCCTCCATTATCTTCTAATATCGCTCATTCTGGTGCAAGTGTTGACCTTGCTATTTTTTCTTTACACTTAGCTGGTATTTCATCTATTTTAGGGGCGGTAAATTTTATTACAACTGTAATAAATATACGATCCACTATATTTACATTAGATCGAATTCCCTTGTTTGTTTGATCAGTAGTAATTACAGCTGTATTATTATTACTATCTTTACCAGTTTTAGCCGGTGCTATTACTATATTATTAACAGATCGTAATTTAAATACTTCTTTTTTTGACCCATCAGGAGGCGGGGACCCCATTTTGTATCAACACTTATTTTGATTTTTTGGTCATCCTGAAGTTTATATTTTAATTTTGCCTGGGTTTGGGATAATTTCTCACATTATTACTCAAGAAAGAGGTAAAAATGAGTCATTTGGATATATTGGTATAATTTATGCAATAATATCTATTGGATTATTAGGATTTGTAGTTTGAGCACATCACATGTTTACGGTTGGTATAGATGTTGATACCCGAGCTTACTTCACTTCTGCAACTATAATTATTGCAGTTCCTACTGGAATTAAAGTATTTAGATGATTAGCTACTATACACGGGGTTACCTTAAAAAAAAGTATTAGAATATTATGATCATATGGTTTCGTTTTTTTATTTACAATAGGGGGTTTAACTGGGATTGTTTTATCAAATTCTTCTATTGATGTAGTTTTACATGATACTTATTATGTAGTAGCTCATTTCCATTATGTACTATCAATAGGAGCAGTATTTGCAATTTTAGCTGGTTTTATTCATTGATATCCATTATTTACTGGATTAACAATAAACCCCCTTTGGCTAAAAATTCAATTTAGATTTATATTTATTGGAGTTAACATAACATTTTTTCCTCAACATTTTTTGGGGTTGAGAGGGTTCCCACGACGCTACTCAGATTACCCTGATGTGTATACATCTTGAAATAATGTTTCTTCTATTGGAAGATTAATTTCTTTCGTTAGAGTATTAATGATAATATTTATTGTTTGAGAGAGATTAATTTCAAAACGATTAATTTTATTTTATATAAATAATATATCTTCAATTGAGTGATTCCAAATGTTTCCTCCTGAAGAACATTCTTACACAGAATTGCCACTCATTAAAATATGCTTGAAATTTAAATACCCAAGATTCTAATACTCCTGTAATAGAACAGCTTATTATATTTCATGATCATACAATAATAATTATCACAATAATTACTGTAGTAGTTATATATATAATATTAAGATTGATATTAAGAAAACTAGGGGACCGTCTACTAATAGAAGGACAATTAATTGAATTAATCTGAACTATTCTGCCAGCCATTATATTAATTTTTATTGCTCTACCTTCATTAAAAATTTTATATATAATTGAAGAAACTAACAAACCAATTATTACAATTAAGGCTATTGGTCATCAATGATTTTGGTCATATGAGTATTCAGATTTTAAAAAAATCGAATTTGATTCATACATAAAACCAACTGAGACTTAAAATTAAACAGTTTCGATTTTTAGAAACAGATAATCGTATTGTTTTACCTTTTAATATTCAAACACGTATTCTTATAACATCTTCTGACGTTATTCATTCATGAACCATCCCAGCATTAGGTGTAAAAGTTGATGCATCCCCAGGACGAATTAATCAAGGAAATATTATAATAAACCGACCTGGTCTATTTTATGGGCAATGTTCAGAAATTTGCGGGGCAAATCACAGATTTATACCTATTTTAGTTGAAAGAGTTAATATAAATATGTTTATAAATTGATTAAAAAATTATTATATCACCTATATGATGAACAACTTTAATAGTAATATTTATTATTATTTTTTTAATTTTAATAACTAATATATATTTTAATTTAAATAATAAATTAACCATAAAAGTTATATTATTAAAAAAAAATATAAGTGAAAATGATAACAAATTTATTTTCAGTATTTGACCCATGCACTGGGATAATTCTTTAAATTGAATTAGAACATTAATTTTTTTTCTAATTTTACCCTATAAATTTTATTATTACCAAATAAAATTAGATTATTATTTTTAATAATATTAAAATCCTTACAAAAGGAATTTCTATATTGATACCTTACAAAGGTATAAGACTTATAATATTAACTTTATTTGTATTATTTTAGTAAATAACTTAATGGGATTATTACCTTATGTATTTACTTCTTCTTCTCATCTATTTACTCATTATCAATAGCACTCCCCCTTTGGCTATCAATAATAATATATGGTTGATTAATAAATATAACTCTATATTTAGTCATTTAGTACCAAATGGTACACCCCCTATTCTTAACCCTTTATAGTTTTGATTGAAACTATTAGAAATATTATTCGACCGGGGTCGTTGTCAGTCGATTAACTGCAAACATAATTGCAGGCCATTTACTTATATCACTCTTAGGAAATATTCTTCAATTTTAATAGTATCTTTTATATTTGTTTATATTGGATTAATAATATTTGATTCGCAGTTGCTATAATTCAATCATATGTATTCATAACTTTAAGTACATTGTATTCAAGAGAAATTATGAATAATCACCCGTTTCATTTAGTAGATAAAAGACCCTGACCTATTACTGGTTCAATTGGGTTATTAACAACAATATTGGGGATAATTATATGATTTCATAAAATTAATATAAATTTATTTATATTAGGAATTCTTATTATTATTTTGACTAAAATTCAATGATGACGGGATGTCACACGGGAATCTACATTTCAAGGACTTCATACATTTAAAGTTTCATTAAGAATAAAATTGGGTATAATTTTATTTATTTTATCAGAAGTATTATTTTTTTCTTCTTTCTTTTGAGCCTTCTTTCATAGAAGTTTATGCCCGACTATAGAAATTGGTTTAATTTGACCTCCAAAAGGAGTTATTTCTTTTAATCCTTTAAATGTACCAATATTAAATACAATAATTTTATTAACTTCGGGTATTTCTATTACTTGAGCACACCACTCCTTAATCATAAGAATTACCCTAATTAATTAAAAGAATAATTATTACTGTTATCTTAGGGTTGTATTTTTCAATACTACAGTTATATGAATACATTGAATCACCATTTTGTATTTCAGACTCAGTTTATGGGGCTACCTTTTTCATAGCTACAGGATTTCATGGACTCCACGTTATTATTGGTACTATTTTTATTATAGTGTCAGGAATGCGAATATCTAATCTCCATTTTTCAAATGATCATCACGTAGGTTTCGAGGCGTCAGCCTGATACTGACACTTTGTTGATGTCGTTTGATTATTCCTATATATTTCAATTTATTGATGAGGGGGTTTTCATCTAATTGTTATTATAATAATTAATTTAATTATTATTTTTATAATTATAATTATTAATAAAAAATCTATTTTTGATTTGCAAAAATCTACACCTTTTGAATGTGGTTTTAATCCAGTGACTTATAAGCGATTACCCTTTTCAATTCACTTCTTTCTAATTGCTGTAATTTTTTTGATTTTTGATATTGAAATCATCATTATTTTACCTATAATTTTTACTATTAAAAGAACTCATTTACTATCTTGGTTAATAACATCATTTATTTTATTATTGTCTTATTATTGGGGTTATACCACGAATGATTAAACGGAATACTAAATTGAACAAAATAAAAATAAAAAACAAAATAAAAATTAAAAATATAATTTTTATATTGTTTATAGAATAATTTTGAATAAAATTCGAAAGTTTTAATAAATAGAAAGAAATACCAAGCCCCCCGTATAATTCACCCCAATTTAATACATTCTTATACTTAAATCTAAAATTATAAAAATATTTAAATATAAAAAAGGAGTAACTAAACATTAGTCATATATTTCTAATAAGTAATAACTTATATTAAATATATAATTATTTAATTCAATAATTTGAAACCCCAAAAATTCCCAATACAACAAATAAAATTGTTGAAATTTTTATATAAAAGGGAAATATTATAAAACTTAAATCGATAGTTAAAATTCAAAGTATTATACATCCAAAAATAACGAAAAAAGTTAAAATTATAATACTTATTTTTATTAATTGTATCTTCATAGAATAATAAATAACTTTAAATTTAGATTAATTAATATTGAATAATAAAATAAACGAGCTCATAAGAGCAGGTTAACCCTAGACAGATAAAAAATAAAATATATAAAATTAATCTACTAAATTGCATTATTATTATTTCAATAATTATATCTTTAGAATAGAATCCTGATAAAAATGGAGTCCCAAGAGCTAAATTAGAAATATTAAAACAAGCAGTTGTAAGGGGAAGTGATTTACAAACTGACCCTATTACTCGAATATCTTGGTTGTCATTTATATAATAAATAAAAATTCCCGCACAAAGAAAAAGTAAAGATTTAAATATAGCATGAGTAAGTAAGTGAAATAATGACATATTTACTAATCCCATAAATAATGATCTTATCATTAACCCAACTGGCTAAGAGTTGAAATGCAATAATTTTTTTTAAGTCAAATTCATAGTTAGCACAAAAAGAGGACATAAATATAGTTATTACTCTTAGAAATAAAATATAGTTATTATAAAAAGTTATTAAAAAATCGAATTAACAGATAAACTCCCGCTGTTACTAAAGTAGATGAGTGGACTAAAGATGAAACTGGAGGTGCAGCTATAGCTGCGGGGAGTCATGTAGAAAATGGGATTTGTGCACTTTTAGTAAATGAAGAAATAATAACTAAATAATAATCAATTTGAATAAAAATCTAAATAAAATATAAAGTGTCAACTACCATATGACATTATCCAAGAAATAGAAATTAATAATCCAATATCACCTAAACGGTTAGTTAGGCAAGTAATTATGCCAGCCAAATATCTTTTTATTGAATTATAATAAATAACTAAGCAATATGAAACTAATCCTAGACCATCTACCCAAGTAAAATTCTAAGTAAATTATCTTATAATTAAGAATTATTCTAAATACAAATAATAGTACTAAAAATAAAAACGGTTTCTTGAATAATTATTAATACCCATATAATTCATTCTATAAAAAATATATTGATGAAATAAATAGCACTCTGAAGTGAATAAACATGAAATTCAATCAATTATAATTAATAATAAATATCAAAAGAATTAATTAAAATTTTTCACTCTAATAAATTCTTATATCATTTATATGAATATAAAAATAAAAAAATATTGCTATTTAATCTTAATAAAATTAAAAAAGGGGAAAATGTACTATTAACAAATATTCGCGAGTATATCCTGAACTATAACAATACATTAATGAAGAAGATCCATGTTGAGTATATCTACAGAAAAACACTAAAACAAGCTGAAAAAAAAGAAATAAATAAAAATGAAGAATTCCACCAATACATTATTATTCTATTTAAAATAAAAATTTCACTTAAAAAATTTAATCTTGGAGGACATCCTATATTAAATCTTCTAAAAATGAATCATATGAAGCAATTCTAGGTATAAATGTTAATAAACCCTTATTAATAAAAAAACTTCGACTAGAAAAACGCTCGTAGCTTATTTGCTAAACAAAATAACCCAGAAGAACATAAACCATGAGAAATCATCTTAAATAAGCACCTAAAATACCCCATTTAGATATTCTTAAAATACCAATCAAA
>5_Idiocerus_laurifoliae_MH433622.1
ATAAATATATTATTAGGGGTAATATTATCTTTATCATCAAATAATTGAGTTATAATTTGAGTAGGACTTGAAATTTCAATAGTATCATTCATCCCACTTATAATTAGAAGATTATATTAGATCAGAATGTGCAATAAAATACTTTATTATTCAAAGCATAAGATCATCGATTTTTATTTTAAGAGTAATTTTTATATTAATAGGGGTTAATATATATGAAATTATTATTAATTATCAATAATTATAAAAATAGGGGTTTCACCATTTCATGCTTGAGTTTTAAGAATTGTAGAAGGGTTAAATTATATAGCTATATTTAACTTATTTACTACTATGAAAGTTGTTCCAATAATAGTTACAATTAATATAATATAAATTAGATTTAATTATTATTTTAACATTATTAGTTGGTTCAGTTTTTGGGTTAAATCAAAATTCTGTGCGAAAAATATTAGCTTATTCATCTATTTTTAATATGGGATTTATAATTTATTCAATAAAAAATCTATCAATGTGAGTAATATATTTTAGTCTATATCATAATTATTATTTATAATACTTTTAATATTAAATAATATCATTATATAAATCAGTTAGTTATTAATAATTTGAGTTAAAACTTAAACTTTCTTTGGATTCTAATACTATCCTCCGGTGGGATGCCCCCAATAATAGGGTTTTTAGGTAAATTAATTGTAATTGAATCATCAATTTATTTTAACGATTGTTATTCAATAATAATAATTGTTACTTCTTTAATAACTATATTTTATTATAATCGATTATGTTTTATTATCATATCAATTTCTTCAATAATAATAAAATGAAAACTAATCTATATTAAATTTGACATCTAATTATTAACTTAATTTATATGAATAAATGACTGTATTCAACTAATCATAAAGATATCGGTACAATATATTTTATTTTTGGTATTTGATCTGGAATAGTAGGTATAATATTAAGAATAATTATTCGTATAGAATTATCCCAACCCGGGTCTTTTTTAAATAATGATCAAGTATATAATGTTGTAGTAACTTCTCATGCTTTTATTATAATTTTTTTTATAGTTATACCTATTATAATTGGTGGCTTTGGAAATTGGCTACTCCCTCTAATAATTGGGGCTCCTGATATAGCATTCCCACGTATAAATAATATAAGATTTTGACTCTTACCTCCCTCTTTAACATTATTGATAATAAGTTCAATAGTTGAAATAGGTGCAGGTACTGGGTGAACAGTATATCCTCCTTTATCTTCAAATATTGCCCATTCAGGGTCAAGTGTTGATTTAGCTATTTTTTCTTTACATTTAGCAGGAATCTCCTCTATTCTAGGAGCTGTAAATTTTATTACTACAGTAATTAATATACGGTCTTCAGGTATAACATTTGATCAAACACCTTTATTTGTATGATCAGTATTAATTACAGCAGTATTATTATTACTTTCATTACCAGTTTTAGCGGGTGCTATTACTATATTATTAACTGATCGAAATATTAATACATCATTTTTTGACCCTTCAGGGGGTGGAGATCCTATTTTATATCAACATTTATTTTGATTTTTTGGCCACCCGGAAGTTTATATTTTAATTTTACCTGGCTTTGGTTTAATTTCTCATATTATTAGTCAGGAAAGAGGAAAAAATGAGTCATTTGGATATATTGGTATAATTTATGCAATAATATCTATTGGTTTATTGGGATTCGTAGTATGAGCCCACCATATATTTACTGTAGGTATAGATGTAGATACTCGAGCATACTTTACATCAGCAACTATAATTATTGCTGTACCAACAGGTATTAAAATCTTTAGATGAATAGCGACTATACATGGGGTATCCTTAAAACCCACTATTTCTATAATATGATCATCAGGATTTGTATTTCTATTCACTATTGGTGGTTTAACTGGAATTATTTTATCAAATTCATCTATTGATGTAGTATTACATGATACTTACTATGTAGTTGCCCATTTTCACTATGTTCTTTCTATAGGAGCAGTGTTTGCTATTATAGCAGGGTTTATTCAATGATACCCTTTATTTACTGGGTTTATAATAAATCCTAAATGATTAAAAATTCAATTTTTTATTATATTTACTGGTGTAAATTTAACATTTTTTCCTCAACATTATTTAGGGTTAAGAGGTATACCTCGTCGATATTCAGACTACCCTGATGTTTATATATCATGAAACGTTTTATCTTCTTTAGGAAGTGTTATTTCAATAATTAGTATTATACTAATAATATTTATTATTTGAGAAAGTATAATTTCTAAACGAATAGCAATTTATAGAAATAACAATTTATCCTCAATTGAATGATTACAAAAAATACCTCCAGAAGAACATTCCTATAATGAATTACCAGTATATAAAATACTCGATAAAAATTTCTTTTCAGGATGCTGTATCTCCAATTATAGAACAATTAATTATATTTCATGATCATGCAATAATAATTATTATTATAATTACCACTATAGTATCTTATATAATAGTATCTATAATATTAAATAAATTTACTAATCGGTTTTTACTTGAGGGTCAGTTAATTGAATTAATTTGAACTATTATCCCAGCATTTATATTAATTTTTATTGCACTACCTTCTTTAAAAATTTTATATTTACTTGAAGAAGTAAATAACCCTATAATTACCATTAAAGCAATCGGCCATCAATGATACTGATCCTATGAATATTCAGATTTTAAAAAAATCGATTTTGAATCATTTATAAAACCAACATTGATTTAAAGTTAATGAATTTCGACTTTTAGATACTGATAACCGAGTAATTATTCCATTTAATATACAAACTCGAATATTAGTAACTTCAACTGATGTTATTCATTCATGAACAATTCCTTCAATTGGTACCAAAATTGATGCATCCCCTGGTCGAATTAATCAAAGAAACATTATAATTAATCGTCCTGGGTTATTTTTTGGGCAATGTTCTGAAATTTGTGGGTCATACCACAGATTTATACCTATTGTTGTAGAAGCAATTAATATATCAACATTTATAGACTGATTAAAAAACTATTATATCCCCTATTTGATGATTAACTCTAATATTATCTTTTAATATATTTTACTTAATAATAAATACTATCTTATATTTTAATTATAGAATTAAAAATAAAATATCAATTAAAATAACTAAATCAAAGTTAGATGAAAATGATAAGCAATTTATTTTCTACATTTGACCCATGTACTGGATTATATCACTAAATTGGTTAAGAACTTTAATTATATTCATTATTATACCACAAAAATATTATTAATATCTAATAAGAATATAATCACTATTAATATAATTATTAAAATTTTACATAAGGAATAAAAATAATTATACCTTATAAAGGATCTACATTAATAATATTAGTAATATTTTTAATATTATATATAATAATATAATAGGTTTATTACCTTATATTTTTACATCATCATCACATTAGTTTTCTCCTTATCTTTAGCTTTGCCTATATGAGTGTCATTTATAATATATGGATGATTAATAAAACAAATTCAATATTTATTCACTTAGTACCATCTGGTACTCCTGTAATTTTAAACCCTTTATGGTATTAATTGAAACAATTAGAAACTTAATTCGTCCAGGTTCCTTAGCTGTCGGCTAACAGCTAATATAATTGCTGGTCATTTACTTATATCTTTATTAGGAACAATATATCAACTTTAATTTCATTAACAATTTCAATTTTTATATTATTAATACTTTTTGATTCGCTGTTGCGATTATTCAATCTTATGTATTCATAACATTAACTACTTTATATTCTAGAGAAATTATGAATAATCACCCATTTCACTTAGTTGATAAAAGACCTTGGCCTTTAACTAGATCAATAGGATTAATAACTATAACTTCAGGTACAATTTTATGATTTAATAAATTAAATATTATATTAATAACTCTTGGAGTTATTATTATTTTATTAACTATACTACAATGATGACGAGATGTAGTACGGGAGTCTACATATCAAGGTATACATACTAAAAAAGTAATACTAAGAATAAAATGAGGAATAATTATATTTATTTTATCAGAAGTAATATTCTTTTACTCTTTTTTTTGATCATTTTTTCACAGAAGATTATCCCCTACAGTAGAAATTGGCTTACAATGACCTCCTCAGGGAATTAAAACCTTTAATCCTATAAGCATCCCCATACTAAATACTATAATTTTACTATCATCGGGAGTCTCAATAACTTGAGCTCATAATGCTATTTTAAAAAAAACTTTTCTCAACTATAAAAAGAATAATAATTACGGTAATATTAGGATTATATTTTAGATTTTTACAAATATATGAATATATTGAATCTCCTTTTAGTATTTCAGACTCAATTTATGGTTCTACATTCTTTATAAGAACTGGTTTCCATGGTATTCATGTGTTAGTTGGTACAATTTTTATTATTACCATCATAATACGTACTAAAAGTCTACATTTTTCTATAAATCATCATATTGGATTTGAATCTTCAGCATGATACTGACATTTTGTAGATGTAATTTGATTATTTTTATATATTATAATTTATTGATGGGGTAGTTTACATATAATTGTTATTATAATAATTACTATTATAATTATATTAATATTAACTATAATTAGAAAAAAATCAATTATAGATACTGAAAAATTAAGACCTTTTGAATGTGGTTTTAACCCAATATCAAATAAACGTTTGCCATTCTCTATTCACTTTTTTTTAATTGCAGTAATTTTTTTAATCTTTGATGTAGAAATTATTATCATTTTACCAATAGTTATTACTATTAAATATACTATATTAAAGTATTGAATTATTACTTTATTATTTTTATTATAGTATTAATAGTTGGTTTATATCATGAATGATACAATGGAATATTAAAATGAACAAAATAATAATAAAATTTTATTTATGATCTATTATTTTGTTTATTATTTCTATTACTTTCTTTTTTTTTAGATTATATTTAGGTTATAATGGTCTGATTTATTTTATTGAATATAATTTATATTTTTTTAATTCTATTAATTTATGTTACTTAATTTTTATAGACTGAATTTCTTTATCTTTTATTTCAGTAGTATTATTCATTTCTTCTATAGTTTTATTTTATAGTACAATATATAGGTTATATATCTTATTCTTCTATCCGATTTTTGTTTTTAGTTTTATTATTTGTGTTTAGCATATTATTAATAATTATAAGCCCAAATTTAGTAAGAATTTTGTTAGGTTGAGATGGGCTTGGTTTAGTTTCTTATTGTTTAGTAATTTATTATAGTTCAACTAAAAGATATCTTGCTGGATTGATTACTTGTTTAACAAATCGACTAGGTGAGTGGGTTGTTATTTCTATTTGTTGAATAATTTCTTACGGTAGATGACATTTTATATTTTATTCAATATTTTTTTCTGAATATTTGTATTTACTAATTATTTTATCTTGTTTTACTAAAAGTGCTCAAATTCCTTTTTCCTGTTGACTACCAGCTGCTATAGCAGCTCCAACCCCTGTATCTGCTTTAGTTCATTCTTCTACATTAGACTGCCGGTGTTTATTTATTAATTCGTTTTTATAATTATTTCAGTTTATATTTATATAATTTTTATTAGTTTAATTACATAATTATATCTTCTATTTGTGCTTTGTTTGAGTATGATTTAAAGAAGATTATTGCTTTATCAACTTTGAGTCAATTAGGGTTAATAATAACTTCTTTATTTCTTAATATAGTAGAATTGTCTTATTTTCACTTAAACTCATGCTATATTTAAATCATTATTATTTTTATGTTCTGGAGTTTTTATTTATAATAATGATAATCAAGATATTCGGTTGATAGGTTGTGTATGTATAAGTCTTCCCCTTACTACCGCTTGTTTTAACATTTCTAGTTTATCTTTATGTGGTATTCCTTTTCTTTCAGGATTTTATTCTAAAGACTTAATTAGAAAGTTGTTTATTTAATAATTTAAATTTATTCATTTTTATTGGATTTTATTTGAGATTAGGATTAACAAGAGGTTATTCTTTACGTTTATTTTATTACACTATAATTTTTTCTAATAATTTAACCCTTTATGTTTATTTAATGACAAATTTGATTATATAAAAATTAGAATTTTTATACTGACGGTATTTTCTGTAACAATTGGTTGTTTTATTATTTGAATCATAAATTTTGATTTACTATTTATATTATTTCCTATTTATATAAAATTATTTGTTTTATTAATAGTAATATTAGGTATTTGATTATCATTTGAAAGATTTTTTTTTAATTATATATTTTTTATTAGTTTTTATTTTTTTAATAATTATATATGATTTATATATAGATATTCTTTTTATATATACTCTAGATTTTATTATTATAGCTTAAATAGAGGGAGTAAAGTACTATATTGAGGTGATATTATGGATCTATTGTTTGAGATTTTTATTAAAATTATCAATATATTTGTTTTTTGATTTATTATTTTAATTTATTATGATAATTATATATATTTCTTTTATAATCCTTTTAATTTTTAGTGTAAATTGAAATGTTTATATTTTTTGTATTTTTATTTTAATTATTATATATTGTTTTTTTAATTTAAGCTAACAAATATTAGATTTGGTACTGATTGTATTTCATATTTATTAATTTTATTAAGATTTTTTATCATTAGTTTAATATTATATCTTCAACTTCTTTATCTACACCTTCTTTTTTATTTTTAAATTTAATTCTTTCTTTAAGTCTTTACATTATTTTTTCTGTTTTAAATATATTTTTAATATATTTATTCTTTGAATTTAGATTAATTCCATTAATTATTTTAATTTTAGGTTGAGGATATCAGCCTGAACGCTTAATATCTGTTCTTTACTTATTTTTTTATACTTTATTTGCTTCT
>5_Idioscopus_myrica_MH492317
AGTAATGTGCTATTAGGGGTAGCACTTTCATTGTCTTCTAATAACTGAGTAATAATTTGATTGGGATTAGAATTATCACTGTTATCTATTATTCCTATAATAAATGATTATATTTATTAGATCAGAATGTACAATAAAATATTTTATTGTACAAAGAATAAGATCATCGATTTTTATTCTAGGAATTATTTTAATGTTATTAAATTATAATTTTTTTAAAATTATTATTGTTTATCAATAATATTAAAAATAGGGGTTGCTCCTTTTCATACTTGAATTGTTAGTATCATTGATGGATTAAATTATATGGTGATATTTAATTTATTAACTGTTATGAAAATTGTACCAATAATAATTATTATTAACATAATTTGAATTAAATTTAATTATTATTTTTACTTTAATTGTAGGTTCAATTTCAGGATTAAATCAAAATTCGATACGAAAAATTTTGACCTATTCATCTATTTTTAATATAGGGTTCATAATTTATTGTTCAAGCAATTTATCATTATGAATTTTATATTTTGTATTGTATCATAATTATAATCTTCCATTATTTTAATATTAAATAATGTAATTATCTTAATCAATTTTTGATTAATAAATTAATTTAAAAACTAAAGTTACTTTGAATTTTAATGTTGTCATCAGGGGGAATACCCCCTATGATAGGCTTTATATCTAAATTAATTGTTATCGAATTATCAATTAATTTTAATGACTGATATTCTTTAATGATAATTTTAACATCTTTATTAACTATATTTTATTATAACCGATTATGTTTTATTGTAATATTAACATCTTCATTAATTACAAAATGAAAATCATTCATTAATAAATATTATATTTAATTATGAATTTAATTTGTATGAATAAATGATTATATTCAACTAACCATAAAGATATTGGTACAATATATTTTATTTTCGGGATTTGGTCCGGAATAGTAGGTATAATATTAAGTATAATTATTCGTATAGAATTAGCCCAGCCCGGGCCTTTTATAAATAACGACCAAGTGTATAATGTAGTAGTTACATCTCACGCTTTTATTATAATTTTTTTTATGGTTATACCAATTATAATCGGAGGTTTTGGTAATTGATTATTACCACTAATAATTGGAGCCCCTGATATAGCTTTCCCTCGGATAAATAATATGAGATTTTGATTATTACCCCCTTCTTTAACATTATTAATAATAAGTTCGATAATTGAAATAGGGGCTGGGACAGGATGAACAGTTTACCCCCCATTATCTTCTAATATTGCTCACTCTGGCCCTAGAGTAGACTTAGCTATTTTTTCTTTACACTTAGCAGGGATTTCATCAATTTTGGGAGCAGTTAATTTTATTACTACAGTAATTAATATGCGATCCCCTGGGATATCCTTTGATCAGGCACCTTTATTTGTTTGGTCTGTATTAATTACTGCTATTTTATTATTACTTTCATTACCAGTATTAGCGGGTGCAATTACAATATTATTAACTGATCGGAATATTAATACTTCTTTCTTTGACCCCTCAGGGGGGGGGGATCCTATTCTTTACCAACATTTATTTTGATTTTTTGGGCACCCCGAAGTATATATTTTAATTTTACCAGGATTTGGCTTAATTTCTCACATTATTAGACAAGAGAGAGGAAAAAATGAGTCATTTGGGTATATCGGTATAGTATACGCAATAATATCAATTGGTTTGTTAGGATTTGTTGTATGGGCACATCATATATTTACTGTGGGGATAGATGTTGATACTCGAGCATACTTTACATCAGCTACAATAATTATTGCGGTCCCTACAGGGATTAAAATTTTTAGATGAATAGCTACTATACATGGTGTATCTTTAAAAATGTCAATTTCAACAATATGGTCATCTGGATTTGTTTTCTTATTTACCATAGGTGGTTTAACAGGAATTATTTTATCAAATTCATCAATTGATGTAATTTTACATGACACATACTATGTAGTAGCTCATTTTCATTATGTACTTTCTATAGGAGCAGTATTTGCTATTATAGCAGGATTTATCCAATGATACCCGTTATTTACAGGATTAATATTAAACCCTAAATGATTAAAAATTCAGTTTTATATTATATTTACAGGAGTTAATTTAACATTTTTCCCTCAACATTATTTAGGATTAAGAGGAATACCACGACGTTACTCAGATTACCCTGATACTTACATAGCATGAAATATTTTATCTTCATTAGGTAGAATTATTTCTATAATTAGTATTATACTAATATTATTTATTATCTGAGAAAGAATAATTTCAAAGCGTGTGGCTATATATAGAAATAACAATATATCTTCTATTGAATGATTACAAAATATACCTCCAGAAGAGCATTCATACAATGAACTTCCAGTTAACAAGATATTCTATAAAATTATCATTTCAAGATGCAGTGTCACCTATTATAGAACAATTAATTATATTTCATGATCATGCAATAATAATTATTATTATAATTACTACAATAGTATTATATATAATAGTATCTATAATATTAAATAAATTTACTAATCGGTTTCTATTAGAGGGTCAGTTAATTGAGCTTATTTGAACTGTTATCCCAGCTGTAATATTAATTTTTATTGCTCTACCATCTTTAAAAATTCTTTATTTACTAGAAGAAATAAATAACCCAGTCATTACTATTAAAGCGATTGGCCATCAATGATATTGATCCTATGAATACTCAGACTTCAAAAAAATTGATTTTGATTCTTATATGAAACCAACATTGATTTAAAGATAATGATTTTCGTCTTTTAGATACAGATAACCGAGTTATTATTCCATTTAATACACAGATTCGTATATTAGTTACATCAACTGATGTAATTCATTCATGAACAATCCCATCTATTGGAACAAAAGTAGACGCTACTCCTGGACGGATTAATCAAAGAAATATTTTTATCAATCGGCCAGGATTATTTTTTGGTCAATGTTCAGAAATTTGCGGGGCATATCATAGTTTTATACCCATTGTAATTGAGTCTATTAATATACTAACATTTATAAATTGATTAAAAAATTATTATATCCCCTATATGATGATTAACTTTAATGTTAATATTCAATTTATTATATTTAATAATAAATACTATTTTATATTTTAATTATAAAGTTAAAAATAAAAACCAAATTTTAATAAAAAAAAGAAAAATAAATGAAAATGATAACTAATTTATTTTCTACATTTGATCCTTGCACAGGAAGTTATCATTAAATTGAGTAAGAACATTAATTATACTTATAATTACACCCTATAATTACTATTAATATCTAATAAAAATAGTATTATTTTATATATTCTAATTAAATCATTACATCAAGAATAAAATTGATTATACCATATAAAGGGAATACCTTATTAATAATAAGTATATTCTTAATATTATATACAATAATGTTATAGGATTAATACCTTATATTTTTACATCAAGTTCTCATTAATTTTTTCTCTATCATTAGCTTTACCCATATGAATATCTTTTATAATTTATGGTTGATTAATAAAACTAATATAATATTCACTCATTTAGTACCTTCTGGTACTCCAATAGTGTTAAGCCGTTTATAGTAATAATTGAGACAATTAGTAATTTAATTCGCCCCGGCTCATTAGCGGTCGTCTTACAGCTAATATGATTGCAGGTCATTTATTAATATCTTTGTTAGGAAGTATTCTTCAATATTAATAATATTAACTATAATAGTATTTATTTTATTAATAATATTTGATTAGCAGTAGCAATAATTCAATCTTATGTTTTTATAACACTAACAACCTTATATTCTAGAGAAATTATGAATAATCATCCTTTTCATTTAGTTGATAAAAGACCTTGACCATTAATAAGTTCAATAGGCTTAATAACAATAACTTCAGGAGCTATTATTTGATTCAATAAATTAAATTGAATATTAATAATTATCGGACTAATTATTATTTTACTTACTATATTCCAATGATGACGAGATATTATTCGTGAATCAACTTTCCAGGGAAAGCACACTCAAAAAGTGATAAAAAGAATAAAATGAGGTATAATTATATTTATTATATCAGAAGTCATATTTTTTTCGGCATTTTTTTGAGCTTTCTTTCATAGTAGATTATCCCCCTCGATAGAAATTGGGCTACAATGACCCCCTATAGGGGTTAAACCATTTAATCCTATAAATATTCCCTTATTAAATACTATAATTTTATTATCCTCGGGGGTATCAATAACATGAGCACATAATTCTGTTCTAATAATAATTACACACAGCTTTAAAAAGAATAATAATTACTATTATACTAGGGGTATATTTTTCCATTCTACAATTATACGAATATATAGAATCTTCTTTTAGTATCGCAGATTCAATCTACGGGTCAACATTTTTTATGGGGACAGGATTTCATGGTATTCATGTTATAATTGGTACAATATTTATTACTATTATAATAATACGAGTAAAAAATCTACACATATCAAATATACACCACATTGGTTTTGAGTTATCAGCATGATACTGACATTTTGTAGATGTAGTATGGTTATTCTTGTATATTATAATTTACTGATGAGGTAGTTTACACATAATCGTAATTATTATAATTATTATTGTAGTTATAACTACATTAATAATAATTAGTAAAAAATCAATTAATGATAAAGAAAAATTAACCCCCTTTGAATGTGGATTTAATCCAATATCTAATAAACGACTACCTTTCTCTATTCATTTTTTTCTTATTGCAGTAATTTTTTTAATTTTTGATATTGAAATTATTATTATTTTACCTATAGTAGTTACTATGAAATATATTATAATTAAATACTGAATTATGACTTCACTATTTTTATTATTGTATTAATACTAGGGCTATACCACGAATGATATAACGGAATATTAAAATGAACTACATAATAAAAAATTTTTATTTATGAACCATTGTTTTATTATTTTTTTCTTTAAGTTTGTTTTGTCTTAGTTTATATATAGGTTATAATAATTCTATTTACCTATTAGAGTATAATTTATATTTATTTAATTCGCTATCTTTATGTTATTTATTGTTTATTGATTGAATTTCTTTATCTTTTACTTCTGTAGTATTTTTTATTTCTTCTATAGTGGTATTTTATAGTACAATATATAGGTTGAATGACTTATTCATCAATTCGATTTTTATTCTTAGTTTTATTATTTGTATTTAGTATGTTTTTAATAATTATGAGCCCAAGATTAATCAGAATTTTATTAGGTTGGGATGGGTTAGGACTAGTTTCTTATTGTTTAGTAATTTATTACAGATCTATAAAAAGATACCTAGCTGGTTTAATTACTTGTTTAACAAATCGTTTGGGTGAGTTGATTATTATTTCTATTTGTTGGATAATTTCTTATGGAAGTTGACATTTTATATTTTATCCTTCTTTTTTTTGTGAATATATTTACTTATTAGTTGCTATTTCTTGTTTTACTAAAAGAGCTCAGATTCCATTTTCTTGTTGGTTACCTGCTGCTATAGCAGCCCCAACACCGGTATCTGCTTTAGTTCATTCATCTACTTTAGACTGCAGGGGTTTATTTATTAATTCGATTTTACAGATATTTTTCTTATTTTTTATTTAGTTTTTATTACTATAGTTACATAATTATATCTTCAATTTGTGCTTTATTTGAATATGATTTAAAAAAAATTATTGCTTTATCAACATTAAGTCAGTTAGGGTTAATAATAACTTCTTTATTTATAGGTTTTATTGATCTGTCTTATTTTCATTTAAACTCACGCTATATTTAAATCTTTATTATTTCTTTGTTCTGGTATTTTTATTTTTAATAATGATACCCAAGATATTCGATCAATAGGGTGTGTTTGTAAAAATTTACCTTTTACTACTGGATGTTTTAATATTTCTAATTTATCATTATGTGGTATTCCTTTTTTATCTGGATTTTATTCTAAAGATTTGATTTGAAATATCTTTATTTAATGGTTTAAGTTTATTTGTTTTTATTGTCTTTTATTTGAGATTAGGTTTAACTGCCGGCTATTCTTTACGATTATTTTATTATACAATAATTTATATAAATAATTTAATTCTTTTTCTTTAATTAATGATAATTTTGATTATATGAAGTTAAGAATTTTTATTTTAACTGGATTTTCTGTTACTATTGGTAGAATAATTATTTGAATAATAAATTTTGATTTATTATTTTTAGTGTTTCCTCTTTATTTAAAATTAATGACTTTATTATTTGTAATTTTTGGGGGGTGGTTATCTTATGAGAGATTTTTTTTTAAAAATATATTTTCCATTAAATTTTATTTATTTAATAGATATATGTGATTTATATATAGCCATTCTTTTTATTTATATGTTGGATTTTACTATTTTAGTTTAAATAGAGAAACTAAAATTTTAGGTTGGGGTGATATTACGGGGCCATGGGTTGTCTTTTTTAATAAAATTATCTAAATATTTATTTTTTGATTAATAATTTTGATTTATAATAATAATTATATATATGATTTTTATAATCCCTATAGTATTTTGTTCACAATGATTTGTATTTATTTTTTTGTTTATAATTTTAATTATAATTTGTATTAGATTAAATATTAATATAGAAATATTAGATTTGGGGTTGATTATATCTCTTACGGATTAATTTTATTAAGATTTTTTATTATCAGTCTAATATTAAATCCTCTTTGGTTATTTGTTCTTCTTCATTTTTAGTTTTGAATTTAATTCTTTGTTTTGCTTTATTTGTTATTTTTTCAGTGTTAAATATATTTATACTATATTTATTTTTTGAATTTAGTCTTATTCCTTTAATTGTATTAATTTTGGGTTGGGGGTACCAACCAGAACGTTTAATTTCTGTACTTTATATATTTTTTTATACTTTATTTGCATCT
