# Supplementary material for: The complete mitochondrial genomes of two erythroneurine leafhoppers (Hemiptera, Cicadellidae, Typhlocybinae, Erythroneurini) with assessment of the phylogenetic status and relationships of tribes of Typhlocybinae
Source: Zookeys. 2021 May 17;1037:137–59. doi: 10.3897/zookeys.1037.63671 (PMC8144164; doi:10.3897/zookeys.1037.63671)
Supplement: Supplementary material 1 — Datasets of phylogenetic analysis [file zookeys-1037-137-s001.zip › datasets of phylogenetic analysis/COIú¿573bp)-31species-alignment.fas]

>1Alebra_thoracica_KR044067.1
TTTTTGGTATTGGTCCGGGATTGTTGGTATAATATTAAGAATATTAATTCGTGTTGAATTAGCCCAATCTGGTTCTTTTTTAGGTACTGATCAAATTTACAATGTTATTGTGACTTCTCACGCCTTTATTATAATTTTTTTCATAGTAATACCTATTATAATTGGTGGGTTTGGTAATTGATTACTCCCTCTTATAATTGGAGCTCCTGATATAGCTTTCCCTGAATAAATAATATGAGATTTTGATTATTACCTCCTTCTTTAATATTATTATTGTCAAGTTCAATAATTGAGATGGGTGCAGGTACAGGATGAACTGTTTACCCTCCTTTGTCTTCAAATATTGCTCATGCTGGGGCTAGAGTTGATTTAGTATTTTTTCATTACATTTAGCAGGTATTTCATCCATTTAGGTGCGGTAAATTTTATTACTACTGTAATTAATATGCGAAGAATTGGCATCACTTTGACCGAATTTCACTATTCGTTTGAGCAGTATTTATTACCGCTATTTTATTATTACTATCATTACCTGTACTAGCAGGAGCTATTACTATACTTTTAACTGATCGT
>1Alebra_wahlbergi_KR044971.1
TTTTTGGTATTGATCAGGAATTGTTGGTATAATACTAAGAATATTGATTCGAGTTGAATTAGCCCAACCTGGGTCTTTTTTAGGAACAGATCAAATTTATAATGTTATTGTCACTTCTCATGCTTTTATTATAATTTTTTTTATAGTTATACCAATTATAATTGGTGGTTTTGGTAATTGATTACTACCATTAATAATTGGGGCTCCGGATATAGCTTTCCCAGAATAAACAACATGAGATTCTGGTTATTACCACCTTCTCTAACATTATTGTTATCAAGTTCAATAATTGAAATAGGTGCAGGAACAGGCTGAACTGTTTACCCnCCTTTATCTTCAAATATTGCTCATGCTGGAGCTAGAGTTGATTTAGTATTTTTTCTCTACATTTAGCAGGTATTTCATCAATTTAGGTGCAGTAAATTTTATTACTACTGTAATTAATATGCGTAGAATTGGTATCATTTTGACCGAATTTCATTATTTGTGTGAGCAGTATTTATTACAGCTATCTTATTATTATTATCATTACCTGTATTAGCAGGAGCCATTACTATACTTTTAACTGATCGT
>1Alebra_sp._KR343032.1
TTTTTGGTATTGATCCGGAATTGTTGGTATAATATTAAGAATATTAATTCGTGTTGAATTAGCTCAATCTGGTTCTTTTTTAGGAACTGACCAAATTTACAATGTTATTGTAACTTCTCACGCTTTTATTATAATTTTTTTCATAGTAATACCCATTATAATTGGTGGGTTTGGTAATTGATTACTTCCTCTTATAATTGGAGCTCCTGATATAGCTTTCCCTGAATAAATAATATGAGATTTTGATTATTACCCCCTTCTTTAACATTATTGTTGTCAAGCTCAATAATTGAGATGGGTGCAGGTACAGGATGAACCGTTTACCCCCCTCTATCTTCAAATATTGCTCATGCAGGGGCTAGAGTTGATTTAGTATTTTTTCATTACATTTAGCAGGTATCTCATCCATTTAGGAGCGGTAAATTTTATTACTACTGTAATTAATATGCGAAGAATTGGTATCATTTTGACCGAATTTCACTATTCGTTTGAGCAGTATTTATTACCGCTATTTTATTATTACTATCATTACCTGTACTAGCAGGGGCTATTACTATACTTTTAACTGATCGT
>1Alebra_sp._KR572750.1
TTTTTGGTATTGGTCCGGAATTGTCGGTATAATATTAAGAATATTAATTCGTGTTGAATTAGCTCAATCTGGTTCTTTTTTAGGTACTGACCAAATTTACAATGTTATTGTAACTTCTCACGCTTTTATTATAATTTTTTTCATAGTAATGCCTATTATAATTGGTGGTTTTGGTAATTGATTACTTCCTCTTATAATTGGTGCTCCTGATATAGCTTTCCCTGAATAAATAATATGAGATTTTGATTATTACCCCCTTCTTTAACATTATTATTGTCAAGCTCAATAATTGAAATGGGGGCAGGTACAGGGTGAACTGTTTATCCCCCTCTGTCTTCAAATATTGCTCATGCTGGAGCTAGnGTTGATTTAGCATTTTTTCATTGCATTTAGCAGGTATCTCCTCTATTTAGGTGCAGTAAATTTTATTACTACTGTAATTAATATGCGAAGAATTGGTATCACTTTGATCGAATTTCACTGTTCGTTTGAGCAGTATTTATTACCGCTATTTTATTATTACTATCACTACCTGTATTAGCAGGAGCTATTACTATACTTTTAACTGATCGT
>1Alebra_fumida_MG402810.1
TTTTTGGGATTGGTCCGGAATTGTAGGTATAATATTAAGAATATTGATTCGTGTTGAATTGGCTCAATCTGGTTCTTTTTTAGGTACTGATCAAATTTACAATGTCATTGTAACTTCTCACGCCTTTATTATAATTTTTTTCATAGTAATACCTATTATAATTGGTGGATTTGGTAATTGATTACTACCTCTTATAATTGGAGCCCCTGATATAGCTTTCCCTGAATAAATAATATAAGATTTTGATTATTACCACCTTCTTTAACATTATTACTGTCAAGTTCAATAATTGAAATGGGTGCGGGTACTGGTTGAACTGTTTATCCTCCTTTATCTTCAAATATTGCTCATGCTGGAGCTAGAGTTGATTTAGTATTTTTTCATTACATTTAGCAGGTATCTCATCAATTTAGGGGCAGTAAATTTTATTACTACTGTAATTAATATACGAAGAATTGGTATCACTTTGATCGAATTTCATTATTCGTTTGAGCAGTATTTATCACCGCTATTTTATTATTACTATCATTACCTGTCCTAGCAGGAGCTATTACTATACTTTTAACTGATCGT
>2Dikraneura_mali_HQ985314.1
TCTTTGGTATTGATCGGGTATGGTGGGTATAATGTTAAGAATATTAATTCGAGTTGAATTAGTACAGCCTGGTTCATTTTTAGGTAATGATCAGATCTATAATGTTATTGTTACAGCTCATGCATTTATTATAATTTTCTTCATGGTGATACCAATTATAATTGGTGGTTTTGGTAATTGATTATTACCGTTAATGATTGGGGCTCCAGATATAGCTTTTCCTGAATAAATAATATAAGATTTTGGCTCCTGCCACCATCACTAACTTTGTTGACTATAAGATCCATGGTTGAAATAGGAGCAGGTACAGGTTGAACAGTATACCCTCCCTTATCTTCAAATATTGCACACTCAGGACCAAGAGTAGATCTGGTATTTTTTCACTACATCTAGCAGGAATTTCTTCGATTTGGGAGCAGTAAATTTTATTACAACAGTAATTAATATACGTACACCAACTATACTTTAGATCGAACTTCATTATTTGTTTGGTCTGTTGTGATTACAGCAGTTCTTCTATTGCTGTCTCTTCCAGTATTAGCTGGTGCTATTACTATATTATTGACAGATCGA
>2Forcipata_acclina_KR343263.1
TTTTTGGGATTGATCAGGTATGGTTGGTATAATATTAAGAATATTAATTCGAGTAGAATTAATCGAACCAGGATCTTTTTTAGGTAGTGACCAAATTTATAATGTTATTGTTACAGCTCACGCATTTATCATAATTTTCTTCATAGTAATACCAATTATAATTGGTGGATTCGGAAATTGACTTTTACCATTAATAATTGGTGCCCCAGATATAGCATTTCCTGAATAAATAATATAAGATTTTGATTATTACCTCCATCTTTAACATTATTAATATTAAGCTCTATAGTAGAAATAGGGGCGGGAACTGGTTGAACAGTTTATCCTCCATTATCTGCAAATATTGCTCACTCTGGGCCTAGAGTAGATTTAGTATTTTTTCCCTACATTTAGCAGGTATTTCATCAATTTAGGGGCCGTAAATTTTATTACAACAGTTGCTAATATACGAGCACCAACTATAGATTAGATCGAACTTCATTATTTGTATGATCAGTTGTTATTACCGCTATTCTATTATTACTTTCTCTTCCTGTATTAGCAGGGGCTATTACTATACTATTAACTGATCGA
>2Forcipata_loca__HQ929086.1
TTTTTGGGATTGATCAGGAATGGTTGGTATAATATTAAGAATATTAATTCGAGTAGAATTAATTGAACCAGGATCTTTTTTAGGTAGTGACCAAATTTATAATGTTATTGTTACAGCTCACGCATTTATCATAATTTTCTTCATAGTAATACCAATTATAATTGGTGGATTCGGTAATTGACTTTTACCATTAATAATTGGTGCCCCAGATATAGCATTTCCTGAATAAATAATATAAGATTTTGATTATTACCTCCATCTTTAACATTATTAATATTAAGCTCTATGGTAGAAATGGGAGCAGGAACTGGTTGAACAGTTTACCCCCCATTATCTGCAAATATTGCTCACTCTGGACCTAGAGTAGATTTAGTATTTTCTCCCTTCATTTAGCAGGTATTTCATCAATTTAGGAGCCGTGAATTTTATTACAACAGTTGCTAATATACGAGCACCAACTATAGATTAGACCGAACTTCATTATTTGTTTGATCAGTTGTTATTACTGCTATTCTATTATTACTTTCTCTTCCTGTATTAGCAGGGGCTATTACTATATTATTAACTGATCGA
>2Notus_sitka_KR033266.1
TTTTTGGAATTGGTCAGGTATAGTTGGTATAATATTAAGAATACTTATTCGTGTTGAATTAATTGAACCTGGATCTTTTTTAGGAAGAGATCAAATCTACAATGTAATTGTTACAGCTCATGCATTCATTATAATTTTCTTTATAGTTATACCAATTATAATTGGAGGATTTGGAAATTGACTTCTACCTTTAATAATTGGTGCACCAGATATAGCATTTCCTGTATAAATAACATAAGATTTTGATTACTTCCTCCTTCTTTAACATTACTAATATTAAGTTCAATAGTAGAAATAGGTGCGGGGACTGGGTGAACAGTATATCCACCTTTATCATCTAATATTGCACATTCAGGTCCTAGAGTAGATTTAGTATTTTTTCTCTACATTTAGCAGGTATTTCTTCAATTTGGGAGCTGTTAATTTTATTACTACAGTTGCTAATATACGAACACCAACTATAGATTAGATCGAACTTCATTATTTGTTTGATCAGTTGTAATTACTGCTATTCTTTTATTATTATCTCTTCCTGTATTAGCAGGAGCTATTACTATACTATTAACTGACCGA
>3Empoasca_flavescens
TTTTTGGTATTGATCCGGAATAGTTGGTATAATGTTAAGTATATTAATTCGTGTTGAATTAGCTCAACCTGGTTCTTTTTTTAATAATGATCAAATATATAATGTAATTGTCACTTCCCATGCTTTTATTATAATTTTTTTTATAGTTATACCTATTATAATTGGTGGGTTTGGAAATTGACTCTTACCTTTAATAATTGGGGCTCCTGATATAGCTTTCCCAGATTAAATAATATAAGATTTTGATTATTAATTCCCTCTTTATTTTTATTAACTTTAAGTTCATTTGTTGAAGTTGGTGCAGGGACTGGTTGAACAGTATATCCGCCTCTTTCCTCTAATATTGCTCATGGGGGTTCAAGTGTAGATTTAGTATTTTTTCTCTTCATTTAGCTGGTATTTCCTCTATTTAGGTGCAGTTAATTTTATCACAACTGTTTTTAATATACGATGTGAGGGTATAGATTTGATAAAATTCCGTTATTTGTTTGGTCAGTTTTTATTACAGCTATTCTATTATTGTTATCATTACCAGTTTTAGCTGGTGCTATCACGATACTTCTTACTGATCGT
>3Empoasca_onukii
TTTTTGGTATTGATCCGGAATAGTTGGTATAATGTTAAGTATATTAATTCGTGTTGAATTAGCTCAACCTGGTTCTTTTTTTAATAATGATCAAATATATAATGTAATTGTCACTTCCCATGCTTTTATTATAATTTTTTTTATAGTTATACCTATTATAATTGGTGGGTTTGGAAATTGACTCTTACCTTTAATAATTGGGGCTCCTGATATAGCTTTCCCAGATTAAATAATATAAGATTTTGATTATTAATTCCCTCTTTATTTTTATTAACTTTAAGTTCATTTGTTGAAGTTGGTGCAGGGACTGGTTGAACAGTATATCCGCCTCTTTCCTCTAATATTGCTCATGGGGGTTCAAGTGTAGATTTAGTATTTTTTCTCTTCATTTAGCTGGTATTTCCTCTATTTAGGTGCAGTTAATTTTATCACAACTGTTTTTAATATACGATGTGAGGGTATAGATTTGATAAAATTCCGTTATTTGTTTGGTCAGTTTTTATTACAGCTATTCTATTATTGTTATCATTACCAGTTTTAGCTGGTGCTATCACGATACTTCTTACTGATCGT
>3Empoasca_vitis
TTTTTGGTATTGATCCGGAATAGTTGGTATAATGTTAAGTATATTAATTCGTGTTGAATTAGCTCAACCTGGTTCTTTTTTTAATAATGATCAAATATATAATGTAATTGTCACTTCCCATGCTTTTATTATAATTTTTTTTATAGTTATACCTATTATAATTGGTGGGTTTGGAAATTGACTCTTACCTTTAATAATTGGGGCTCCTGATATAGCTTTCCCAGATTAAATAATATAAGATTTTGATTATTAATTCCCTCTTTATTTTTATTAACTTTAAGTTCATTTGTTGAAGTTGGTGCAGGGACTGGTTGAACAGTATATCCGCCTCTTTCCTCTAATATTGCTCATGGGGGTTCAAGTGTAGATTTAGTATTTTTTCTCTTCATTTAGCTGGTATTTCCTCTATTTAGGTGCAGTTAATTTTATCACAACTGTTTTTAATATACGATGTGAGGGTATAGATTTGATAAAATTCCGTTATTTGTTTGGTCAGTTTTTATTACAGCTATTCTATTATTGTTATCATTACCAGTTTTAGCTGGTGCTATCACGATACTTCTTACTGATCGT
>3Ghauriana_sinensis
TTTTTGGTATTGATCTGGGATAGTTGGTATAATATTAAGTATATTAATTCGTGTTGAACTCGCTCAACCTGGTTCTTTTTTTCAAAATGATCAGATATATAATACTATTGTAACTTCTCATGCTTTTATTATGATTTTTTTTATAGTTATACCTATTATAATTGGTGGTTTTGGAAATTGATTATTACCTTTAATAATTGGTGCTCCTGATATAGCATTTCCTGTTTGAATAATATAAGATTTTGGTTGCTTATTCCTTCTTTATTTTTATTAACTTTAAGTTCATTTGTTGAAATAGGGGCAGGTACTGGTTGGACAGTTTATCCACCTTTATCTTCTAATATTGCCCACTCTGGCCCTAGTGTTGATTTAGTATTTTTTCACTTCACTTGGCTGGTATTTCATCTATTTAGGTGCAGTTAATTTTATTACAACTGTAATTAATATACGTTGTATAGGTATACTTTTGATAAAATTCCTTTATTTGTTTGATCTGTTTTAATTACTGCTATTTTATTATTGTTGTCTTTACCTGTTTTAGCAGGTGCTATTACTATATTATTAACTGATCGT
>4Empoascanara_gracilis
TTCTTGGTATTGATCGGGTATAGTTGGTATAATATTAAGAATACTAATTCGAATTGAATTGACTCAACCAGGACTATTCTTGGGCAATGATCAAATTTATAATGTAATTGTAACATCACATGCATTTATTATAATTTTTTTCATAGTAATACCAATTATAATTGGAGGTTTTGGTAATTGACTACTACCTTTGATAATTGGAGCTCCTGATATAGCATTCCCAGATTAAATAATATAAGATTCTGATTATTACCCCCATCCCTAACTTTATTAATTGCTAGATCTATAGTAGAAACTGGAGCTGGAACTGGTTGAACAGTTTACCCCCCTCTTTCATCCAACATTGCACATTCAGGTGCTAGAGTAGATATAGAATCTTTTCATTACACTTAGCAGGTATTTCCTCAATTTAGGAGCCGTGAATTTTATTACTACAGTTATTAATATACGTTCAATTTATCTACCTTAGATCGAATCCCATTATTTGCTTGGTCAGTTATTATTACTGCGGTCCTTTTACTTTTATCCCTACCTGTTTTAGCAGGTGCAATCACAATACTTTTAACTGATCGT
>4Empoascanara_wengangensis
TTTTTGGAATTGATCAGGAATAGTAGGAATAATATTAAGAATATTAATTCGAATTGAATTAACTCAACCTGGACCTTTTATTACAAATGATCAAGTATATAATGTAATTGTTACCTCTCATGCATTTATTATGATTTTTTTCATAGTAATACCAATTATAATTGGAGGTTTTGGAAACTGGCTTTTACCTTTAATAATTGGAGCCCCAGATATGGCATTCCCAGAATAAATAATATAAGATTTTGATTATTACCCCCTTCTCTTACATTACTAATAATAAGTTCAATAGTAGAAACAGGAGCAGGTACGGGATGAACAGTCTACCCCCCCTTATCAAGAAATGTTGCCCACTCGGGTGCAAATGTAGATTTAGAATTTTTTCATTACATTTAGCAGGTATTTCATCAATTTAGGAGCAGTAAATTTCATTACAACAGTAATTAATATACGATCAAATAGATTACTTTAGACCGAACCCCTTTATTTGTATGATCAGTAGTAATTACTGCAGTATTATTATTATTATCATTACCTGTATTAGCAGGTGCGATCACCATACTATTAACAGACCGT
>4Illinigina_sp.
TTTTCGGTATTGGGCTGGAATGGTAGGAATAATATTAAGAATATTAATTCGAATTGAATTGGCACAGCCTGGTGCTTTACTAAATAATGATCAAATTTATAATGTGATTGTAACATCACACGCATTTATTATAATTTTTTTTATAGTTATACCTATCATAATTGGAGGTTTTGGTAATTGATTATTACCTTTAATAATTGGAGCCCCAGACATAGCGTTCCCAGAATAAATAATATGAGTTTCTGATTATTACCACCATCATTAACATTATTAATATTAAGATCTATTGTAGAAACAGGGGCAGGTACAGGTTGAACAGTATATCCCCCTCTATCCTCCAATATTGCTCATTCAGGGGCAAGAGTTGATTTAGCATTTTTTCACTTCACTTAGCTGGGATTTCATCAATTTGGGGGCTGTAAATTTCATTACTACAGTAATAAATATGCGATCAACTTTAATACTATAGAACGAATTCCTTTATTTGTGTGATCAGTACTAATTACCGCAATCCTTCTTCTACTTTCATTACCCGTTTTGGCTGGAGCCATCACAATATTATTGACAGACCGT
>4Mitjaevia_dworakowskae
TTTTTGGGATTGAGCAGGGTTAGTTGGTATAATATTAAGAATATTAATTCGTATTGAATTAACTCAGCCAGGACCATTATTAAATAATGACCAAATTTATAATGTAATTGTTACATCACATGCTTTTATTATAATTTTTTTTATAGTTATACCTATTATAATTGGTGGGTTTGGTAACTGATTATTACCTTTAATAATTGGAGCCCCAGATATAGCTTTCCCTGAATAAATAATATAAGTTTTTGATTATTACCACCATCTTTAACATTACTTTTAATAAGATCAATAGTGGAAATAGGTGCAGGAACTGGTTGGACAGTTTATCCCCCCCTATCTTCTAATATTGCCCATTCAGGGGCTAGAGTTGATCTAGTATTTTTTCATTACATTTAGCAGGTATTTCATCTATTTAGGTGCAGTAAATTTTATTACTACAGTAATTAATATACGATCTTCTATATTTCATTAGACCGAATTTCTTTATTTGTATGGTCAGTAATTATTACAGCTGTGTTGCTATTATTATCTTTACCTGTTTTAGCAGGTGCAATTACAATACTATTGACTGACCGT
>4Mitjaevia_protuberanta
TTTTTGGTATTGGTCGGGGTTAGTTGGTATAATGCTAAGTATACTGATTCGAATTGAGTTAGCTCAGCCAGGGGCTTTTTTAAATAATGACCAGATTTATAATGTCATTGTTACATCCCATGCTTTTATCATAATTTTCTTTATAGTGATACCTATTATAATTGGTGGCTTTGGTAATTGACTTTTGCCTTTAATAATTGGTGCTCCTGATATAGCGTTCCCTGAATAAACAACATAAGTTTTTGGTTACTGCCTCCCTCATTAACTTTACTTTTGATGAGATCAATAGTTGAAATAGGAGCAGGGACTGGGTGAACAGTCTACCCACCTCTATCTTCTAATATTGCTCATTCAGGGGCAAGTGTTGATTTAGTATTTTTTCTTTACATTTAGCTGGTATTTCATCTATTTAGGGGCAGTAAATTTTATTACAACAGTACTTAATATACGTTCAATTATGTTACTTTAGACCGTATTCCGTTATTTGTGTGGTCTGTTGTTATTACAGCTGTTTTGTTATTACTTTCTTTACCAGTCCTGGCTGGAGCTATTACAATGTTATTAACTGATCGT
>4Mitjaevia_shibingensis
TTCTTGGTATTGATCCGGTTTAGTCGGGATAATATTAAGAATATTAATTCGTATTGAATTGGCTCAGCCTGGGGCTTTTTTAAATAATGATCAAGTTTATAATGTGATTGTTACATCTCATGCTTTTATTATAATTTTTTTTATAGTTATACCAATTATAATTGGGGGTTTTGGGAATTGACTTTTACCTTTAATAATTGGGGCCCCAGATATAGCTTTCCCCGAATAAATAACATAAGTTTTTGACTTTTGCCCCCTTCGTTAACTTTACTTTTAATAAGATCAATAGTGGAAATAGGGGCTGGTACAGGATGAACTGTTTATCCTCCATTATCTTCTAATATCGCTCATTCTGGTGCAAGTGTTGACCTTGTATTTTTTCTTTACACTTAGCTGGTATTTCATCTATTTAGGGGCGGTAAATTTTATTACAACTGTAATAAATATACGATCCACTATATTACATTAGATCGAATTCCCTTGTTTGTTTGATCAGTAGTAATTACAGCTGTATTATTATTACTATCTTTACCAGTTTTAGCCGGTGCTATTACTATATTATTAACAGATCGT
>5Bolanusoides_shaanxiensis
TTTTTGGAATTGAGCAGGAATACTAGGAATAATATTAAGAATACTGATTCGAGTAGAATTAGCTCAACCAGGACCATTTATAAATAATGATCAAATATATAATGTTATTGTTACATCACATGCATTTGTAATAATTTTTTTCACAGTTATACCAATTATAATCGGTGGATTTGGAAATTGACTTGTCCCTTTAATAATAGGAGCCCCTGATATGGCATTCCCAGAATAAATAATATAAGATTTTGGTTATTACCTCCATCACTAACACTACTTATTATAAGATCCATAATTGAAATAGGAGCAGGAACTGGATGAACAGTATATCCACCATTATCAAGTAATATTGCTCACTCAAGTGTGAGTGTTGATTTAAAATTTTTTCATTACATTTAGCTGGTATTTCATCAATTTAGGTGCAGTAAATTTCATTACAACAGTACTAAATATACGACCTTCATATATAGAATAGATCGAATGCCTCTATTTGTATGATCAGTATTTATTACAGCAATCCTACTGCTATTATCACTACCTGTATTAGCAGGAGCTATCACTATATTATTAACAGACCGA
>5Eupteryx_minuscula
TCTTCGGGGTTGAGCTGGAATATTAGGAATAATATTAAGAATATTTATTCGAATTGAATTAGCTCAACCAGGAGCTTTTTTAAATAATGACCAAACATACAATGTAATTGTTACTTCACATGCATTTATTATAATTTTCTTTATAGTTATACCAATCATAATTGGTGGTTTTGGAAATTGACTTCTTCCATTAATAATTGGTGCACCAGACATAGCTTTCCCAGAATAAACAATATAAGATTTTGATTACTACCACCATCACTAACATTGCTTTTAATTAGATCAGTAGTTGAAATAGGGGCAGGGACTGGATGAACAGTTTATCCTCCTTTAGCAAGTAATATTGCACACTCAGGAGCTAGAGTTGATTTAATATTTTTTCATTACACTTAGCAGGTATTTCATCAATTTAGGAGCAGTAAATTTTATTACAACAGTAATTAATATACGTACTAGATTAATACATTAGATTCAACTCCATTATTTGTTTGATCAGTATTTATTACAGCTATTCTGTTATTATTATCATTACCTGTTCTAGCAGGTGCAATTACAATACTATTAACTGACCGA
>5Typhlocyba_sp
TCTTCGGAATTGATCTGGAATCTTAGGAATAATACTAAGTATACTAATTCGAATTGAACTAGCACAGCCAGGGCCATTTCTTAATAATGATCAAATATATAATGTAATTGTTACATCTCATGCATTTATCATAATTTTCTTCATAGTAATACCAATCATAATTGGAGGATTTGGTAATTGACTTCTACCCTTAATAATTGGAGCTCCTGATATAGCCTTCCCAGAATAAATAATATAAGATTTTGGTTATTACCCCCTTCACTAACACTTCTTTTAACTAGCTCAATAGTAGAAATAGGAGCAGGAACAGGATGAACAGTTTACCCACCCTTATCAAGTAATATTGCTCATTCAGGAAGAAGAGTAGATTTAAAATTTTTTCACTACACATAGCAGGTATTTCATCAATTTAGGAGCAGTAAATTTTATTACTACAGTAATTAATATACGACCTAATACTATACAATAGACCGAACACCATTATTTGTTTGATCAGTATTTATCACAGCAATTTTATTATTACTTTCACTTCCTGTTTTAGCAGGTGCTATTACAATATTATTAACAGACCGA
>5Typhlocyba_rosae_MG406772.1
TTTTAGGAATTGAGCAGGAATATTAGGTATAATATTGAGAATAATTATTCGAGTAGAACTCTCCCAACCAGGACCATTCCTTAATAACGACCAAATATACAATGTAATTGTAACATCTCATGCATTTATTATAATTTTCTTCATAGTTATACCAATTATAATTGGAGGATTTGGAAACTGACTTCTTCCACTAATAATCGGTGCACCCGACATAGCATTCCCAGAATAAACAACATAAGATTTTGGTTATTACCCCCATCTTTAACCTTACTTCTATTTAGATCAATTGTAGAAATAGGTGCAGGAACAGGGTGAACAGTATACCCCCCATTGTCAAGTAACCTTGCCCACTCAGGGCCAAGTGTAGATTTAAAATTTTTTCCCTCCATTTAGCAGGTATTTCATCAATTTAGGAGCAGTAAACTTCATTACAACAGTGATGAACATACGACCTAGTATAATACAATAGACCGAACACCATTATTCGTTTGGTCTGTATTAATTACAGCAATTCTTTTACTATTATCATTGCCTGTTTTAGCAGGTGCCATTACTATATTACTAACAGACCGA
>5Thampoa_dansaiensis_JX020564.1
TTTTAGGAATTGATCAGGGATAGTGGGAATAATATTAAGAATACTAATTCGAATTGAATTAGCCCAACCAGGGCCTCTAATAAACAATAATCAAATATATAATGTAATTGTTACATCACATGCTTTCATTATAATCTTTTTTATAGTTATACCCATTATAATCGGAGGTTTTGGTAATTGACTTTTACCATTAATAATTGGTGCACCAGATATAGCATTCCCCGAATGAATAATATAAGATTTTGAATTCTTCCACCCTCTTTAACACTTCTTCTGATAAGATCAATAATTGAAATAGGAGCCGGAACTGGATGAACAGTATACCCACCTTTATCAAGTAACACTGCACATGCAGGACCAAGAGTAGATTTAAAATCTTCTCCCTACACCTAGCTGGTGTTTCATCTATTTAGGAGCTGTTAACTTCATTACAACAGTAATGAATATACGACCAAAAAATATAAACTTGATAAAACACCATTATTTGTATGATCTGTATTAATCACAGCAATCCTTTTACTTCTATCTTTACCAGTATTAGCCGGAGCTATTACAATACTATTAACTGACCGT
>5Eurhadina_uszata__JX020563.1
TCTTTGGATTTGAGCAGGAATACTAGGAATAATATTAAGAATAATTATTCGGATTGAATTAGCTCAACCAGGACCTGTAATTAATAATGACCAAATATATAATGTAATTGTAACATCTCATGCATTTGTTATAATTTTCTTTATAGTGATACCAATTATAATTGGAGGTTTTGGAAATTGACTTTTACCTTTAATAATTGGAGCTCCTGATATAGCATTCCCAGAATAAACAATATAAGATTTTGACTTTTACCTCCATCACTTACTCTACTTATAAGCAGATCTATAGTTGAAATAGGGGCTGGAACTGGTTGAACAGTTTACCCACCACTATCAAGAAATATTTCACATGCAGGAGCAAGAGTTGATTTAAAATTTTCTCATTACACTTAGCAGGAATTTCATCAATCTAGGGGCAGTAAATTTTATCACTACAGTAATTAATATACGAACAAAAATAATACACTTGATCGAACACCATTATTCGTATGATCAGTAGTTATTACAGCAATTCTACTTCTTCTATCATTACCAGTTCTTGCAGGAGCAATCACAATACTATTAACAGACCGA
>6Limassolla_lingchuanensis
TCTTAGGAATTGGGCAGGATTACTAGGAATAATAATAAGAATCTTAATTCGAATTGAACTTACACAACCAGGACCATTTTTAGGTAATGATCAAATCTATAATGTTGTAGTTACAGCTCATGCATTTATTATAATTTTTTTCATAGTTATACCAATTATAATTGGTGGGTTTGGAAACTGACTTGTTCCACTAATAATTGGGGCACCAGATATAGCGTTTCCTGAATAAATAATATAAGATTTTGATTATTACCCCCGTCATTAACTTTATTAACAATAAGATCAATAATTGAAATAGGTGCTGGGACAGGATGAACTGTCTATCCTCCTTTATCTTCTAATATTGCACATTCAGGAGCTAGTGTCGACTTGGAATTTTTTCATTACATTTAGCAGGTATCTCTTCAATTTAGGGGCAGTAAATTTTATTACAACAATTATTAATATACGACCAATAGGAATAAGATAGATCAAATTTCATTATTTGTATGATCAGTCCTAATTACTGCAATTTTACTATTATTATCATTACCAGTTTTAGCTGGGGCTATTACTATATTATTAACAGACCGA
>6Paraahimia_luodianensis
TTTTTGGAATTGAGCAGGAATACTCGGAATAATATTAAGAATAATTATTCGAATTGAACTATCTCAACCAGGACCATTTATAAATAATGATCAAATATATAATGTTATTGTAACATCACATGCATTTATTATAATTTTCTTTATAGTTATACCAATCATAATTGGAGGATTTGGTAATTGATTATTACCTTTAATAATTGGAGCACCAGATATAGCTTTCCCAGAATAAACAATATAAGATTTTGACTTTTACCCCCTTCCATTATATTTCTTCTATTTAGATCAATTGTAGAAATAGGAGCTGGAACTGGATGAACAGTATATCCACCATTATCAAGTAATATTGCTCATTCAGGATCAAGAGTTGATTTAAAATTTTCTCTCTTCATTTAGCAGGAATTTCATCAATTTTGGAGCAGTTAATTTTATTACAACAGTAATAAATATACGACCTAGTATAATAAATTTGATCGAACTCCTTTATTTGTATGGTCAGTTCTTATTACAGCTATTTTACTTTTACTATCTCTACCTGTATTAGCGGGTGCTATTACTATACTTCTTACTGATCGT
>6Parathailocyba_orla
TTTTCGGAATTGAGCTGGTATAGTAGGAATAATATTAAGAATGTTAATTCGTGTTGAATTAGCACAACCAGGACCATTCATAAATAATGATCAAATATATAATGTAATCGTAACATCACACGCATTTATTATAATTTTCTTCATAGTTATACCAATTATAATTGGTGGATTTGGAAACTGATTAGTTCCACTAATAATTGGAGCCCCAGACATAGCATTCCCAGAATAAACAACATAAGATTTTGACTTTTACCCCCTTCACTAACATTCCTTATTATAAGATCAATAGTAGAAATAGGGGCGGGAACTGGATGAACAGTGTACCCACCTTTATCAAGAAATATTGCACATTCAGGATCAAGTGTTGACTTAATATTTTTTCACTACACTTAGCAGGTATCTCCTCCATTTAGGTGCAGTAAATTTTATTACAACAATTATTAATATGCGGCCTACAATAATAAACTAGATAAAACACCATTATTTGTATGGTCAGTTTTAATTACAGCAATTCTATTACTTCTTTCATTACCAGTTCTTGCTGGAGCAATCACTATATTATTAACAGACCGA
>6Zyginella_minuta
TTTTTGGAATTGAGCAGGATTAGTAGGAATAATATTGAGTATATTAATTCGAATTGAATTAGCGCAACCTGGGTCTTTTCTAAATAATGATCAAATCTATAATGTGATTGTAACTTCACATGCATTTATTATAATTTTCTTCATAGTTATACCAATCATAATCGGTGGATTCGGAAACTGGTTAGTACCTATAATAATTGGAGCTCCAGATATGGCTTTCCCTGAATAAATAATATAAGATTCTGACTTCTTCCACCTTCTCTTACATTGTTAATTATAAGATCTATAATTGAAACAGGGGCTGGAACAGGATGAACAGTTTACCCTCCATTATCAGCTAATATTGCTCATTCAGGCCCTAGAGTTGATTTGGAATTTTTTCACTTCATCTAGCTGGTATCTCGTCAATTTTGGAGCTGTAAATTTCATTACAACTATCTTAAATATACGACCATCGCAAATACTCTTGATCGAACACCTTTATTTGTCTGATCAGTATTTATTACTGCTATCTTACTACTTTTATCATTACCAGTATTAGCTGGAGCAATTACCATATTACTTACTGACCGT
>7Idiocerus_laurifoliae_MH433622.1
TTTTTGGTATTGATCTGGAATAGTAGGTATAATATTAAGAATAATTATTCGTATAGAATTATCCCAACCCGGGTCTTTTTTAAATAATGATCAAGTATATAATGTTGTAGTAACTTCTCATGCTTTTATTATAATTTTTTTTATAGTTATACCTATTATAATTGGTGGCTTTGGAAATTGGCTACTCCCTCTAATAATTGGGGCTCCTGATATAGCATTCCCAGTATAAATAATATAAGATTTTGACTCTTACCTCCCTCTTTAACATTATTGATAATAAGTTCAATAGTTGAAATAGGTGCAGGTACTGGGTGAACAGTATATCCTCCTTTATCTTCAAATATTGCCCATTCAGGGTCAAGTGTTGATTTAGTATTTTTTCTTTACATTTAGCAGGAATCTCCTCTATTTAGGAGCTGTAAATTTTATTACTACAGTAATTAATATACGGTCTTCAGGTATACATTTGATCAAACACCTTTATTTGTATGATCAGTATTAATTACAGCAGTATTATTATTACTTTCATTACCAGTTTTAGCGGGTGCTATTACTATATTATTAACTGATCGA
>7Idioscopus_myrica_MH492317
TTTTCGGGATTGGTCCGGAATAGTAGGTATAATATTAAGTATAATTATTCGTATAGAATTAGCCCAGCCCGGGCCTTTTATAAATAACGACCAAGTGTATAATGTAGTAGTTACATCTCACGCTTTTATTATAATTTTTTTTATGGTTATACCAATTATAATCGGAGGTTTTGGTAATTGATTATTACCACTAATAATTGGAGCCCCTGATATAGCTTTCCCTGGATAAATAATATGAGATTTTGATTATTACCCCCTTCTTTAACATTATTAATAATAAGTTCGATAATTGAAATAGGGGCTGGGACAGGATGAACAGTTTACCCCCCATTATCTTCTAATATTGCTCACTCTGGCCCTAGAGTAGACTTAGTATTTTTTCTTTACACTTAGCAGGGATTTCATCAATTTGGGAGCAGTTAATTTTATTACTACAGTAATTAATATGCGATCCCCTGGGATTCCTTTGATCAGGCACCTTTATTTGTTTGGTCTGTATTAATTACTGCTATTTTATTATTACTTTCATTACCAGTATTAGCGGGTGCAATTACAATATTATTAACTGATCGG
